# Supplementary material for: A single-cell resolved genotype-phenotype map using genome-wide genetic and environmental perturbations
Source: Nat Commun. 2025 Mar 18;16:2645. doi: 10.1038/s41467-025-57600-4 (PMC11920212; doi:10.1038/s41467-025-57600-4)
Supplement: Supplementary file 3 — Supplementary Data 1 [file 41467_2025_57600_MOESM3_ESM.xlsx]

## Sheet: legend
Extended Data Table 1
column name	Description
genotype	barcode name (bc- stands for barcode followed by systematic name)
median distance	median nuclotide distance to the expected STOP codon as annotated in the reference genome (saccer3)
correct position	genotypes in the correct position are classified as TRUE, incorrect as FALSE

## Sheet: Sheet1
genotype	median distance	correct position
bc-YKL183W	0	TRUE
bc-YBR290W	0	TRUE
bc-YPL113C	0	TRUE
bc-YHL023C	0	TRUE
bc-YLR456W	0	TRUE
bc-YNL116W	0	TRUE
bc-YBR023C	0	TRUE
bc-YMR089C	0	TRUE
bc-YIL107C	0	TRUE
bc-YCL033C	0	TRUE
bc-YGR059W	0	TRUE
bc-YNL229C	0	TRUE
bc-YJL134W	0	TRUE
bc-YDR179C	0	TRUE
bc-YKL075C	0	TRUE
bc-YDR268W	0	TRUE
bc-YDL121C	0	TRUE
bc-YLR412W	0	TRUE
bc-YKL127W	0	TRUE
bc-YGL143C	0	TRUE
bc-YNL204C	0	TRUE
bc-YBR276C	0	TRUE
bc-YGR281W	0	TRUE
bc-YBL036C	0	TRUE
bc-YGR019W	0	TRUE
bc-YOR247W	0	TRUE
bc-YNR028W	0	TRUE
bc-YBL055C	0	TRUE
bc-YAL054C	0	TRUE
bc-YIL030C	0	TRUE
bc-YPR008W	0	TRUE
bc-YBL106C	0	TRUE
bc-YAL049C	0	TRUE
bc-YOL029C	0	TRUE
bc-YJL216C	0	TRUE
bc-YNL096C	0	TRUE
bc-YCL009C	0	TRUE
bc-YJL062W	0	TRUE
bc-YER087W	0	TRUE
bc-YKL071W	0	TRUE
bc-YAL047C	0	TRUE
bc-YPL112C	0	TRUE
bc-YBR111C	0	TRUE
bc-YHR205W	0	TRUE
bc-YGL094C	0	TRUE
bc-YOR265W	0	TRUE
bc-YMR107W	0	TRUE
bc-YCL045C	0	TRUE
bc-YLR246W	0	TRUE
bc-YBR150C	0	TRUE
bc-YIL044C	0	TRUE
bc-YFL042C-2	0	TRUE
bc-YGL090W	0	TRUE
bc-YLR426W	0	TRUE
bc-YPL004C	0	TRUE
bc-YMR187C	0	TRUE
bc-YER007W-1	0	TRUE
bc-YGR161C	0	TRUE
bc-YJR043C	0	TRUE
bc-YLR406C	0	TRUE
bc-YPR155C	0	TRUE
bc-YHR080C	0	TRUE
bc-YBR299W	0	TRUE
bc-YCR060W	0	TRUE
bc-YFL026W-1	0	TRUE
bc-YNR050C	0	TRUE
bc-YMR137C	0	TRUE
bc-YDR294C	0	TRUE
bc-YAL024C	0	TRUE
bc-YGR234W	0	TRUE
bc-YBR201W-1	0	TRUE
bc-YAL012W	0	TRUE
bc-YDR127W	0	TRUE
bc-YBR225W	0	TRUE
bc-YER079W	0	TRUE
bc-YDR504C	0	TRUE
bc-YOR008C	0	TRUE
bc-YER113C	0	TRUE
bc-YNL336W	0	TRUE
bc-YGR123C	0	TRUE
bc-YDR048C	0	TRUE
bc-YOL103W	0	TRUE
bc-YOR065W	0	TRUE
bc-YNL292W	0	TRUE
bc-YJL066C	0	TRUE
bc-YFL041W	0	TRUE
bc-YHR209W	0	TRUE
bc-YDR105C	0	TRUE
bc-YJL206C-2	0	TRUE
bc-YOR195W	0	TRUE
bc-YER115C	0	TRUE
bc-YBR283C	0	TRUE
bc-YHR210C	0	TRUE
bc-YLR205C	0	TRUE
bc-YOR270C	0	TRUE
bc-YNR019W	0	TRUE
bc-YGR290W	0	TRUE
bc-YDR075W	0	TRUE
bc-YGL050W	0	TRUE
bc-YER177W	0	TRUE
bc-YNR058W	0	TRUE
bc-YLR376C	0	TRUE
bc-YNL080C	0	TRUE
bc-YNL305C	0	TRUE
bc-YBR138C	0	TRUE
bc-YPL176C	0	TRUE
bc-YIL039W	0	TRUE
bc-YMR237W	0	TRUE
bc-YPR117W	0	TRUE
bc-YJL215C	0	TRUE
bc-YNL153C	0	TRUE
bc-YCR017C	0	TRUE
bc-YPL118W	0	TRUE
bc-YOR305W	0	TRUE
bc-YDL095W	0	TRUE
bc-YFL054C	0	TRUE
bc-YHR125W	0	TRUE
bc-YGL203C	0	TRUE
bc-YBL057C	0	TRUE
bc-YLL043W	0	TRUE
bc-YPR179C	0	TRUE
bc-YHR153C	0	TRUE
bc-YIL113W	0	TRUE
bc-YNL099C	0	TRUE
bc-YMR106C	0	TRUE
bc-YBL107C	0	TRUE
bc-YDR459C	0	TRUE
bc-YOR028C	0	TRUE
bc-YPL171C	0	TRUE
bc-YBL085W	0	TRUE
bc-YLR203C	0	TRUE
bc-YBR220C	0	TRUE
bc-YNL322C	0	TRUE
bc-YIR018W	0	TRUE
bc-YGL086W	0	TRUE
bc-YDL238C	0	TRUE
bc-YHR030C	0	TRUE
bc-YBL091C	0	TRUE
bc-YKL032C	0	TRUE
bc-YBL028C	0	TRUE
bc-YBL104C-2	0	TRUE
bc-YGL129C	0	TRUE
bc-YGR070W	0	TRUE
bc-YNL021W	0	TRUE
bc-YNR027W	0	TRUE
bc-YJL185C	0	TRUE
bc-YLR043C	0	TRUE
bc-YDR315C-2	0	TRUE
bc-YPL155C	0	TRUE
bc-YNR049C	0	TRUE
bc-YBR051W	0	TRUE
bc-YNL032W	0	TRUE
bc-YGR247W	0	TRUE
bc-YOR115C	0	TRUE
bc-YGL064C	0	TRUE
bc-YMR175W-2	0	TRUE
bc-YBR272C	0	TRUE
bc-YPL048W	0	TRUE
bc-YJL065C	0	TRUE
bc-YPR185W	0	TRUE
bc-YDL174C	0	TRUE
bc-YLR392C	0	TRUE
bc-YBR114W	0	TRUE
bc-YIL136W	0	TRUE
bc-YNR024W	0	TRUE
bc-YGL226W	0	TRUE
bc-YIR042C	0	TRUE
bc-YLR410W	0	TRUE
bc-YOR350C	0	TRUE
bc-YDR336W	0	TRUE
bc-YDR329C	0	TRUE
bc-YPL049C	0	TRUE
bc-YKL016C	0	TRUE
bc-YBL102W	0	TRUE
bc-YHR139C	0	TRUE
bc-YLR137W	0	TRUE
bc-YGR053C	0	TRUE
bc-YPL047W	0	TRUE
bc-YMR326C	0	TRUE
bc-YLR064W	0	TRUE
bc-YDR326C	0	TRUE
bc-YMR130W	0	TRUE
bc-YLR093C	0	TRUE
bc-YPL189W-2	0	TRUE
bc-YER028C	0	TRUE
bc-YBR115C	0	TRUE
bc-YNL206C	0	TRUE
bc-YPL246C	0	TRUE
bc-YOR280C	0	TRUE
bc-YOL039W	0	TRUE
bc-YLR057W	0	TRUE
bc-YKR095W	0	TRUE
bc-YIL117C	0	TRUE
bc-YDL036C-1	0	TRUE
bc-YLR284C	0	TRUE
bc-YNL122C	0	TRUE
bc-YEL060C	0	TRUE
bc-YJL070C	0	TRUE
bc-YER002W	0	TRUE
bc-YGL162W	0	TRUE
bc-YBL099W	0	TRUE
bc-YDR514C	0	TRUE
bc-YPL092W	0	TRUE
bc-YNL253W	0	TRUE
bc-YLR427W	0	TRUE
bc-YDR456W	0	TRUE
bc-YKR053C	0	TRUE
bc-YGL144C	0	TRUE
bc-YBR184W	0	TRUE
bc-YDR512C-1	0	TRUE
bc-YKL065C-2	0	TRUE
bc-YKR066C	0	TRUE
bc-YCR007C	0	TRUE
bc-YDR522C	0	TRUE
bc-YLR352W	0	TRUE
bc-YNL281W	0	TRUE
bc-YEL047C	0	TRUE
bc-YMR300C	0	TRUE
bc-YPR184W	0	TRUE
bc-YJL172W-1	0	TRUE
bc-YHR203C	0	TRUE
bc-YPL140C	0	TRUE
bc-YNL130C	0	TRUE
bc-YGR279C	0	TRUE
bc-YBR289W	0	TRUE
bc-YPL013C	0	TRUE
bc-YLR224W	0	TRUE
bc-YJL165C-1	0	TRUE
bc-YDL069C-2	0	TRUE
bc-YNL318C	0	TRUE
bc-YBL086C	0	TRUE
bc-YBR107C	0	TRUE
bc-YJL047C	0	TRUE
bc-YJL181W	0	TRUE
bc-YNL069C-1	0	TRUE
bc-YBL070C	0	TRUE
bc-YBR216C	0	TRUE
bc-YLR299W	0	TRUE
bc-YER062C	0	TRUE
bc-YIL053W	0	TRUE
bc-YGR127W	0	TRUE
bc-YHR078W	0	TRUE
bc-YLR087C	0	TRUE
bc-YGL141W	0	TRUE
bc-YBR043C	0	TRUE
bc-YNL111C	0	TRUE
bc-YMR256C	0	TRUE
bc-YJR127C	0	TRUE
bc-YPL008W	0	TRUE
bc-YLR191W	0	TRUE
bc-YEL042W	0	TRUE
bc-YDR142C	0	TRUE
bc-YBR083W	0	TRUE
bc-YHR071W	0	TRUE
bc-YIR016W	0	TRUE
bc-YGL157W	0	TRUE
bc-YNR069C	0	TRUE
bc-YNL202W	0	TRUE
bc-YPL216W	0	TRUE
bc-YGL014W	0	TRUE
bc-YDR480W	0	TRUE
bc-YKL175W	0	TRUE
bc-YER045C	0	TRUE
bc-YMR075W	0	TRUE
bc-YBL090W	0	TRUE
bc-YBR161W	0	TRUE
bc-YIL042C	0	TRUE
bc-YJL182C	0	TRUE
bc-YMR154C	0	TRUE
bc-YOL093W	0	TRUE
bc-YMR274C	0	TRUE
bc-YCL040W	0	TRUE
bc-YDR295C	0	TRUE
bc-YHR017W	0	TRUE
bc-YBR194W	0	TRUE
bc-YGR283C	0	TRUE
bc-YJR078W	0	TRUE
bc-YDL112W	0	TRUE
bc-YEL067C	0	TRUE
bc-YNL333W	0	TRUE
bc-YBR062C-1	0	TRUE
bc-YCL002C-2	0	TRUE
bc-YBR119W	0	TRUE
bc-YDR438W	0	TRUE
bc-YNL086W	0	TRUE
bc-YGR062C-2	0	TRUE
bc-YBL032W	0	TRUE
bc-YBR157C-2	0	TRUE
bc-YFR021W	0	TRUE
bc-YNL167C	0	TRUE
bc-YPL253C	0	TRUE
bc-YDL023C	0	TRUE
bc-YPR093C	0	TRUE
bc-YLR450W	0	TRUE
bc-YIR027C	0	TRUE
bc-YBR048W	0	TRUE
bc-YHL031C	0	TRUE
bc-YOR154W	0	TRUE
bc-YPL219W	0	TRUE
bc-YBL019W	0	TRUE
bc-YGL133W	0	TRUE
bc-YPL071C	0	TRUE
bc-YDL206W	0	TRUE
bc-YER186C	0	TRUE
bc-YER132C	0	TRUE
bc-YOL154W	0	TRUE
bc-YDR234W	0	TRUE
bc-YMR105C	0	TRUE
bc-YGR032W	0	TRUE
bc-YKL103C	0	TRUE
bc-YBL083C	0	TRUE
bc-YBL082C	0	TRUE
bc-YPL088W	0	TRUE
bc-YML108W	0	TRUE
bc-YBR044C	0	TRUE
bc-YMR313C	0	TRUE
bc-YPR200C	0	TRUE
bc-YLR372W	0	TRUE
bc-YBL081W	0	TRUE
bc-YER185W	0	TRUE
bc-YER078C	0	TRUE
bc-YPR189W	0	TRUE
bc-YNL020C	0	TRUE
bc-YGR295C	0	TRUE
bc-YHR108W	0	TRUE
bc-YGR205W	0	TRUE
bc-YLR210W	0	TRUE
bc-YBR201W-2	0	TRUE
bc-YMR284W	0	TRUE
bc-YDR265W	0	TRUE
bc-YBR103W	0	TRUE
bc-YBL079W	0	TRUE
bc-YCR020C-A	0	TRUE
bc-YHR163W	0	TRUE
bc-YOL030W	0	TRUE
bc-YDL237W	0	TRUE
bc-YOL106W	0	TRUE
bc-YJL148W	0	TRUE
bc-YDR409W	0	TRUE
bc-YDR400W	0	TRUE
bc-YJL027C	0	TRUE
bc-YLR454W	0	TRUE
bc-YDR099W	0	TRUE
bc-YBL078C	0	TRUE
bc-YOR069W-2	0	TRUE
bc-YBR239C	0	TRUE
bc-YMR233W	0	TRUE
bc-YNL321W	0	TRUE
bc-YDL114W	0	TRUE
bc-YNR013C	0	TRUE
bc-YOR209C	0	TRUE
bc-YNL173C	0	TRUE
bc-YBR046C	0	TRUE
bc-YLR428C	0	TRUE
bc-YJL155C	0	TRUE
bc-YIL059C	0	TRUE
bc-YBR204C	0	TRUE
bc-YBL061C	0	TRUE
bc-YBL072C	0	TRUE
bc-YDL171C	0	TRUE
bc-YDR077W	0	TRUE
bc-YOR213C	0	TRUE
bc-YMR318C	0	TRUE
bc-YLR438W	0	TRUE
bc-YKR017C	0	TRUE
bc-YEL016C	0	TRUE
bc-YJL045W	0	TRUE
bc-YIL098C	0	TRUE
bc-YOL101C	0	TRUE
bc-YER173W	0	TRUE
bc-YBL068W	0	TRUE
bc-YGR168C	0	TRUE
bc-YML117W	0	TRUE
bc-YCR076C	0	TRUE
bc-YFR045W-1	0	TRUE
bc-YBR229C	0	TRUE
bc-YPL035C	0	TRUE
bc-YNR031C	0	TRUE
bc-YDR078C	0	TRUE
bc-YER037W-2	0	TRUE
bc-YOR296W	0	TRUE
bc-YBR031W	0	TRUE
bc-YJL063C	0	TRUE
bc-YBL065W	0	TRUE
bc-YIL111W	0	TRUE
bc-YNL147W-2	0	TRUE
bc-YKR092C	0	TRUE
bc-YPL259C	0	TRUE
bc-YBL064C	0	TRUE
bc-YGL029W	0	TRUE
bc-YHR135C	0	TRUE
bc-YGL139W	0	TRUE
bc-YMR258C	0	TRUE
bc-YLR248W	0	TRUE
bc-YKL170W	0	TRUE
bc-YGR244C-2	0	TRUE
bc-YGR235C	0	TRUE
bc-YBR249C	0	TRUE
bc-YBL063W	0	TRUE
bc-YJL204C	0	TRUE
bc-YDR444W	0	TRUE
bc-YDL218W	0	TRUE
bc-YML107C	0	TRUE
bc-YDR515W	0	TRUE
bc-YMR247C	0	TRUE
bc-YBR222C	0	TRUE
bc-YIL045W	0	TRUE
bc-YJR062C	0	TRUE
bc-YPR031W	0	TRUE
bc-YLR173W	0	TRUE
bc-YKL034W	0	TRUE
bc-YKR098C	0	TRUE
bc-YJR110W	0	TRUE
bc-YFR033C	0	TRUE
bc-YBL060W	0	TRUE
bc-YBR037C	0	TRUE
bc-YLR150W	0	TRUE
bc-YOR223W	0	TRUE
bc-YNL156C	0	TRUE
bc-YPL208W	0	TRUE
bc-YNL309W	0	TRUE
bc-YBR286W	0	TRUE
bc-YMR221C	0	TRUE
bc-YBL059W	0	TRUE
bc-YBL008W	0	TRUE
bc-YNL224C	0	TRUE
bc-YDL063C	0	TRUE
bc-YJR113C	0	TRUE
bc-YOR275C	0	TRUE
bc-YGR223C	0	TRUE
bc-YDR384C	0	TRUE
bc-YJR109C	0	TRUE
bc-YDR261C	0	TRUE
bc-YFR044C	0	TRUE
bc-YNR021W	0	TRUE
bc-YMR226C	0	TRUE
bc-YDR128W	0	TRUE
bc-YBR164C	0	TRUE
bc-YOR320C	0	TRUE
bc-YPR145W	0	TRUE
bc-YPL220W	0	TRUE
bc-YKL094W	0	TRUE
bc-YPL079W	0	TRUE
bc-YDR287W	0	TRUE
bc-YML131W	0	TRUE
bc-YDR030C	0	TRUE
bc-YJL164C	0	TRUE
bc-YNL201C	0	TRUE
bc-YHR150W	0	TRUE
bc-YDR093W	0	TRUE
bc-YMR092C	0	TRUE
bc-YGL095C	0	TRUE
bc-YKL041W	0	TRUE
bc-YDL088C	0	TRUE
bc-YNR015W	0	TRUE
bc-YER161C	0	TRUE
bc-YDL056W	0	TRUE
bc-YMR052W	0	TRUE
bc-YHR162W	0	TRUE
bc-YLL019C	0	TRUE
bc-YLR360W	0	TRUE
bc-YDL190C	0	TRUE
bc-YER120W	0	TRUE
bc-YBL052C	0	TRUE
bc-YLR024C	0	TRUE
bc-YPR109W	0	TRUE
bc-YGR054W	0	TRUE
bc-YHL046C	0	TRUE
bc-YIL095W	0	TRUE
bc-YDR313C	0	TRUE
bc-YDR383C	0	TRUE
bc-YMR138W	0	TRUE
bc-YCR075C	0	TRUE
bc-YCL048W	0	TRUE
bc-YBR127C	0	TRUE
bc-YNL284C	0	TRUE
bc-YLL049W	0	TRUE
bc-YMR073C	0	TRUE
bc-YER099C	0	TRUE
bc-YKL123W	0	TRUE
bc-YBR298C	0	TRUE
bc-YER121W	0	TRUE
bc-YFL042C-1	0	TRUE
bc-YLR149C	0	TRUE
bc-YJR103W	0	TRUE
bc-YDR466W	0	TRUE
bc-YNL214W	0	TRUE
bc-YGL231C	0	TRUE
bc-YPL206C	0	TRUE
bc-YDL080C	0	TRUE
bc-YDR333C	0	TRUE
bc-YBL053W	0	TRUE
bc-YNR020C	0	TRUE
bc-YHR187W	0	TRUE
bc-YIL135C	0	TRUE
bc-YPR003C	0	TRUE
bc-YIL154C	0	TRUE
bc-YOR234C	0	TRUE
bc-YGL007W	0	TRUE
bc-YGL257C	0	TRUE
bc-YHL021C	0	TRUE
bc-YGL181W	0	TRUE
bc-YJR099W	0	TRUE
bc-YGL089C	0	TRUE
bc-YBL047C	0	TRUE
bc-YMR099C	0	TRUE
bc-YNR055C	0	TRUE
bc-YHR015W	0	TRUE
bc-YOL007C	0	TRUE
bc-YBR067C	0	TRUE
bc-YLR126C	0	TRUE
bc-YDR165W	0	TRUE
bc-YBR259W	0	TRUE
bc-YOL164W	0	TRUE
bc-YGL221C	0	TRUE
bc-YNR070W	0	TRUE
bc-YGL249W	0	TRUE
bc-YGR284C	0	TRUE
bc-YER149C	0	TRUE
bc-YLR451W	0	TRUE
bc-YOL063C	0	TRUE
bc-YBR018C	0	TRUE
bc-YDR493W	0	TRUE
bc-YGR084C	0	TRUE
bc-YPL009C	0	TRUE
bc-YDR485C-1	0	TRUE
bc-YGR152C	0	TRUE
bc-YCR008W	0	TRUE
bc-YOR382W	0	TRUE
bc-YEL057C	0	TRUE
bc-YKL073W	0	TRUE
bc-YCR023C	0	TRUE
bc-YMR204C	0	TRUE
bc-YGL243W	0	TRUE
bc-YHL029C	0	TRUE
bc-YLR289W	0	TRUE
bc-YOL018C	0	TRUE
bc-YBR180W	0	TRUE
bc-YBL043W	0	TRUE
bc-YDR231C	0	TRUE
bc-YDR358W	0	TRUE
bc-YLR415C	0	TRUE
bc-YER101C	0	TRUE
bc-YKL113C	0	TRUE
bc-YIR037W	0	TRUE
bc-YLR332W-2	0	TRUE
bc-YDR513W	0	TRUE
bc-YJR031C	0	TRUE
bc-YBR139W	0	TRUE
bc-YDR541C	0	TRUE
bc-YBR092C	0	TRUE
bc-YKL081W	0	TRUE
bc-YBL042C	0	TRUE
bc-YDR415C	0	TRUE
bc-YDL130W	0	TRUE
bc-YDL067C	0	TRUE
bc-YDR403W	0	TRUE
bc-YLL056C	0	TRUE
bc-YHR018C	0	TRUE
bc-YHL002W	0	TRUE
bc-YGR256W	0	TRUE
bc-YMR230W	0	TRUE
bc-YCR036W	0	TRUE
bc-YMR070W	0	TRUE
bc-YNL327W	0	TRUE
bc-YOR363C	0	TRUE
bc-YER050C	0	TRUE
bc-YGL131C	0	TRUE
bc-YPR151C	0	TRUE
bc-YDR111C	0	TRUE
bc-YKL168C	0	TRUE
bc-YLR042C	0	TRUE
bc-YDR028C	0	TRUE
bc-YDR305C	0	TRUE
bc-YLR348C	0	TRUE
bc-YKL050C	0	TRUE
bc-YKR029C	0	TRUE
bc-YLL042C	0	TRUE
bc-YBL038W	0	TRUE
bc-YKR097W	0	TRUE
bc-YGL082W	0	TRUE
bc-YER119C	0	TRUE
bc-YBL037W	0	TRUE
bc-YNR037C	0	TRUE
bc-YDR484W	0	TRUE
bc-YDR307W	0	TRUE
bc-YOL162W	0	TRUE
bc-YOL048C-1	0	TRUE
bc-YDR377W	0	TRUE
bc-YLL048C	0	TRUE
bc-YKL151C	0	TRUE
bc-YKR100C-2	0	TRUE
bc-YBR149W	0	TRUE
bc-YFR036W	0	TRUE
bc-YNR041C	0	TRUE
bc-YIL064W	0	TRUE
bc-YLL039C	0	TRUE
bc-YLR053C	0	TRUE
bc-YHR001W-A	0	TRUE
bc-YBR246W	0	TRUE
bc-YMR064W	0	TRUE
bc-YGL237C-2	0	TRUE
bc-YLR324W	0	TRUE
bc-YLR255C	0	TRUE
bc-YMR252C	0	TRUE
bc-YGL060W	0	TRUE
bc-YOR316C	0	TRUE
bc-YBR295W	0	TRUE
bc-YOR227W	0	TRUE
bc-YGL101W-2	0	TRUE
bc-YBL031W	0	TRUE
bc-YDR121W	0	TRUE
bc-YOR067C	0	TRUE
bc-YKR099W	0	TRUE
bc-YMR259C	0	TRUE
bc-YOR338W	0	TRUE
bc-YKL202W	0	TRUE
bc-YOL163W	0	TRUE
bc-YBR063C	0	TRUE
bc-YNL271C	0	TRUE
bc-YLR351C	0	TRUE
bc-YER055C	0	TRUE
bc-YFL033C	0	TRUE
bc-YBL029W	0	TRUE
bc-YDR512C-2	0	TRUE
bc-YOL008W	0	TRUE
bc-YNL217W	0	TRUE
bc-YBR268W	0	TRUE
bc-YLL028W	0	TRUE
bc-YBL024W	0	TRUE
bc-YOR111W	0	TRUE
bc-YDL125C	0	TRUE
bc-YBR162C	0	TRUE
bc-YDL198C	0	TRUE
bc-YBL022C	0	TRUE
bc-YGL027C	0	TRUE
bc-YOL013C	0	TRUE
bc-YLR097C	0	TRUE
bc-YDR251W	0	TRUE
bc-YBL021C	0	TRUE
bc-YBR227C	0	TRUE
bc-YER176W	0	TRUE
bc-YGL067W	0	TRUE
bc-YIL153W	0	TRUE
bc-YPL116W	0	TRUE
bc-YDR252W	0	TRUE
bc-YJL068C	0	TRUE
bc-YKL031W	0	TRUE
bc-YNL077W	0	TRUE
bc-YBL016W	0	TRUE
bc-YLR337C	0	TRUE
bc-YGR244C-1	0	TRUE
bc-YBL013W	0	TRUE
bc-YBL011W	0	TRUE
bc-YFR043C	0	TRUE
bc-YBR126C	0	TRUE
bc-YLR063W	0	TRUE
bc-YDL099W	0	TRUE
bc-YPL065W	0	TRUE
bc-YMR207C	0	TRUE
bc-YKL084W	0	TRUE
bc-YHR167W	0	TRUE
bc-YNL120C	0	TRUE
bc-YOR158W	0	TRUE
bc-YLR206W	0	TRUE
bc-YER015W	0	TRUE
bc-YHR039C	0	TRUE
bc-YDR426C	0	TRUE
bc-YLR326W	0	TRUE
bc-YKL098W	0	TRUE
bc-YBR261C	0	TRUE
bc-YDL078C	0	TRUE
bc-YBL003C	0	TRUE
bc-YBR137W	0	TRUE
bc-YDL149W	0	TRUE
bc-YKL137W-2	0	TRUE
bc-YLR380W	0	TRUE
bc-YEL061C	0	TRUE
bc-YGR228W	0	TRUE
bc-YMR292W	0	TRUE
bc-YDL048C	0	TRUE
bc-YBR007C	0	TRUE
bc-YGL077C	0	TRUE
bc-YMR157C	0	TRUE
bc-YBR014C	0	TRUE
bc-YDR315C-1	0	TRUE
bc-YPR167C	0	TRUE
bc-YER175C	0	TRUE
bc-YKL080W	0	TRUE
bc-YMR114C	0	TRUE
bc-YIL160C	0	TRUE
bc-YNR065C	0	TRUE
bc-YDR533C	0	TRUE
bc-YKR034W	0	TRUE
bc-YJL095W	0	TRUE
bc-YBR019C	0	TRUE
bc-YNR048W	0	TRUE
bc-YDR516C	0	TRUE
bc-YNL051W	0	TRUE
bc-YBR105C-1	0	TRUE
bc-YBR021W	0	TRUE
bc-YOR014W	0	TRUE
bc-YDR147W-1	0	TRUE
bc-YMR109W	0	TRUE
bc-YGR080W	0	TRUE
bc-YGL153W	0	TRUE
bc-YLR193C	0	TRUE
bc-YOL137W	0	TRUE
bc-YDR507C	0	TRUE
bc-YDR414C	0	TRUE
bc-YDL013W	0	TRUE
bc-YLR187W	0	TRUE
bc-YOR034C	0	TRUE
bc-YKL119C	0	TRUE
bc-YBR090C	0	TRUE
bc-YBR025C	0	TRUE
bc-YJR140C	0	TRUE
bc-YOR163W	0	TRUE
bc-YGL164C	0	TRUE
bc-YBR027C	0	TRUE
bc-YDR200C	0	TRUE
bc-YNR032W	0	TRUE
bc-YBR274W-2	0	TRUE
bc-YPL203W	0	TRUE
bc-YOR089C	0	TRUE
bc-YLR179C	0	TRUE
bc-YDR227W	0	TRUE
bc-YIL146C	0	TRUE
bc-YHR152W	0	TRUE
bc-YDL154W	0	TRUE
bc-YML100W-A	0	TRUE
bc-YKR096W	0	TRUE
bc-YHR028C	0	TRUE
bc-YOL044W	0	TRUE
bc-YDR298C	0	TRUE
bc-YJR047C	0	TRUE
bc-YDL211C	0	TRUE
bc-YLR292C	0	TRUE
bc-YFR010W	0	TRUE
bc-YNL293W	0	TRUE
bc-YPR156C	0	TRUE
bc-YGR260W	0	TRUE
bc-YBR036C	0	TRUE
bc-YLL055W	0	TRUE
bc-YDR124W	0	TRUE
bc-YER027C-2	0	TRUE
bc-YPL105C	0	TRUE
bc-YKL140W	0	TRUE
bc-YNL273W	0	TRUE
bc-YNL082W	0	TRUE
bc-YGL202W-2	0	TRUE
bc-YOR050C	0	TRUE
bc-YPL027W	0	TRUE
bc-YBR040W	0	TRUE
bc-YPR121W	0	TRUE
bc-YDR289C	0	TRUE
bc-YPL248C	0	TRUE
bc-YDR282C	0	TRUE
bc-YIL120W	0	TRUE
bc-YDL074C	0	TRUE
bc-YDR481C	0	TRUE
bc-YIL152W	0	TRUE
bc-YOL047C	0	TRUE
bc-YKL174C	0	TRUE
bc-YIL090W	0	TRUE
bc-YFR019W	0	TRUE
bc-YNL005C	0	TRUE
bc-YGR181W	0	TRUE
bc-YOR273C	0	TRUE
bc-YMR234W	0	TRUE
bc-YEL028W	0	TRUE
bc-YEL013W	0	TRUE
bc-YER162C	0	TRUE
bc-YHR073W	0	TRUE
bc-YKL029C	0	TRUE
bc-YHL045W	0	TRUE
bc-YOL033W	0	TRUE
bc-YNL166C	0	TRUE
bc-YDR321W	0	TRUE
bc-YDL091C	0	TRUE
bc-YNL001W	0	TRUE
bc-YDR254W	0	TRUE
bc-YBR047W	0	TRUE
bc-YHR146W	0	TRUE
bc-YGR193C	0	TRUE
bc-YJR036C	0	TRUE
bc-YMR210W	0	TRUE
bc-YOR216C	0	TRUE
bc-YIL014W	0	TRUE
bc-YHR207C	0	TRUE
bc-YMR090W	0	TRUE
bc-YOL060C	0	TRUE
bc-YLR273C	0	TRUE
bc-YLR098C	0	TRUE
bc-YDR284C	0	TRUE
bc-YBR054W	0	TRUE
bc-YKR088C	0	TRUE
bc-YKL128C	0	TRUE
bc-YLR356W	0	TRUE
bc-YPL244C	0	TRUE
bc-YJL102W	0	TRUE
bc-YHR103W	0	TRUE
bc-YHL038C	0	TRUE
bc-YOR252W	0	TRUE
bc-YOL122C	0	TRUE
bc-YJL192C	0	TRUE
bc-YGR165W	0	TRUE
bc-YMR228W	0	TRUE
bc-YDR171W	0	TRUE
bc-YMR162C	0	TRUE
bc-YMR299C	0	TRUE
bc-YDL233W	0	TRUE
bc-YMR238W	0	TRUE
bc-YLL013C	0	TRUE
bc-YJR101W	0	TRUE
bc-YBR058C	0	TRUE
bc-YFL021W	0	TRUE
bc-YHL039W	0	TRUE
bc-YBR073W	0	TRUE
bc-YJL132W-1	0	TRUE
bc-YJR115W	0	TRUE
bc-YBR062C-2	0	TRUE
bc-YLR089C	0	TRUE
bc-YLR386W	0	TRUE
bc-YDR206W	0	TRUE
bc-YDR214W	0	TRUE
bc-YDR465C	0	TRUE
bc-YJL145W	0	TRUE
bc-YBR248C	0	TRUE
bc-YIL043C	0	TRUE
bc-YDR471W	0	TRUE
bc-YLR265C	0	TRUE
bc-YGR233C	0	TRUE
bc-YHL017W	0	TRUE
bc-YGR085C	0	TRUE
bc-YJR126C	0	TRUE
bc-YMR101C	0	TRUE
bc-YOR008C-A	0	TRUE
bc-YJR086W	0	TRUE
bc-YNL177C	0	TRUE
bc-YLR001C	0	TRUE
bc-YLR003C	0	TRUE
bc-YIL092W-2	0	TRUE
bc-YOR127W	0	TRUE
bc-YFL049W	0	TRUE
bc-YDR380W	0	TRUE
bc-YDL057W	0	TRUE
bc-YBR064W	0	TRUE
bc-YOR042W	0	TRUE
bc-YJL133W	0	TRUE
bc-YOL132W	0	TRUE
bc-YLR278C	0	TRUE
bc-YER056C	0	TRUE
bc-YDL210W	0	TRUE
bc-YLR189C	0	TRUE
bc-YBR069C	0	TRUE
bc-YMR096W	0	TRUE
bc-YHR194W	0	TRUE
bc-YOR021C	0	TRUE
bc-YLR441C	0	TRUE
bc-YCL046W	0	TRUE
bc-YER084W	0	TRUE
bc-YLR025W	0	TRUE
bc-YHL027W	0	TRUE
bc-YDR405W	0	TRUE
bc-YLR138W	0	TRUE
bc-YHR039C-B	0	TRUE
bc-YDR022C	0	TRUE
bc-YGR174C	0	TRUE
bc-YOL126C	0	TRUE
bc-YNL270C	0	TRUE
bc-YBR233W	0	TRUE
bc-YLR095C	0	TRUE
bc-YHR044C	0	TRUE
bc-YGR071C	0	TRUE
bc-YBR074W-2	0	TRUE
bc-YIR030C	0	TRUE
bc-YDL184C	0	TRUE
bc-YGL140C	0	TRUE
bc-YCR016W	0	TRUE
bc-YKR009C	0	TRUE
bc-YNL223W	0	TRUE
bc-YER054C	0	TRUE
bc-YOL151W	0	TRUE
bc-YNL159C	0	TRUE
bc-YEL001C	0	TRUE
bc-YER128W	0	TRUE
bc-YDR156W	0	TRUE
bc-YKL027W	0	TRUE
bc-YDR194C	0	TRUE
bc-YLR034C	0	TRUE
bc-YLR417W	0	TRUE
bc-YOR238W	0	TRUE
bc-YFL046W	0	TRUE
bc-YHR081W	0	TRUE
bc-YKR019C	0	TRUE
bc-YBR081C	0	TRUE
bc-YDR203W	0	TRUE
bc-YDL093W	0	TRUE
bc-YOR187W	0	TRUE
bc-YKL166C	0	TRUE
bc-YDR193W	0	TRUE
bc-YDR135C	0	TRUE
bc-YDR122W	0	TRUE
bc-YKL107W	0	TRUE
bc-YFL018C	0	TRUE
bc-YDR217C	0	TRUE
bc-YGL148W	0	TRUE
bc-YLR079W	0	TRUE
bc-YNL115C	0	TRUE
bc-YPR083W	0	TRUE
bc-YPL194W-1	0	TRUE
bc-YJR073C	0	TRUE
bc-YKL211C	0	TRUE
bc-YMR194W	0	TRUE
bc-YOR292C	0	TRUE
bc-YCL057W	0	TRUE
bc-YJR004C	0	TRUE
bc-YGL039W	0	TRUE
bc-YOR129C	0	TRUE
bc-YDR204W	0	TRUE
bc-YDL230W	0	TRUE
bc-YPR199C	0	TRUE
bc-YDL234C	0	TRUE
bc-YGR238C	0	TRUE
bc-YPL134C	0	TRUE
bc-YKL114C	0	TRUE
bc-YJR044C	0	TRUE
bc-YOR039W	0	TRUE
bc-YLR061W	0	TRUE
bc-YML021C	0	TRUE
bc-YDL142C	0	TRUE
bc-YDR286C	0	TRUE
bc-YDR457W	0	TRUE
bc-YCR014C	0	TRUE
bc-YIL024C	0	TRUE
bc-YJL093C	0	TRUE
bc-YGR050C	0	TRUE
bc-YDL081C	0	TRUE
bc-YLR254C	0	TRUE
bc-YML101C	0	TRUE
bc-YDR260C	0	TRUE
bc-YDR395W	0	TRUE
bc-YJL196C-1	0	TRUE
bc-YBR104W	0	TRUE
bc-YHR098C	0	TRUE
bc-YGR222W	0	TRUE
bc-YIR019C	0	TRUE
bc-YBR105C-2	0	TRUE
bc-YJL132W-2	0	TRUE
bc-YDR423C	0	TRUE
bc-YOR291W	0	TRUE
bc-YDR131C	0	TRUE
bc-YCL069W	0	TRUE
bc-YDR107C	0	TRUE
bc-YPL167C	0	TRUE
bc-YNL076W	0	TRUE
bc-YBR106W	0	TRUE
bc-YER129W	0	TRUE
bc-YDR523C	0	TRUE
bc-YLR081W	0	TRUE
bc-YOL091W	0	TRUE
bc-YPL277C	0	TRUE
bc-YOR023C	0	TRUE
bc-YPR127W	0	TRUE
bc-YPL125W	0	TRUE
bc-YLL046C	0	TRUE
bc-YLR177W	0	TRUE
bc-YER069W	0	TRUE
bc-YNL194C	0	TRUE
bc-YPL150W	0	TRUE
bc-YOR351C	0	TRUE
bc-YHR138C	0	TRUE
bc-YBR113W	0	TRUE
bc-YEL005C	0	TRUE
bc-YPL161C	0	TRUE
bc-YHL030W	0	TRUE
bc-YBR165W	0	TRUE
bc-YEL071W	0	TRUE
bc-YOL062C	0	TRUE
bc-YML076C	0	TRUE
bc-YJR139C	0	TRUE
bc-YOR355W	0	TRUE
bc-YGR011W	0	TRUE
bc-YKR018C	0	TRUE
bc-YHR022C	0	TRUE
bc-YDR272W	0	TRUE
bc-YMR219W	0	TRUE
bc-YOR268C	0	TRUE
bc-YOL041C	0	TRUE
bc-YNL037C	0	TRUE
bc-YPL074W	0	TRUE
bc-YJR074W	0	TRUE
bc-YMR032W	0	TRUE
bc-YMR295C	0	TRUE
bc-YDR386W	0	TRUE
bc-YCR010C	0	TRUE
bc-YDR169C	0	TRUE
bc-YER150W	0	TRUE
bc-YDL236W	0	TRUE
bc-YBR181C	0	TRUE
bc-YCR098C	0	TRUE
bc-YGL117W	0	TRUE
bc-YIL173W	0	TRUE
bc-YNL087W	0	TRUE
bc-YNL209W	0	TRUE
bc-YGL114W	0	TRUE
bc-YFL048C	0	TRUE
bc-YOL147C	0	TRUE
bc-YDR372C	0	TRUE
bc-YGR177C	0	TRUE
bc-YNL010W	0	TRUE
bc-YMR250W	0	TRUE
bc-YHR130C	0	TRUE
bc-YDR130C	0	TRUE
bc-YPL163C	0	TRUE
bc-YDR175C	0	TRUE
bc-YPL164C	0	TRUE
bc-YBR128C	0	TRUE
bc-YBR250W	0	TRUE
bc-YBR129C	0	TRUE
bc-YOR328W	0	TRUE
bc-YMR180C	0	TRUE
bc-YBR130C	0	TRUE
bc-YMR178W	0	TRUE
bc-YHR025W	0	TRUE
bc-YNL100W	0	TRUE
bc-YDR435C	0	TRUE
bc-YGR015C	0	TRUE
bc-YLL040C	0	TRUE
bc-YKL063C	0	TRUE
bc-YBR131W	0	TRUE
bc-YHR050W	0	TRUE
bc-YPL232W	0	TRUE
bc-YLL001W	0	TRUE
bc-YMR120C	0	TRUE
bc-YBR132C	0	TRUE
bc-YPL127C	0	TRUE
bc-YER182W	0	TRUE
bc-YBR133C-2	0	TRUE
bc-YDR322W	0	TRUE
bc-YOR239W-2	0	TRUE
bc-YER041W	0	TRUE
bc-YBR217W	0	TRUE
bc-YDL213C	0	TRUE
bc-YJR009C	0	TRUE
bc-YOR330C	0	TRUE
bc-YPR150W	0	TRUE
bc-YCL050C	0	TRUE
bc-YOL048C-2	0	TRUE
bc-YOR364W-2	0	TRUE
bc-YBR141C	0	TRUE
bc-YKL190W	0	TRUE
bc-YGL124C	0	TRUE
bc-YKL132C	0	TRUE
bc-YDR181C	0	TRUE
bc-YLR460C	0	TRUE
bc-YKL164C	0	TRUE
bc-YDR521W	0	TRUE
bc-YMR283C	0	TRUE
bc-YLR335W	0	TRUE
bc-YER072W	0	TRUE
bc-YKL109W	0	TRUE
bc-YNL304W	0	TRUE
bc-YBR288C	0	TRUE
bc-YOR069W-1	0	TRUE
bc-YEL007W	0	TRUE
bc-YDL118W	0	TRUE
bc-YDR368W	0	TRUE
bc-YDL085W	0	TRUE
bc-YDL026W-1	0	TRUE
bc-YDL204W	0	TRUE
bc-YBR151W	0	TRUE
bc-YDR425W	0	TRUE
bc-YJL020C-2	0	TRUE
bc-YKR058W	0	TRUE
bc-YHR131C	0	TRUE
bc-YGR287C	0	TRUE
bc-YNL187W	0	TRUE
bc-YER142C	0	TRUE
bc-YLR194C-1	0	TRUE
bc-YKL025C	0	TRUE
bc-YLR099C	0	TRUE
bc-YGR266W	0	TRUE
bc-YBR158W	0	TRUE
bc-YFL055W	0	TRUE
bc-YLR216C	0	TRUE
bc-YER088C	0	TRUE
bc-YHL026C	0	TRUE
bc-YGL160W	0	TRUE
bc-YMR243C	0	TRUE
bc-YCL038C	0	TRUE
bc-YDL219W	0	TRUE
bc-YDR352W	0	TRUE
bc-YDR382W	0	TRUE
bc-YNL283C	0	TRUE
bc-YJR025C	0	TRUE
bc-YGR241C	0	TRUE
bc-YBR163W	0	TRUE
bc-YOR306C	0	TRUE
bc-YDR070C	0	TRUE
bc-YNL268W-2	0	TRUE
bc-YJR070C	0	TRUE
bc-YNL176C	0	TRUE
bc-YOR375C	0	TRUE
bc-YDL071C	0	TRUE
bc-YIL092W-1	0	TRUE
bc-YDR428C	0	TRUE
bc-YBR166C	0	TRUE
bc-YBR168W	0	TRUE
bc-YLL026W	0	TRUE
bc-YLR445W-2	0	TRUE
bc-YGR166W	0	TRUE
bc-YNR029C	0	TRUE
bc-YDR092W-1	0	TRUE
bc-YMR297W	0	TRUE
bc-YBR218C	0	TRUE
bc-YPR040W	0	TRUE
bc-YGR087C	0	TRUE
bc-YLR102C	0	TRUE
bc-YBR169C	0	TRUE
bc-YMR199W	0	TRUE
bc-YBR171W	0	TRUE
bc-YJL138C	0	TRUE
bc-YDR540C	0	TRUE
bc-YDR133C	0	TRUE
bc-YGR286C	0	TRUE
bc-YJL163C-1	0	TRUE
bc-YNL315C-1	0	TRUE
bc-YFR038W-2	0	TRUE
bc-YNL058C	0	TRUE
bc-YDL159W	0	TRUE
bc-YIL006W	0	TRUE
bc-YPL053C	0	TRUE
bc-YOL009C	0	TRUE
bc-YJR066W	0	TRUE
bc-YOR307C	0	TRUE
bc-YDR475C-2	0	TRUE
bc-YLR344W	0	TRUE
bc-YGR137W	0	TRUE
bc-YMR306W	0	TRUE
bc-YGL021W	0	TRUE
bc-YPR172W	0	TRUE
bc-YBR173C	0	TRUE
bc-YBR177C	0	TRUE
bc-YLR241W	0	TRUE
bc-YOL073C	0	TRUE
bc-YHR014W	0	TRUE
bc-YBR178W	0	TRUE
bc-YJL103C	0	TRUE
bc-YBR179C	0	TRUE
bc-YPL103C	0	TRUE
bc-YOR303W-1	0	TRUE
bc-YDR371W	0	TRUE
bc-YJL212C	0	TRUE
bc-YDR502C	0	TRUE
bc-YOR289W	0	TRUE
bc-YER033C	0	TRUE
bc-YNL073W	0	TRUE
bc-YNL095C	0	TRUE
bc-YCR020C	0	TRUE
bc-YBR183W	0	TRUE
bc-YJR128W	0	TRUE
bc-YMR177W	0	TRUE
bc-YOR043W	0	TRUE
bc-YJR032W	0	TRUE
bc-YHR100C	0	TRUE
bc-YBR241C	0	TRUE
bc-YLL045C	0	TRUE
bc-YBR187W	0	TRUE
bc-YBR188C	0	TRUE
bc-YBR244W	0	TRUE
bc-YOR311C	0	TRUE
bc-YEL039C	0	TRUE
bc-YPR122W	0	TRUE
bc-YBR191W-2	0	TRUE
bc-YKL062W	0	TRUE
bc-YNL049C	0	TRUE
bc-YDR330W	0	TRUE
bc-YBR195C	0	TRUE
bc-YPL073C	0	TRUE
bc-YHR193C	0	TRUE
bc-YDL223C	0	TRUE
bc-YLR442C	0	TRUE
bc-YER180C	0	TRUE
bc-YNL246W	0	TRUE
bc-YMR304W	0	TRUE
bc-YDR497C	0	TRUE
bc-YPL099C	0	TRUE
bc-YOR266W	0	TRUE
bc-YNL227C	0	TRUE
bc-YDR147W-2	0	TRUE
bc-YOR085W	0	TRUE
bc-YJR122W	0	TRUE
bc-YBR274W-1	0	TRUE
bc-YBR207W	0	TRUE
bc-YJL108C	0	TRUE
bc-YPR023C	0	TRUE
bc-YKL161C	0	TRUE
bc-YNL121C	0	TRUE
bc-YBR209W	0	TRUE
bc-YJR035W	0	TRUE
bc-YBR210W	0	TRUE
bc-YDL229W	0	TRUE
bc-YIR036C	0	TRUE
bc-YBR212W	0	TRUE
bc-YEL017W	0	TRUE
bc-YBR213W	0	TRUE
bc-YDL231C	0	TRUE
bc-YNL297C	0	TRUE
bc-YMR058W	0	TRUE
bc-YBR215W	0	TRUE
bc-YNR067C	0	TRUE
bc-YDL086W	0	TRUE
bc-YJL151C-1	0	TRUE
bc-YPR188C	0	TRUE
bc-YDR477W	0	TRUE
bc-YMR160W-2	0	TRUE
bc-YER118C	0	TRUE
bc-YFR001W	0	TRUE
bc-YOL158C	0	TRUE
bc-YGR173W	0	TRUE
bc-YGR215W	0	TRUE
bc-YOR297C	0	TRUE
bc-YOR215C	0	TRUE
bc-YKR091W-1	0	TRUE
bc-YPL189W-1	0	TRUE
bc-YDL157C	0	TRUE
bc-YOL081W	0	TRUE
bc-YNL301C	0	TRUE
bc-YPL207W	0	TRUE
bc-YKR007W	0	TRUE
bc-YLR046C	0	TRUE
bc-YOR246C	0	TRUE
bc-YLR271W	0	TRUE
bc-YGL232W	0	TRUE
bc-YNL193W	0	TRUE
bc-YLR325C	0	TRUE
bc-YBR223C	0	TRUE
bc-YLR362W	0	TRUE
bc-YOR271C	0	TRUE
bc-YBR224W	0	TRUE
bc-YBR226C	0	TRUE
bc-YGL016W	0	TRUE
bc-YPL214C	0	TRUE
bc-YJL146W	0	TRUE
bc-YLR286C	0	TRUE
bc-YDR184C	0	TRUE
bc-YKR089C	0	TRUE
bc-YMR189W	0	TRUE
bc-YGL253W	0	TRUE
bc-YPL072W	0	TRUE
bc-YCL012C	0	TRUE
bc-YIL065C	0	TRUE
bc-YPL156C	0	TRUE
bc-YGL215W	0	TRUE
bc-YNR062C	0	TRUE
bc-YMR074C	0	TRUE
bc-YPL267W	0	TRUE
bc-YDR137W	0	TRUE
bc-YLR443W	0	TRUE
bc-YNL326C	0	TRUE
bc-YGR178C	0	TRUE
bc-YDL082W	0	TRUE
bc-YOR126C	0	TRUE
bc-YBR260C	0	TRUE
bc-YJL084C	0	TRUE
bc-YNL324W	0	TRUE
bc-YHL019C	0	TRUE
bc-YBR231C	0	TRUE
bc-YBR232C	0	TRUE
bc-YPL230W	0	TRUE
bc-YBR235W	0	TRUE
bc-YBR287W	0	TRUE
bc-YBR238C	0	TRUE
bc-YJL082W	0	TRUE
bc-YIR035C	0	TRUE
bc-YJL071W	0	TRUE
bc-YDL180W	0	TRUE
bc-YJL206C-1	0	TRUE
bc-YHR075C	0	TRUE
bc-YOR317W	0	TRUE
bc-YDR237W	0	TRUE
bc-YDR090C-1	0	TRUE
bc-YHR161C	0	TRUE
bc-YJL048C	0	TRUE
bc-YHR115C	0	TRUE
bc-YHR104W	0	TRUE
bc-YGR125W	0	TRUE
bc-YOR352W	0	TRUE
bc-YBR245C	0	TRUE
bc-YNL338W	0	TRUE
bc-YGL096W	0	TRUE
bc-YKR077W	0	TRUE
bc-YNL277W	0	TRUE
bc-YMR086W	0	TRUE
bc-YIL088C	0	TRUE
bc-YJL197W	0	TRUE
bc-YPR095C	0	TRUE
bc-YPR134W	0	TRUE
bc-YHR121W	0	TRUE
bc-YCR066W	0	TRUE
bc-YDR500C-1	0	TRUE
bc-YMR289W	0	TRUE
bc-YGL212W	0	TRUE
bc-YDR501W-1	0	TRUE
bc-YCR006C	0	TRUE
bc-YDR143C	0	TRUE
bc-YBR258C	0	TRUE
bc-YOL057W	0	TRUE
bc-YPL030W	0	TRUE
bc-YLR144C	0	TRUE
bc-YJL078C	0	TRUE
bc-YMR322C	0	TRUE
bc-YGL163C	0	TRUE
bc-YLR164W	0	TRUE
bc-YBR264C	0	TRUE
bc-YKL072W	0	TRUE
bc-YFR046C	0	TRUE
bc-YBR267W	0	TRUE
bc-YOR051C	0	TRUE
bc-YJL073W	0	TRUE
bc-YNL237W	0	TRUE
bc-YGL085W	0	TRUE
bc-YDR451C	0	TRUE
bc-YBR269C	0	TRUE
bc-YPR100W	0	TRUE
bc-YPR149W	0	TRUE
bc-YOR286W	0	TRUE
bc-YNL029C	0	TRUE
bc-YDR242W-2	0	TRUE
bc-YIL094C	0	TRUE
bc-YKR065C	0	TRUE
bc-YDL227C	0	TRUE
bc-YLR176C	0	TRUE
bc-YLR319C	0	TRUE
bc-YEL072W	0	TRUE
bc-YPR091C	0	TRUE
bc-YGR017W	0	TRUE
bc-YFR009W	0	TRUE
bc-YOR348C	0	TRUE
bc-YOL071W	0	TRUE
bc-YGR207C	0	TRUE
bc-YOR214C	0	TRUE
bc-YCR105W	0	TRUE
bc-YOR198C	0	TRUE
bc-YHR114W	0	TRUE
bc-YJL044C	0	TRUE
bc-YOR094W	0	TRUE
bc-YBR294W	0	TRUE
bc-YDR462W	0	TRUE
bc-YCR037C	0	TRUE
bc-YML118W	0	TRUE
bc-YCR021C	0	TRUE
bc-YDR402C	0	TRUE
bc-YLR113W	0	TRUE
bc-YPR089W-2	0	TRUE
bc-YLR357W	0	TRUE
bc-YNL078W	0	TRUE
bc-YDL177C	0	TRUE
bc-YMR155W	0	TRUE
bc-YDL224C	0	TRUE
bc-YBR277C	0	TRUE
bc-YBR278W	0	TRUE
bc-YOR188W	0	TRUE
bc-YBR281C	0	TRUE
bc-YLR267W	0	TRUE
bc-YOR137C	0	TRUE
bc-YGR142W	0	TRUE
bc-YBR282W	0	TRUE
bc-YLR290C	0	TRUE
bc-YPL152W	0	TRUE
bc-YEL037C	0	TRUE
bc-YOR132W	0	TRUE
bc-YBR284W	0	TRUE
bc-YLR247C	0	TRUE
bc-YPL029W	0	TRUE
bc-YDL106C	0	TRUE
bc-YDL051W	0	TRUE
bc-YKR031C	0	TRUE
bc-YGR232W	0	TRUE
bc-YNL320W	0	TRUE
bc-YKL218C	0	TRUE
bc-YDR387C	0	TRUE
bc-YMR214W	0	TRUE
bc-YER179W	0	TRUE
bc-YGL261C	0	TRUE
bc-YLR217W	0	TRUE
bc-YOL031C	0	TRUE
bc-YGR259C	0	TRUE
bc-YMR066W	0	TRUE
bc-YNL090W-2	0	TRUE
bc-YOL052C	0	TRUE
bc-YOR156C	0	TRUE
bc-YPL168W	0	TRUE
bc-YER122C	0	TRUE
bc-YDR269C	0	TRUE
bc-YIR039C	0	TRUE
bc-YNL144C	0	TRUE
bc-YKL002W-2	0	TRUE
bc-YHR090C	0	TRUE
bc-YDR034C	0	TRUE
bc-YKL046C	0	TRUE
bc-YJL198W	0	TRUE
bc-YJR010W	0	TRUE
bc-YNL134C	0	TRUE
bc-YCR019W	0	TRUE
bc-YPL181W	0	TRUE
bc-YPL269W	0	TRUE
bc-YBR292C	0	TRUE
bc-YOR267C	0	TRUE
bc-YKL124W	0	TRUE
bc-YGR169C	0	TRUE
bc-YHR111W	0	TRUE
bc-YBR297W	0	TRUE
bc-YFR057W	0	TRUE
bc-YKR052C	0	TRUE
bc-YFL015C	0	TRUE
bc-YNL241C	0	TRUE
bc-YJL079C	0	TRUE
bc-YDR144C	0	TRUE
bc-YDR097C	0	TRUE
bc-YOL092W	0	TRUE
bc-YDL019C	0	TRUE
bc-YLR367W	0	TRUE
bc-YBR300C	0	TRUE
bc-YGR170W	0	TRUE
bc-YDR436W	0	TRUE
bc-YIL149C	0	TRUE
bc-YJR137C	0	TRUE
bc-YOR006C	0	TRUE
bc-YPR098C-2	0	TRUE
bc-YKR105C	0	TRUE
bc-YKL093W	0	TRUE
bc-YCL064C	0	TRUE
bc-YJL043W	0	TRUE
bc-YOL001W	0	TRUE
bc-YOL075C	0	TRUE
bc-YLR332W-1	0	TRUE
bc-YDL101C	0	TRUE
bc-YNL135C	0	TRUE
bc-YJL209W	0	TRUE
bc-YCL061C-2	0	TRUE
bc-YOL054W	0	TRUE
bc-YGR148C	0	TRUE
bc-YPR132W	0	TRUE
bc-YCR085W	0	TRUE
bc-YCL061C-1	0	TRUE
bc-YJL218W	0	TRUE
bc-YCL056C	0	TRUE
bc-YOR165W	0	TRUE
bc-YIL162W	0	TRUE
bc-YPR138C	0	TRUE
bc-YOR245C	0	TRUE
bc-YGL062W	0	TRUE
bc-YJR091C	0	TRUE
bc-YNL136W	0	TRUE
bc-YEL022W	0	TRUE
bc-YGR052W	0	TRUE
bc-YJL161W-2	0	TRUE
bc-YCL055W	0	TRUE
bc-YOL117W	0	TRUE
bc-YGR130C	0	TRUE
bc-YDR089W	0	TRUE
bc-YOL076W	0	TRUE
bc-YGL222C	0	TRUE
bc-YGR132C	0	TRUE
bc-YLR448W	0	TRUE
bc-YGR271W	0	TRUE
bc-YNL157W	0	TRUE
bc-YGR203W	0	TRUE
bc-YPL264C	0	TRUE
bc-YDR258C	0	TRUE
bc-YER166W	0	TRUE
bc-YOR253W	0	TRUE
bc-YDR349C	0	TRUE
bc-YLR285W	0	TRUE
bc-YDR463W	0	TRUE
bc-YER096W	0	TRUE
bc-YLR322W	0	TRUE
bc-YLR418C	0	TRUE
bc-YMR067C	0	TRUE
bc-YDR163W	0	TRUE
bc-YOL037C	0	TRUE
bc-YHR151C	0	TRUE
bc-YKR090W	0	TRUE
bc-YJR051W	0	TRUE
bc-YHR011W	0	TRUE
bc-YPL273W	0	TRUE
bc-YNR025C	0	TRUE
bc-YJL060W	0	TRUE
bc-YDL012C	0	TRUE
bc-YDR410C	0	TRUE
bc-YDR270W	0	TRUE
bc-YOR356W	0	TRUE
bc-YKR036C	0	TRUE
bc-YOR082C	0	TRUE
bc-YCR079W	0	TRUE
bc-YGL105W	0	TRUE
bc-YCL036W	0	TRUE
bc-YLR408C	0	TRUE
bc-YDR256C	0	TRUE
bc-YCL034W	0	TRUE
bc-YER048C	0	TRUE
bc-YLR353W	0	TRUE
bc-YDL052C	0	TRUE
bc-YCL032W	0	TRUE
bc-YGR129W	0	TRUE
bc-YIL116W	0	TRUE
bc-YDL068W	0	TRUE
bc-YNL211C	0	TRUE
bc-YDR063W	0	TRUE
bc-YPL187W	0	TRUE
bc-YDR537C	0	TRUE
bc-YMR161W	0	TRUE
bc-YMR305C	0	TRUE
bc-YER163C	0	TRUE
bc-YDL027C	0	TRUE
bc-YPL037C	0	TRUE
bc-YCL029C	0	TRUE
bc-YCL027W	0	TRUE
bc-YOL011W	0	TRUE
bc-YHR178W	0	TRUE
bc-YDR017C	0	TRUE
bc-YNL054W	0	TRUE
bc-YLR258W	0	TRUE
bc-YCL023C	0	TRUE
bc-YJL183W	0	TRUE
bc-YPR194C	0	TRUE
bc-YDR539W	0	TRUE
bc-YCR004C	0	TRUE
bc-YNL063W	0	TRUE
bc-YGL138C	0	TRUE
bc-YER180C-A	0	TRUE
bc-YPR197C	0	TRUE
bc-YLR382C	0	TRUE
bc-YLR268W	0	TRUE
bc-YLR368W	0	TRUE
bc-YPL106C	0	TRUE
bc-YPL147W	0	TRUE
bc-YNL168C	0	TRUE
bc-YJR015W	0	TRUE
bc-YOR092W	0	TRUE
bc-YDL167C	0	TRUE
bc-YHL016C	0	TRUE
bc-YCR001W	0	TRUE
bc-YGL151W	0	TRUE
bc-YLR384C	0	TRUE
bc-YGL020C	0	TRUE
bc-YCR002C	0	TRUE
bc-YCR003W	0	TRUE
bc-YDR469W	0	TRUE
bc-YOR309C	0	TRUE
bc-YMR062C	0	TRUE
bc-YGL019W	0	TRUE
bc-YKR015C	0	TRUE
bc-YPR174C	0	TRUE
bc-YGR111W	0	TRUE
bc-YPR198W	0	TRUE
bc-YKR104W	0	TRUE
bc-YEL015W	0	TRUE
bc-YPR021C	0	TRUE
bc-YGL216W-2	0	TRUE
bc-YCR011C	0	TRUE
bc-YKR054C-2	0	TRUE
bc-YLL053C	0	TRUE
bc-YHL004W	0	TRUE
bc-YER137C	0	TRUE
bc-YMR068W	0	TRUE
bc-YFL020C	0	TRUE
bc-YGL228W	0	TRUE
bc-YMR287C	0	TRUE
bc-YGR010W	0	TRUE
bc-YER061C	0	TRUE
bc-YFL027C	0	TRUE
bc-YDR249C	0	TRUE
bc-YEL062W	0	TRUE
bc-YCR022C	0	TRUE
bc-YLR209C	0	TRUE
bc-YNL298W	0	TRUE
bc-YFL013C	0	TRUE
bc-YLR309C	0	TRUE
bc-YLR038C	0	TRUE
bc-YNL105W	0	TRUE
bc-YOL129W	0	TRUE
bc-YIL101C	0	TRUE
bc-YLR090W	0	TRUE
bc-YDR096W	0	TRUE
bc-YLR120C	0	TRUE
bc-YMR201C	0	TRUE
bc-YMR279C	0	TRUE
bc-YNL252C	0	TRUE
bc-YCR025C	0	TRUE
bc-YMR055C	0	TRUE
bc-YDR036C	0	TRUE
bc-YJL100W	0	TRUE
bc-YDR152W	0	TRUE
bc-YOL042W	0	TRUE
bc-YCR031C	0	TRUE
bc-YDR534C	0	TRUE
bc-YIL077C	0	TRUE
bc-YFL051C	0	TRUE
bc-YLL023C	0	TRUE
bc-YEL063C	0	TRUE
bc-YER098W	0	TRUE
bc-YMR225C	0	TRUE
bc-YNL023C	0	TRUE
bc-YHR109W	0	TRUE
bc-YKR051W	0	TRUE
bc-YDR375C	0	TRUE
bc-YCR043C	0	TRUE
bc-YPL262W	0	TRUE
bc-YCR045C	0	TRUE
bc-YCR046C	0	TRUE
bc-YJR033C	0	TRUE
bc-YGR213C	0	TRUE
bc-YOL083W	0	TRUE
bc-YGR138C	0	TRUE
bc-YHR155W	0	TRUE
bc-YNL074C	0	TRUE
bc-YHR033W	0	TRUE
bc-YOR269W	0	TRUE
bc-YJR153W	0	TRUE
bc-YPL221W	0	TRUE
bc-YHL036W	0	TRUE
bc-YCR061W-3	0	TRUE
bc-YDL054C	0	TRUE
bc-YJL116C	0	TRUE
bc-YKL110C	0	TRUE
bc-YGR001C	0	TRUE
bc-YCR063W	0	TRUE
bc-YOL052C-A	0	TRUE
bc-YOR101W	0	TRUE
bc-YNL226W	0	TRUE
bc-YOR054C	0	TRUE
bc-YFR045W-2	0	TRUE
bc-YER143W	0	TRUE
bc-YDR529C	0	TRUE
bc-YPL177C	0	TRUE
bc-YOR283W	0	TRUE
bc-YNL117W	0	TRUE
bc-YJR040W	0	TRUE
bc-YLR136C	0	TRUE
bc-YMR312W	0	TRUE
bc-YCR087W	0	TRUE
bc-YDR161W	0	TRUE
bc-YCR090C	0	TRUE
bc-YJR088C	0	TRUE
bc-YOR211C	0	TRUE
bc-YJL128C	0	TRUE
bc-YJL176C	0	TRUE
bc-YMR085W	0	TRUE
bc-YLR250W	0	TRUE
bc-YCR106W	0	TRUE
bc-YCR107W	0	TRUE
bc-YHR129C	0	TRUE
bc-YDL130W-A	0	TRUE
bc-YJL051W	0	TRUE
bc-YMR276W	0	TRUE
bc-YDL243C	0	TRUE
bc-YHR158C	0	TRUE
bc-YMR037C	0	TRUE
bc-YDL241W	0	TRUE
bc-YER131W	0	TRUE
bc-YOR384W	0	TRUE
bc-YER090W	0	TRUE
bc-YEL065W	0	TRUE
bc-YDR374C	0	TRUE
bc-YDR132C	0	TRUE
bc-YGR242W	0	TRUE
bc-YOR229W	0	TRUE
bc-YOL055C	0	TRUE
bc-YJR048W	0	TRUE
bc-YLL061W	0	TRUE
bc-YJR082C	0	TRUE
bc-YOR308C	0	TRUE
bc-YDL226C	0	TRUE
bc-YDR424C	0	TRUE
bc-YHL035C	0	TRUE
bc-YDL222C	0	TRUE
bc-YPR026W	0	TRUE
bc-YML124C	0	TRUE
bc-YHR049W	0	TRUE
bc-YGL175C	0	TRUE
bc-YDL215C	0	TRUE
bc-YOR084W	0	TRUE
bc-YNR068C	0	TRUE
bc-YMR053C	0	TRUE
bc-YNL068C	0	TRUE
bc-YLR381W	0	TRUE
bc-YGL156W	0	TRUE
bc-YEL020C	0	TRUE
bc-YDL202W	0	TRUE
bc-YOR339C	0	TRUE
bc-YGL178W	0	TRUE
bc-YJL023C	0	TRUE
bc-YOL125W	0	TRUE
bc-YGL219C	0	TRUE
bc-YOR212W	0	TRUE
bc-YML038C	0	TRUE
bc-YGL081W-2	0	TRUE
bc-YKR064W	0	TRUE
bc-YDL201W	0	TRUE
bc-YHR105W	0	TRUE
bc-YDL200C	0	TRUE
bc-YDL199C	0	TRUE
bc-YNR057C	0	TRUE
bc-YDR162C	0	TRUE
bc-YDR084C	0	TRUE
bc-YJL099W	0	TRUE
bc-YGL210W	0	TRUE
bc-YDL053C	0	TRUE
bc-YDL192W	0	TRUE
bc-YPL154C	0	TRUE
bc-YPL165C-2	0	TRUE
bc-YMR293C	0	TRUE
bc-YHR001W	0	TRUE
bc-YDR069C	0	TRUE
bc-YMR104C	0	TRUE
bc-YGL176C	0	TRUE
bc-YHR037W	0	TRUE
bc-YNL142W	0	TRUE
bc-YJL166W	0	TRUE
bc-YPL184C	0	TRUE
bc-YLR232W	0	TRUE
bc-YDL036C-2	0	TRUE
bc-YNL212W	0	TRUE
bc-YMR278W	0	TRUE
bc-YMR088C	0	TRUE
bc-YDR517W	0	TRUE
bc-YGR061C	0	TRUE
bc-YDR369C	0	TRUE
bc-YOR346W	0	TRUE
bc-YER035W	0	TRUE
bc-YJL206C-A	0	TRUE
bc-YLR085C	0	TRUE
bc-YKR049C	0	TRUE
bc-YKR046C	0	TRUE
bc-YOR038C	0	TRUE
bc-YIL052C	0	TRUE
bc-YLR013W	0	TRUE
bc-YOR367W	0	TRUE
bc-YOL019W	0	TRUE
bc-YDL168W	0	TRUE
bc-YNL052W	0	TRUE
bc-YHR063C	0	TRUE
bc-YGR058W	0	TRUE
bc-YLR270W	0	TRUE
bc-YDL156W	0	TRUE
bc-YER156C	0	TRUE
bc-YGR154C	0	TRUE
bc-YOR079C	0	TRUE
bc-YLR154C	0	TRUE
bc-YNR064C	0	TRUE
bc-YDL146W	0	TRUE
bc-YHR079C	0	TRUE
bc-YMR253C	0	TRUE
bc-YIL089W	0	TRUE
bc-YDR120C	0	TRUE
bc-YDL138W	0	TRUE
bc-YDL137W	0	TRUE
bc-YOR193W	0	TRUE
bc-YDR535C	0	TRUE
bc-YHL003C	0	TRUE
bc-YDR276C	0	TRUE
bc-YIL007C	0	TRUE
bc-YLR092W	0	TRUE
bc-YER116C	0	TRUE
bc-YLR168C	0	TRUE
bc-YHR134W	0	TRUE
bc-YNR056C	0	TRUE
bc-YDL124W	0	TRUE
bc-YPL068C	0	TRUE
bc-YGR062C-1	0	TRUE
bc-YKL130C	0	TRUE
bc-YKL135C	0	TRUE
bc-YOL058W	0	TRUE
bc-YDR192C	0	TRUE
bc-YGR031W	0	TRUE
bc-YDR210W	0	TRUE
bc-YOR208W	0	TRUE
bc-YDL109C	0	TRUE
bc-YDL107W	0	TRUE
bc-YJL096W-2	0	TRUE
bc-YDR263C	0	TRUE
bc-YMR271C	0	TRUE
bc-YGL263W	0	TRUE
bc-YKL184W	0	TRUE
bc-YLR419W	0	TRUE
bc-YDR378C	0	TRUE
bc-YHL041W	0	TRUE
bc-YNL119W	0	TRUE
bc-YPL205C	0	TRUE
bc-YLL027W	0	TRUE
bc-YGL234W	0	TRUE
bc-YFR013W-2	0	TRUE
bc-YML097C	0	TRUE
bc-YGR183C	0	TRUE
bc-YOR231W	0	TRUE
bc-YGR254W	0	TRUE
bc-YOL140W	0	TRUE
bc-YKR076W	0	TRUE
bc-YOR318C	0	TRUE
bc-YDR031W	0	TRUE
bc-YPL183C	0	TRUE
bc-YPL120W	0	TRUE
bc-YJL158C	0	TRUE
bc-YKL215C	0	TRUE
bc-YER083C	0	TRUE
bc-YOL064C	0	TRUE
bc-YJR133W	0	TRUE
bc-YJL165C-2	0	TRUE
bc-YHR112C	0	TRUE
bc-YJL196C-2	0	TRUE
bc-YER049W	0	TRUE
bc-YKR094C	0	TRUE
bc-YER032W	0	TRUE
bc-YGL031C	0	TRUE
bc-YDL079C	0	TRUE
bc-YEL052W	0	TRUE
bc-YOL032W	0	TRUE
bc-YOL014W	0	TRUE
bc-YLR449W	0	TRUE
bc-YLR004C	0	TRUE
bc-YHL012W	0	TRUE
bc-YGR089W	0	TRUE
bc-YDR524C	0	TRUE
bc-YJR100C	0	TRUE
bc-YFL003C	0	TRUE
bc-YHR120W	0	TRUE
bc-YOR381W	0	TRUE
bc-YNL109W	0	TRUE
bc-YPL090C	0	TRUE
bc-YLR280C	0	TRUE
bc-YER089C	0	TRUE
bc-YML122C	0	TRUE
bc-YDR506C-1	0	TRUE
bc-YHR127W	0	TRUE
bc-YLR059C	0	TRUE
bc-YMR132C	0	TRUE
bc-YLR214W	0	TRUE
bc-YLR011W	0	TRUE
bc-YOR202W	0	TRUE
bc-YDL066W	0	TRUE
bc-YNR060W	0	TRUE
bc-YNL154C	0	TRUE
bc-YER074W	0	TRUE
bc-YDL020C	0	TRUE
bc-YOR220W	0	TRUE
bc-YLR077W	0	TRUE
bc-YDR421W	0	TRUE
bc-YIL041W-2	0	TRUE
bc-YPL139C	0	TRUE
bc-YGR276C	0	TRUE
bc-YHR206W	0	TRUE
bc-YDR501W-2	0	TRUE
bc-YDL049C	0	TRUE
bc-YHR133C	0	TRUE
bc-YIL112W	0	TRUE
bc-YFL047W	0	TRUE
bc-YGL259W	0	TRUE
bc-YJL200C-1	0	TRUE
bc-YER017C	0	TRUE
bc-YFR041C	0	TRUE
bc-YOR205C	0	TRUE
bc-YMR176W	0	TRUE
bc-YDL039C	0	TRUE
bc-YFL034W	0	TRUE
bc-YOR152C	0	TRUE
bc-YGL109W	0	TRUE
bc-YPR128C	0	TRUE
bc-YLR107W	0	TRUE
bc-YLR425W	0	TRUE
bc-YGR270W	0	TRUE
bc-YOR066W	0	TRUE
bc-YDR406W	0	TRUE
bc-YPR037C	0	TRUE
bc-YDL021W	0	TRUE
bc-YNL079C	0	TRUE
bc-YGL202W-1	0	TRUE
bc-YDR433W-2	0	TRUE
bc-YPL123C	0	TRUE
bc-YER139C	0	TRUE
bc-YDR011W	0	TRUE
bc-YNR039C	0	TRUE
bc-YLR334C	0	TRUE
bc-YGR072W	0	TRUE
bc-YDR153C	0	TRUE
bc-YER145C	0	TRUE
bc-YHR029C	0	TRUE
bc-YDR035W	0	TRUE
bc-YDR392W	0	TRUE
bc-YDR042C	0	TRUE
bc-YDR109C	0	TRUE
bc-YLR219W	0	TRUE
bc-YLR172C	0	TRUE
bc-YDR049W	0	TRUE
bc-YDR051C	0	TRUE
bc-YHR043C	0	TRUE
bc-YDR055W	0	TRUE
bc-YDR056C	0	TRUE
bc-YMR224C	0	TRUE
bc-YDR198C	0	TRUE
bc-YPL110C	0	TRUE
bc-YDR057W	0	TRUE
bc-YOR128C	0	TRUE
bc-YDR178W	0	TRUE
bc-YER058W	0	TRUE
bc-YOL104C	0	TRUE
bc-YDR059C	0	TRUE
bc-YDR418W	0	TRUE
bc-YLR433C	0	TRUE
bc-YDR065W	0	TRUE
bc-YDR066C	0	TRUE
bc-YDR067C	0	TRUE
bc-YLR414C	0	TRUE
bc-YGR014W	0	TRUE
bc-YDR072C	0	TRUE
bc-YPL225W	0	TRUE
bc-YJL217W	0	TRUE
bc-YLR200W	0	TRUE
bc-YDR073W	0	TRUE
bc-YOR064C	0	TRUE
bc-YDR076W	0	TRUE
bc-YHR016C	0	TRUE
bc-YEL041W-1	0	TRUE
bc-YDR079W	0	TRUE
bc-YHL025W	0	TRUE
bc-YKL040C	0	TRUE
bc-YDR083W	0	TRUE
bc-YOR177C	0	TRUE
bc-YDR085C	0	TRUE
bc-YDR090C-2	0	TRUE
bc-YPL179W	0	TRUE
bc-YDR092W-2	0	TRUE
bc-YDR183W	0	TRUE
bc-YDR233C	0	TRUE
bc-YJL160C-2	0	TRUE
bc-YMR303C	0	TRUE
bc-YKR075C	0	TRUE
bc-YIL124W	0	TRUE
bc-YDR098C	0	TRUE
bc-YGR077C	0	TRUE
bc-YLR080W	0	TRUE
bc-YDR100W	0	TRUE
bc-YIL057C	0	TRUE
bc-YPL145C	0	TRUE
bc-YDR101C	0	TRUE
bc-YDR103W	0	TRUE
bc-YER103W	0	TRUE
bc-YPL025C	0	TRUE
bc-YDR108W	0	TRUE
bc-YDR110W	0	TRUE
bc-YER155C-1	0	TRUE
bc-YLL044W	0	TRUE
bc-YGR056W	0	TRUE
bc-YDR112W	0	TRUE
bc-YDR116C	0	TRUE
bc-YNL323W	0	TRUE
bc-YDR119W	0	TRUE
bc-YKL185W	0	TRUE
bc-YER183C	0	TRUE
bc-YPL239W	0	TRUE
bc-YLR143W	0	TRUE
bc-YPL229W	0	TRUE
bc-YOL109W	0	TRUE
bc-YPR014C	0	TRUE
bc-YIL056W	0	TRUE
bc-YOL159C	0	TRUE
bc-YJL112W	0	TRUE
bc-YDR388W	0	TRUE
bc-YKL051W	0	TRUE
bc-YJR061W	0	TRUE
bc-YHR046C	0	TRUE
bc-YDR149C	0	TRUE
bc-YGR227W	0	TRUE
bc-YDR150W	0	TRUE
bc-YJL152W	0	TRUE
bc-YDR266C	0	TRUE
bc-YLR375W	0	TRUE
bc-YDR158W	0	TRUE
bc-YLR283W	0	TRUE
bc-YML034W	0	TRUE
bc-YLL021W	0	TRUE
bc-YKL069W	0	TRUE
bc-YJR038C	0	TRUE
bc-YGR097W	0	TRUE
bc-YER158C	0	TRUE
bc-YHR064C	0	TRUE
bc-YLR257W	0	TRUE
bc-YJL098W	0	TRUE
bc-YJR148W	0	TRUE
bc-YDR191W	0	TRUE
bc-YJR083C	0	TRUE
bc-YDR511W	0	TRUE
bc-YFL036W	0	TRUE
bc-YNR074C	0	TRUE
bc-YLR447C	0	TRUE
bc-YDR202C	0	TRUE
[truncated: 1,431 more rows]
