# Supplementary material for: A single-cell resolved genotype-phenotype map using genome-wide genetic and environmental perturbations
Source: Nat Commun. 2025 Mar 18;16:2645. doi: 10.1038/s41467-025-57600-4 (PMC11920212; doi:10.1038/s41467-025-57600-4)
Supplement: Supplementary file 4 — Supplementary Data 2 [file 41467_2025_57600_MOESM4_ESM.xlsx]

## Sheet: legend
Extended Data Table 2
Each sheet in the filerepresent the output of the seurat cluster FIndMarkers for the control dataset
column name	Description
Seurat	gene name seurat
p_val	Raw p-value from the Wilcoxon rank sum test (default Seurat output). Two sided (default)
avg_log2FC	average log2FC
pct.1	percent cells where gene is detected in group 1
pct.2	percent cells where gene is detected in group 2
p_val_adj	Adjusted p-value using Bonferroni correction
cluster	cluster number
gene	gene name
Metascape for upregulated genes per cell state
GroupID	group information GO
Category	Enrichment type
Term	Numerica reference enrichment
Description	Term description
LogP	Negative log10 of the p-value from the hypergeometric test. One sided
Log(q-value)	Negative log10 of the adjusted p-value (q-value). Benjamini-Hochberg false discovery rate correction
Genes	Gene names associated with enrichment
Symbols	Systematic names associated with enrichment

## Sheet: 0
	p_val	avg_log2FC	pct.1	pct.2	p_val_adj	cluster	gene		GroupID	Category	Term	Description	LogP	Log(q-value)	Genes	Symbols
CWP2	0	0.978756	0.998	0.961	0	0	CWP2		1_Summary	GO Biological Processes	GO:0045229	external encapsulating structure organization	-4.42977	-0.974	852370,853196,853282,853765,853766,854953	ECM33,SCW4,CIS3,CWP2,CWP1,SUR7
YCR024C-B	0	0.776179	0.878	0.568	0	0	YCR024C-B		1_Member	GO Biological Processes	GO:0045229	external encapsulating structure organization	-4.42977	-0.974	852370,853196,853282,853765,853766,854953	ECM33,SCW4,CIS3,CWP2,CWP1,SUR7
NCE102	0	0.704426	0.832	0.489	0	0	NCE102		1_Member	GO Biological Processes	GO:0071555	cell wall organization	-4.42977	-0.974	852370,853196,853282,853765,853766,854953	ECM33,SCW4,CIS3,CWP2,CWP1,SUR7
SML1	0	0.660238	0.679	0.311	0	0	SML1		1_Member	GO Biological Processes	GO:0071554	cell wall organization or biogenesis	-3.89289	-0.831	852370,853196,853282,853765,853766,854953	ECM33,SCW4,CIS3,CWP2,CWP1,SUR7
CIS3	0	0.657123	0.738	0.392	0	0	CIS3		1_Member	GO Biological Processes	GO:0031505	fungal-type cell wall organization	-3.8891	-0.831	852370,853282,853765,853766,854953	ECM33,CIS3,CWP2,CWP1,SUR7
SUR7	0	0.441134	0.409	0.14	0	0	SUR7		1_Member	GO Biological Processes	GO:0071852	fungal-type cell wall organization or biogenesis	-3.51516	-0.712	852370,853282,853765,853766,854953	ECM33,CIS3,CWP2,CWP1,SUR7
PDC1	0	0.408172	1	1	0	0	PDC1		2_Summary	WikiPathways	WP112	Principal pathways of carbon metabolism	-4.11051	-0.831	850733,851620,853465,854758,853196	PDC1,TPI1,TDH2,GPP1,SCW4
MRH1	0	0.404043	0.553	0.315	0	0	MRH1		2_Member	WikiPathways	WP112	Principal pathways of carbon metabolism	-4.11051	-0.831	850733,851620,853465,854758	PDC1,TPI1,TDH2,GPP1
SCW4	0	0.387638	0.719	0.476	0	0	SCW4		2_Member	GO Biological Processes	GO:0006090	pyruvate metabolic process	-3.76652	-0.787	850733,851620,853465	PDC1,TPI1,TDH2
AIM20	0	0.361874	0.333	0.108	0	0	AIM20		2_Member	WikiPathways	WP515	Glycolysis and gluconeogenesis	-3.63249	-0.747	850733,851620,853465	PDC1,TPI1,TDH2
PMA1	0	0.355259	0.743	0.543	0	0	PMA1		2_Member	GO Biological Processes	GO:0006006	glucose metabolic process	-3.60113	-0.747	850733,851620,853465	PDC1,TPI1,TDH2
CWP1	0	0.341141	0.36	0.18	0	0	CWP1		2_Member	GO Biological Processes	GO:0005975	carbohydrate metabolic process	-3.33986	-0.583	850733,851620,853196,853465,854758	PDC1,TPI1,SCW4,TDH2,GPP1
TDH2	0	0.337975	0.907	0.843	0	0	TDH2		2_Member	KEGG Pathway	sce00010	Glycolysis / Gluconeogenesis - Saccharomyces cerevisiae (budding yeast)	-3.25292	-0.537	850733,851620,853465	PDC1,TPI1,TDH2
ECM33	0	0.330975	0.586	0.377	0	0	ECM33		2_Member	GO Biological Processes	GO:0019318	hexose metabolic process	-3.1631	-0.485	850733,851620,853465	PDC1,TPI1,TDH2
YDR524C-B	0	0.317238	1	1	0	0	YDR524C-B		2_Member	GO Biological Processes	GO:0016051	carbohydrate biosynthetic process	-3.12057	-0.477	851620,853465,854758	TPI1,TDH2,GPP1
AHP1	0	0.284228	0.998	0.996	0	0	AHP1		2_Member	GO Biological Processes	GO:0005996	monosaccharide metabolic process	-2.96408	-0.353	850733,851620,853465	PDC1,TPI1,TDH2
YIL053W	0	0.282046	0.713	0.558	0	0	YIL053W		2_Member	GO Biological Processes	GO:0006066	alcohol metabolic process	-2.21786	0	850733,851620,854758	PDC1,TPI1,GPP1
TPI1	0	0.267101	0.999	0.996	0	0	TPI1
HTA2	0	0.254923	0.611	0.461	0	0	HTA2
OLI1	0	-0.265864	0.145	0.232	0	0	OLI1
PIR1	0	-0.269235	0.044	0.149	0	0	PIR1
RPP1A	0	-0.272323	0.996	0.998	0	0	RPP1A
DAN1	0	-0.282945	0.086	0.184	0	0	DAN1
AGA1	0	-0.299313	0.109	0.229	0	0	AGA1
HSP150	0	-0.319712	0.103	0.239	0	0	HSP150
MFA2	0	-0.320462	0.441	0.556	0	0	MFA2
NOP10	0	-0.331199	0.771	0.828	0	0	NOP10
YLR285C-A	0	-0.333013	0.052	0.208	0	0	YLR285C-A
HOR7	0	-0.399637	0.319	0.441	0	0	HOR7
YMR122W-A	0	-0.498489	0.265	0.45	0	0	YMR122W-A
CTS1	0	-0.527066	0.093	0.303	0	0	CTS1
AGA2	0	-0.615218	0.282	0.463	0	0	AGA2
15S-RRNA	0	-0.7774	0.424	0.525	0	0	15S-RRNA
MFA1	0	-0.908432	0.446	0.641	0	0	MFA1
21S-RRNA	0	-1.03025	0.866	0.916	0	0	21S-RRNA
HHT1	3.80112e-48	-0.335602	0.562	0.57	2.57564e-44	0	HHT1

## Sheet: 1
	p_val	avg_log2FC	pct.1	pct.2	p_val_adj	cluster	gene		GroupID	Category	Term	Description	LogP	Log(q-value)	Genes	Symbols
PIR1.1	0	1.14466	0.688	0.075	0	1	PIR1		1_Summary	GO Biological Processes	GO:0045229	external encapsulating structure organization	-5.42723	-2.042	850891,851007,851625,853281,853692,855529,855804	NCW2,EXG1,PST1,HSP150,PIR1,CHS1,DSE4
YMR122W-A.1	0	1.07736	0.839	0.383	0	1	YMR122W-A		1_Member	GO Biological Processes	GO:0045229	external encapsulating structure organization	-5.42723	-2.042	850891,851007,851625,853281,853692,855529,855804	NCW2,EXG1,PST1,HSP150,PIR1,CHS1,DSE4
HSP150.1	0	0.982851	0.687	0.171	0	1	HSP150		1_Member	GO Biological Processes	GO:0071555	cell wall organization	-5.42723	-2.042	850891,851007,851625,853281,853692,855529,855804	NCW2,EXG1,PST1,HSP150,PIR1,CHS1,DSE4
EGT2	0	0.713317	0.488	0.08	0	1	EGT2		1_Member	GO Biological Processes	GO:0071554	cell wall organization or biogenesis	-4.79329	-1.584	850891,851007,851625,853281,853692,855529,855804	NCW2,EXG1,PST1,HSP150,PIR1,CHS1,DSE4
ASH1	0	0.696834	0.419	0.054	0	1	ASH1		1_Member	GO Biological Processes	GO:0031505	fungal-type cell wall organization	-3.76685	-0.858	850891,851007,851625,853281,853692	NCW2,EXG1,PST1,HSP150,PIR1
EXG1	0	0.587258	0.465	0.119	0	1	EXG1		1_Member	GO Biological Processes	GO:0071852	fungal-type cell wall organization or biogenesis	-3.39506	-0.554	850891,851007,851625,853281,853692	NCW2,EXG1,PST1,HSP150,PIR1
AIM44	0	0.552721	0.347	0.035	0	1	AIM44		2_Summary	GO Biological Processes	GO:0000920	septum digestion after cytokinesis	-4.65576	-1.571	855389,855529,855804,852455,855646,855945	EGT2,CHS1,DSE4,AMN1,NIS1,AIM44
DSE4	0	0.51956	0.353	0.056	0	1	DSE4		2_Member	GO Biological Processes	GO:0000920	septum digestion after cytokinesis	-4.65576	-1.571	855389,855529,855804	EGT2,CHS1,DSE4
PST1	0	0.495628	0.3	0.022	0	1	PST1		2_Member	GO Biological Processes	GO:0051301	cell division	-3.77974	-0.858	852455,855389,855529,855646,855804,855945	AMN1,EGT2,CHS1,NIS1,DSE4,AIM44
PIL1	0	0.485725	0.583	0.315	0	1	PIL1		3_Summary	GO Biological Processes	GO:1903047	mitotic cell cycle process	-2.08014	0	850768,852455,855646,855945	SIC1,AMN1,NIS1,AIM44
CHS1	0	0.467042	0.337	0.06	0	1	CHS1		3_Member	GO Biological Processes	GO:1903047	mitotic cell cycle process	-2.08014	0	850768,852455,855646,855945	SIC1,AMN1,NIS1,AIM44
HXT2	0	0.439449	0.381	0.134	0	1	HXT2		3_Member	GO Biological Processes	GO:0000278	mitotic cell cycle	-2.01201	0	850768,852455,855646,855945	SIC1,AMN1,NIS1,AIM44
AMN1	0	0.431789	0.377	0.117	0	1	AMN1
NCW2	0	0.369168	0.254	0.037	0	1	NCW2
DSE3	0	0.360031	0.275	0.052	0	1	DSE3
YLR049C	0	0.333219	0.22	0.025	0	1	YLR049C
YNL046W	0	0.323376	0.234	0.047	0	1	YNL046W
NIS1	0	0.305185	0.234	0.045	0	1	NIS1
SIC1	0	0.302089	0.243	0.054	0	1	SIC1
GPX2	0	0.267921	0.638	0.52	0	1	GPX2
CIS3.1	0	-0.266293	0.356	0.439	0	1	CIS3
UTH1	0	-0.309652	0.512	0.62	0	1	UTH1
CWP2.1	0	-0.310479	0.952	0.966	0	1	CWP2
PSA1	0	-0.358538	0.447	0.577	0	1	PSA1
NCE102.1	0	-0.375703	0.397	0.542	0	1	NCE102
SML1.1	0	-0.384678	0.19	0.37	0	1	SML1
HTB2	0	-0.393674	0.166	0.303	0	1	HTB2
YCR024C-B.1	0	-0.414236	0.473	0.617	0	1	YCR024C-B
HTB1	0	-0.437422	0.345	0.446	0	1	HTB1
HHT2	0	-0.493652	0.281	0.429	0	1	HHT2
HHF1	0	-0.501603	0.195	0.344	0	1	HHF1
HTA1	0	-0.502	0.284	0.406	0	1	HTA1
SCW4.1	0	-0.525435	0.282	0.528	0	1	SCW4
HHF2	0	-0.530667	0.278	0.41	0	1	HHF2
HHT1.1	0	-0.647047	0.446	0.583	0	1	HHT1
MFA1.1	0	-0.662433	0.534	0.629	0	1	MFA1
HTA2.1	0	-0.773597	0.302	0.497	0	1	HTA2
15S-RRNA.1	2.54718e-91	-0.385453	0.483	0.517	1.72597e-87	1	15S-RRNA
21S-RRNA.1	1.3862e-70	-0.272049	0.889	0.913	9.39289e-67	1	21S-RRNA

## Sheet: 2
	p_val	avg_log2FC	pct.1	pct.2	p_val_adj	cluster	gene		GroupID	Category	Term	Description	LogP	Log(q-value)	Genes	Symbols
MFA1.2	0	1.39318	0.993	0.584	0	2	MFA1		1_Summary	GO Biological Processes	GO:0000749	response to pheromone triggering conjugation with cellular fusion	-8.36957	-4.751	850518,852072,852851,855577,855780	STE2,MFA1,AGA2,MFA2,AGA1
AGA2.1	0	1.02522	0.846	0.404	0	2	AGA2		1_Member	GO Biological Processes	GO:0000749	response to pheromone triggering conjugation with cellular fusion	-8.36957	-4.751	850518,852072,852851,855577,855780	STE2,MFA1,AGA2,MFA2,AGA1
AGA1.1	0	0.656844	0.53	0.186	0	2	AGA1		1_Member	GO Biological Processes	GO:0071444	cellular response to pheromone	-7.9608	-4.751	850518,852072,852851,855577,855780	STE2,MFA1,AGA2,MFA2,AGA1
MFA2.1	0	0.625278	0.812	0.518	0	2	MFA2		1_Member	GO Biological Processes	GO:0019236	response to pheromone	-7.46478	-4.38	850518,852072,852851,855577,855780	STE2,MFA1,AGA2,MFA2,AGA1
TIP1	0	0.469559	0.546	0.334	0	2	TIP1		1_Member	GO Biological Processes	GO:0071310	cellular response to organic substance	-6.11335	-3.126	850518,852072,852851,855577,855780	STE2,MFA1,AGA2,MFA2,AGA1
UTH1.1	0	0.416218	0.777	0.592	0	2	UTH1		1_Member	GO Biological Processes	GO:0000750	pheromone-dependent signal transduction involved in conjugation with cellular fusion	-5.10921	-2.326	850518,852072,855577	STE2,MFA1,MFA2
STE2	0	0.374709	0.615	0.407	0	2	STE2		1_Member	GO Biological Processes	GO:0031139	positive regulation of conjugation with cellular fusion	-5.10921	-2.326	850518,852072,855577	STE2,MFA1,MFA2
ASG7	0	0.339235	0.24	0.074	0	2	ASG7		1_Member	GO Biological Processes	GO:0032005	signal transduction involved in positive regulation of conjugation with cellular fusion	-5.10921	-2.326	850518,852072,855577	STE2,MFA1,MFA2
SCW4.2	0	0.338785	0.659	0.488	0	2	SCW4		1_Member	GO Biological Processes	GO:0010033	response to organic substance	-4.9041	-2.172	850518,852072,852851,855577,855780	STE2,MFA1,AGA2,MFA2,AGA1
TRX2	0	-0.259044	0.939	0.961	0	2	TRX2		1_Member	GO Biological Processes	GO:0031137	regulation of conjugation with cellular fusion	-4.84954	-2.163	850518,852072,855577	STE2,MFA1,MFA2
PIR1.2	0	-0.269933	0.039	0.147	0	2	PIR1		1_Member	GO Biological Processes	GO:0070887	cellular response to chemical stimulus	-4.34347	-1.698	850518,852072,852851,855577,855780	STE2,MFA1,AGA2,MFA2,AGA1
CCW12	0	-0.28109	1	1	0	2	CCW12		1_Member	GO Biological Processes	GO:0042221	response to chemical	-3.61026	-1.07	850518,852072,852851,855577,855780	STE2,MFA1,AGA2,MFA2,AGA1
HTB2.1	0	-0.304994	0.194	0.298	0	2	HTB2		1_Member	KEGG Pathway	sce04011	MAPK signaling pathway - yeast - Saccharomyces cerevisiae (budding yeast)	-3.27203	-0.761	850518,852072,855577	STE2,MFA1,MFA2
CIS3.2	0	-0.344504	0.302	0.443	0	2	CIS3		2_Summary	GO Biological Processes	GO:0000747	conjugation with cellular fusion	-8.11509	-4.751	850518,852851,853196,853269,855780	STE2,AGA2,SCW4,ASG7,AGA1
HHT2.1	0	-0.377094	0.32	0.423	0	2	HHT2		2_Member	GO Biological Processes	GO:0000747	conjugation with cellular fusion	-8.11509	-4.751	850518,852851,853196,853269,855780	STE2,AGA2,SCW4,ASG7,AGA1
TIR1	0	-0.37757	0.375	0.474	0	2	TIR1		2_Member	GO Biological Processes	GO:0019953	sexual reproduction	-4.13024	-1.523	850518,852851,853196,853269,855780	STE2,AGA2,SCW4,ASG7,AGA1
HHF2.1	0	-0.439449	0.297	0.406	0	2	HHF2		2_Member	GO Biological Processes	GO:0000003	reproduction	-3.80206	-1.229	850518,852851,853196,853269,855780	STE2,AGA2,SCW4,ASG7,AGA1
HTA1.1	0	-0.461332	0.285	0.404	0	2	HTA1		3_Summary	GO Biological Processes	GO:0045229	external encapsulating structure organization	-2.40672	0	852359,853196,853916	TIP1,SCW4,UTH1
HTA2.2	0	-0.626675	0.344	0.49	0	2	HTA2		3_Member	GO Biological Processes	GO:0045229	external encapsulating structure organization	-2.40672	0	852359,853196,853916	TIP1,SCW4,UTH1
HHF1.1	1.60225e-300	-0.36091	0.239	0.337	1.08568e-296	2	HHF1		3_Member	GO Biological Processes	GO:0071555	cell wall organization	-2.40672	0	852359,853196,853916	TIP1,SCW4,UTH1
PSA1.1	2.82989e-294	-0.282628	0.493	0.57	1.91754e-290	2	PSA1		3_Member	GO Biological Processes	GO:0071554	cell wall organization or biogenesis	-2.13716	0	852359,853196,853916	TIP1,SCW4,UTH1
HTB1.1	2.66255e-241	-0.341616	0.36	0.443	1.80414e-237	2	HTB1
HHT1.2	1.72581e-237	-0.445426	0.511	0.575	1.16941e-233	2	HHT1
15S-RRNA.2	2.44811e-90	-0.511835	0.496	0.515	1.65884e-86	2	15S-RRNA
21S-RRNA.2	1.59695e-07	-0.44511	0.929	0.909	0.00108209	2	21S-RRNA

## Sheet: 3
	p_val	avg_log2FC	pct.1	pct.2	p_val_adj	cluster	gene		GroupID	Category	Term	Description	LogP	Log(q-value)	Genes	Symbols
CTS1.1	0	1.32544	0.876	0.224	0	3	CTS1		1_Summary	GO Biological Processes	GO:0000920	septum digestion after cytokinesis	-6.08812	-2.401	850992,856546,856861,855659	CTS1,DSE2,DSE1,SUN4
YLR285C-A.1	0	1.00214	0.722	0.141	0	3	YLR285C-A		1_Member	GO Biological Processes	GO:0000920	septum digestion after cytokinesis	-6.08812	-2.401	850992,856546,856861	CTS1,DSE2,DSE1
PSA1.2	0	0.947255	0.896	0.532	0	3	PSA1		1_Member	GO Biological Processes	GO:0045229	external encapsulating structure organization	-4.17464	-1.09	850992,855659,856546,856861	CTS1,SUN4,DSE2,DSE1
DSE2	0	0.745654	0.553	0.113	0	3	DSE2		1_Member	GO Biological Processes	GO:0071555	cell wall organization	-4.17464	-1.09	850992,855659,856546,856861	CTS1,SUN4,DSE2,DSE1
DSE1	0	0.457469	0.36	0.081	0	3	DSE1		1_Member	GO Biological Processes	GO:0051301	cell division	-3.8236	-0.836	850992,855659,856546,856861	CTS1,SUN4,DSE2,DSE1
SUN4	0	0.439415	0.419	0.149	0	3	SUN4		2_Summary	GO Biological Processes	GO:0071554	cell wall organization or biogenesis	-5.33308	-1.947	850992,851504,855659,856546,856861	CTS1,PSA1,SUN4,DSE2,DSE1
TRR1	0	0.263184	0.7	0.571	0	3	TRR1		2_Member	GO Biological Processes	GO:0071554	cell wall organization or biogenesis	-5.33308	-1.947	850992,851504,855659,856546,856861	CTS1,PSA1,SUN4,DSE2,DSE1
GPX2.1	0	0.259233	0.64	0.522	0	3	GPX2
SML1.2	0	-0.326418	0.225	0.363	0	3	SML1
HTB2.2	0	-0.336729	0.2	0.297	0	3	HTB2
SCW4.3	0	-0.350176	0.377	0.515	0	3	SCW4
CIS3.3	0	-0.363794	0.3	0.442	0	3	CIS3
NCE102.2	0	-0.389935	0.405	0.538	0	3	NCE102
HHF1.2	0	-0.444961	0.234	0.337	0	3	HHF1
YCR024C-B.2	0	-0.460122	0.489	0.613	0	3	YCR024C-B
CWP2.2	0	-0.676872	0.929	0.968	0	3	CWP2
HTA2.3	0	-0.698024	0.362	0.488	0	3	HTA2
15S-RRNA.3	0	-0.699684	0.446	0.52	0	3	15S-RRNA
21S-RRNA.3	0	-0.778123	0.893	0.912	0	3	21S-RRNA
HHT1.3	4.45204e-176	-0.465998	0.535	0.572	3.0167e-172	3	HHT1
HHT2.2	8.53042e-136	-0.307904	0.37	0.418	5.78021e-132	3	HHT2
HHF2.2	1.74215e-105	-0.33394	0.358	0.4	1.18048e-101	3	HHF2
HTB1.2	9.87014e-103	-0.317722	0.402	0.439	6.688e-99	3	HTB1
HTA1.2	1.56543e-23	-0.275876	0.391	0.394	1.06074e-19	3	HTA1
MFA1.3	1.22869e-14	-0.299565	0.657	0.616	8.32561e-11	3	MFA1

## Sheet: 4
	p_val	avg_log2FC	pct.1	pct.2	p_val_adj	cluster	gene		GroupID	Category	Term	Description	LogP	Log(q-value)	Genes	Symbols
TIR1.1	0	1.16241	0.864	0.43	0	4	TIR1		1_Summary	GO Biological Processes	GO:0045454	cell redox homeostasis	-6.91982	-3.165	850799,851955,853123,854980,852546	AHP1,TRR1,TRX2,TSA1,GPX2
DAN1.1	0	1.04587	0.647	0.131	0	4	DAN1		1_Member	GO Biological Processes	GO:0045454	cell redox homeostasis	-6.91982	-3.165	850799,851955,853123,854980	AHP1,TRR1,TRX2,TSA1
ANB1	0	0.773766	0.759	0.422	0	4	ANB1		1_Member	GO Biological Processes	GO:0098869	cellular oxidant detoxification	-6.31595	-2.951	850799,851955,852546,854980	AHP1,TRR1,GPX2,TSA1
TRX2.1	0	0.583644	0.99	0.956	0	4	TRX2		1_Member	GO Biological Processes	GO:0097237	cellular response to toxic substance	-6.10374	-2.951	850799,851955,852546,854980	AHP1,TRR1,GPX2,TSA1
TRR1.1	0	0.435103	0.75	0.567	0	4	TRR1		1_Member	GO Biological Processes	GO:1990748	cellular detoxification	-6.10374	-2.951	850799,851955,852546,854980	AHP1,TRR1,GPX2,TSA1
AHP1.1	0	0.433461	0.999	0.996	0	4	AHP1		1_Member	GO Biological Processes	GO:0098754	detoxification	-5.62841	-2.573	850799,851955,852546,854980	AHP1,TRR1,GPX2,TSA1
GRE2	0	0.418802	0.494	0.278	0	4	GRE2		1_Member	GO Biological Processes	GO:0009636	response to toxic substance	-5.44984	-2.473	850799,851955,852546,854980	AHP1,TRR1,GPX2,TSA1
TIR4	0	0.397453	0.253	0.039	0	4	TIR4		1_Member	GO Biological Processes	GO:0072593	reactive oxygen species metabolic process	-5.10669	-2.197	850799,851955,854980	AHP1,TRR1,TSA1
TSA1	0	0.385793	0.993	0.974	0	4	TSA1		1_Member	GO Biological Processes	GO:0034599	cellular response to oxidative stress	-4.49513	-1.644	850799,851955,852546,854980	AHP1,TRR1,GPX2,TSA1
TIR3	0	0.379348	0.291	0.082	0	4	TIR3		1_Member	GO Biological Processes	GO:0006979	response to oxidative stress	-4.2806	-1.48	850799,851955,852546,854980	AHP1,TRR1,GPX2,TSA1
GPX2.2	0	0.355841	0.69	0.518	0	4	GPX2		1_Member	GO Biological Processes	GO:0062197	cellular response to chemical stress	-4.04691	-1.292	850799,851955,852546,854980	AHP1,TRR1,GPX2,TSA1
ERG2	0	0.259267	0.648	0.52	0	4	ERG2		1_Member	GO Biological Processes	GO:0019725	cellular homeostasis	-2.9222	-0.344	850799,851955,853123,854980	AHP1,TRR1,TRX2,TSA1
ALD6	0	0.25172	0.899	0.836	0	4	ALD6		1_Member	GO Biological Processes	GO:0042592	homeostatic process	-2.70565	-0.155	850799,851955,853123,854980	AHP1,TRR1,TRX2,TSA1
HOR7.1	0	-0.39237	0.307	0.439	0	4	HOR7		1_Member	GO Biological Processes	GO:0070887	cellular response to chemical stimulus	-2.40381	0	850799,851955,852546,854980	AHP1,TRR1,GPX2,TSA1
CWP2.3	0	-0.498093	0.913	0.97	0	4	CWP2		2_Summary	GO Biological Processes	GO:0031505	fungal-type cell wall organization	-3.38051	-0.667	853615,854173,854804,856729	DAN1,TIR4,TIR3,TIR1
15S-RRNA.4	0	-0.734516	0.421	0.522	0	4	15S-RRNA		2_Member	GO Biological Processes	GO:0031505	fungal-type cell wall organization	-3.38051	-0.667	853615,854173,854804,856729	DAN1,TIR4,TIR3,TIR1
21S-RRNA.4	0	-0.852989	0.887	0.913	0	4	21S-RRNA		2_Member	GO Biological Processes	GO:0071852	fungal-type cell wall organization or biogenesis	-3.07837	-0.403	853615,854173,854804,856729	DAN1,TIR4,TIR3,TIR1
OLI1.1	1.78351e-268	-0.254964	0.143	0.229	1.20851e-264	4	OLI1		2_Member	GO Biological Processes	GO:0045229	external encapsulating structure organization	-2.94354	-0.344	853615,854173,854804,856729	DAN1,TIR4,TIR3,TIR1
HHF2.3	1.52923e-75	-0.250461	0.357	0.4	1.03621e-71	4	HHF2		2_Member	GO Biological Processes	GO:0071555	cell wall organization	-2.94354	-0.344	853615,854173,854804,856729	DAN1,TIR4,TIR3,TIR1
									2_Member	GO Biological Processes	GO:0071554	cell wall organization or biogenesis	-2.58843	-0.089	853615,854173,854804,856729	DAN1,TIR4,TIR3,TIR1
									3_Summary	GO Biological Processes	GO:0006066	alcohol metabolic process	-2.63951	-0.115	854014,855242,856044	GRE2,ERG2,ALD6
									3_Member	GO Biological Processes	GO:0006066	alcohol metabolic process	-2.63951	-0.115	854014,855242,856044	GRE2,ERG2,ALD6
									3_Member	GO Biological Processes	GO:1901615	organic hydroxy compound metabolic process	-2.32217	0	854014,855242,856044	GRE2,ERG2,ALD6

## Sheet: 5
	p_val	avg_log2FC	pct.1	pct.2	p_val_adj	cluster	gene		No GO enrichment found
HHT2.3	0	0.287796	0.569	0.4	0	5	HHT2
FIT2	0	-0.272002	0.049	0.132	0	5	FIT2
15S-RRNA.5	5.67054e-289	-0.662289	0.442	0.52	3.84236e-285	5	15S-RRNA
TIR1.2	7.47534e-189	-0.282346	0.394	0.472	5.06529e-185	5	TIR1
21S-RRNA.5	1.92589e-21	-0.582014	0.945	0.908	1.30498e-17	5	21S-RRNA

## Sheet: 6
	p_val	avg_log2FC	pct.1	pct.2	p_val_adj	cluster	gene		GroupID	Category	Term	Description	LogP	Log(q-value)	Genes	Symbols
21S-RRNA.6	0	1.87722	1	0.903	0	6	21S-RRNA		1_Summary	KEGG Pathway	sce00190	Oxidative phosphorylation - Saccharomyces cerevisiae (budding yeast)	-5.04465	-1.36459	852876,854584,854598	PMA1,OLI1,COX1
15S-RRNA.6	0	1.11009	0.924	0.478	0	6	15S-RRNA		1_Member	KEGG Pathway	sce00190	Oxidative phosphorylation - Saccharomyces cerevisiae (budding yeast)	-5.04465	-1.36459	852876,854584,854598	PMA1,OLI1,COX1
OLI1.2	0	0.587181	0.54	0.194	0	6	OLI1		1_Member	GO Biological Processes	GO:1902600	proton transmembrane transport	-4.68378	-1.30475	852876,854584,854598	PMA1,OLI1,COX1
COX1	0	0.492564	0.427	0.146	0	6	COX1		1_Member	GO Biological Processes	GO:0098662	inorganic cation transmembrane transport	-4.04997	-1.02343	852876,854584,854598	PMA1,OLI1,COX1
TCB3	0	0.299368	0.423	0.285	0	6	TCB3		1_Member	GO Biological Processes	GO:0098655	monoatomic cation transmembrane transport	-4.02708	-1.02343	852876,854584,854598	PMA1,OLI1,COX1
PMA1.1	0	0.296124	0.658	0.556	0	6	PMA1		1_Member	GO Biological Processes	GO:0034220	monoatomic ion transmembrane transport	-3.96796	-1.02343	852876,854584,854598	PMA1,OLI1,COX1
SOD1	0	-0.26251	0.986	0.99	0	6	SOD1		1_Member	GO Biological Processes	GO:0098660	inorganic ion transmembrane transport	-3.92534	-1.02343	852876,854584,854598	PMA1,OLI1,COX1
RPP0	0	-0.276226	0.994	0.997	0	6	RPP0		1_Member	GO Biological Processes	GO:0006812	monoatomic cation transport	-3.80538	-0.970412	852876,854584,854598	PMA1,OLI1,COX1
TDH3	0	-0.277553	1	1	0	6	TDH3		1_Member	GO Biological Processes	GO:0006811	monoatomic ion transport	-3.6957	-0.91873	852876,854584,854598	PMA1,OLI1,COX1
TRX2.2	0	-0.277733	0.945	0.96	0	6	TRX2		1_Member	GO Biological Processes	GO:0055085	transmembrane transport	-2.74328	-0.0174581	852876,854584,854598	PMA1,OLI1,COX1
TPI1.1	0	-0.309373	0.993	0.996	0	6	TPI1		1_Member	KEGG Pathway	sce01100	Metabolic pathways - Saccharomyces cerevisiae (budding yeast)	-2.05835	0	852876,854584,854598	PMA1,OLI1,COX1
AHP1.2	0	-0.318448	0.995	0.997	0	6	AHP1
RPP1A.1	0	-0.348591	0.999	0.998	0	6	RPP1A
GPM1	0	-0.360939	0.996	0.998	0	6	GPM1
TDH2.1	0	-0.369572	0.768	0.857	0	6	TDH2
CPR1	0	-0.450121	0.248	0.467	0	6	CPR1
YCR024C-B.3	4.06679e-275	0.264731	0.663	0.597	2.75566e-271	6	YCR024C-B
YMR122W-A.2	1.93441e-254	-0.260132	0.34	0.438	1.31076e-250	6	YMR122W-A
HHT1.4	1.43542e-107	-0.299013	0.507	0.574	9.72641e-104	6	HHT1

## Sheet: 7
	p_val	avg_log2FC	pct.1	pct.2	p_val_adj	cluster	gene		GroupID	Category	Term	Description	LogP	Log(q-value)	Genes	Symbols
RPP1A.2	0	0.912452	1	0.998	0	7	RPP1A		1_Summary	GO Biological Processes	GO:0048308	organelle inheritance	-4.03904	-0.285	850732,853123,856140,850676,856740	TRX1,TRX2,YOP1,COF1,SBH2
RPP2B	0	0.737222	1	0.999	0	7	RPP2B		1_Member	GO Biological Processes	GO:0048308	organelle inheritance	-4.03904	-0.285	850732,853123,856140	TRX1,TRX2,YOP1
NOP10.1	0	0.481986	0.933	0.813	0	7	NOP10		1_Member	GO Biological Processes	GO:0016192	vesicle-mediated transport	-2.40225	0	850676,850732,853123,856140	COF1,TRX1,TRX2,YOP1
SBH2	0	0.417136	0.707	0.581	0	7	SBH2		1_Member	GO Biological Processes	GO:0048193	Golgi vesicle transport	-2.39501	0	850676,850732,853123	COF1,TRX1,TRX2
COF1	0	0.379745	0.931	0.864	0	7	COF1		1_Member	GO Biological Processes	GO:0015031	protein transport	-2.0675	0	850676,850732,853123,856740	COF1,TRX1,TRX2,SBH2
TRX2.3	0	0.320362	0.985	0.957	0	7	TRX2		2_Summary	GO Biological Processes	GO:0002181	cytoplasmic translation	-2.66534	0	851478,851990,853809	RPP1A,RPP2B,TMA19
MPC2	0	0.316559	0.746	0.678	0	7	MPC2		2_Member	GO Biological Processes	GO:0002181	cytoplasmic translation	-2.66534	0	851478,851990,853809	RPP1A,RPP2B,TMA19
TRX1	0	0.290165	0.736	0.684	0	7	TRX1
YBR191W-A	0	0.278589	0.756	0.688	0	7	YBR191W-A
YOP1	0	0.277804	0.64	0.58	0	7	YOP1
TMA19	0	0.257821	0.999	0.997	0	7	TMA19
FPR3	0	-0.250952	0.266	0.431	0	7	FPR3
OLI1.3	0	-0.251174	0.126	0.23	0	7	OLI1
PIR1.3	0	-0.254609	0.042	0.146	0	7	PIR1
CDC19	0	-0.256313	0.972	0.982	0	7	CDC19
YIL053W.1	0	-0.262873	0.437	0.586	0	7	YIL053W
ALD6.1	0	-0.269515	0.783	0.846	0	7	ALD6
TEF4	0	-0.271233	0.685	0.79	0	7	TEF4
PAB1	0	-0.273897	0.332	0.511	0	7	PAB1
GSP1	0	-0.287703	0.678	0.793	0	7	GSP1
HSP82	0	-0.291478	0.349	0.494	0	7	HSP82
TIP1.1	0	-0.292986	0.23	0.362	0	7	TIP1
HSP150.2	0	-0.297247	0.101	0.235	0	7	HSP150
YMR122W-A.3	0	-0.332946	0.294	0.441	0	7	YMR122W-A
CPR1.1	0	-0.363723	0.297	0.462	0	7	CPR1
TRR1.2	0	-0.394718	0.4	0.597	0	7	TRR1
FUN12	0	-0.402823	0.312	0.54	0	7	FUN12
TIR1.3	0	-0.505272	0.293	0.48	0	7	TIR1
15S-RRNA.7	0	-0.773903	0.383	0.524	0	7	15S-RRNA
21S-RRNA.7	0	-0.922004	0.916	0.91	0	7	21S-RRNA
HSP10	1.54464e-277	0.255114	0.724	0.679	1.04665e-273	7	HSP10
AGA2.2	9.43841e-193	-0.26932	0.359	0.45	6.39547e-189	7	AGA2
HTB1.3	6.5919e-135	-0.278004	0.366	0.442	4.46667e-131	7	HTB1
MFA1.4	4.24967e-26	-0.297434	0.617	0.62	2.87958e-22	7	MFA1

## Sheet: 8
	p_val	avg_log2FC	pct.1	pct.2	p_val_adj	cluster	gene		GroupID	Category	Term	Description	LogP	Log(q-value)	Genes	Symbols
FIT2.1	0	1.56846	0.776	0.082	0	8	FIT2		1_Summary	GO Biological Processes	GO:0006826	iron ion transport	-5.48493	-1.72768	854564,854565,855080	FIT2,FIT3,FET3
FIT3	0	0.919291	0.508	0.018	0	8	FIT3		1_Member	GO Biological Processes	GO:0006826	iron ion transport	-5.48493	-1.72768	854564,854565,855080	FIT2,FIT3,FET3
PDR5	0	0.465667	0.479	0.307	0	8	PDR5		1_Member	GO Biological Processes	GO:0000041	transition metal ion transport	-4.88704	-1.43083	854564,854565,855080	FIT2,FIT3,FET3
TDH2.2	0	0.422305	0.911	0.846	0	8	TDH2		1_Member	GO Biological Processes	GO:0030001	metal ion transport	-4.31675	-1.03663	854564,854565,855080	FIT2,FIT3,FET3
FET3	0	0.276758	0.406	0.257	0	8	FET3		1_Member	GO Biological Processes	GO:0006812	monoatomic cation transport	-3.41861	-0.263426	854564,854565,855080	FIT2,FIT3,FET3
SPO24	0	0.258415	0.351	0.231	0	8	SPO24		1_Member	GO Biological Processes	GO:0006811	monoatomic ion transport	-3.30995	-0.251675	854564,854565,855080	FIT2,FIT3,FET3
15S-RRNA.8	0	-0.621113	0.404	0.521	0	8	15S-RRNA
21S-RRNA.8	0	-0.689906	0.879	0.913	0	8	21S-RRNA

[truncated: 11 more sheets: 9, 10, 11, 12, 13, 14, 15, 16, 17, 18, 19]
