# Supplementary material for: A single-cell resolved genotype-phenotype map using genome-wide genetic and environmental perturbations
Source: Nat Commun. 2025 Mar 18;16:2645. doi: 10.1038/s41467-025-57600-4 (PMC11920212; doi:10.1038/s41467-025-57600-4)
Supplement: Supplementary file 5 — Supplementary Data 3 [file 41467_2025_57600_MOESM5_ESM.xlsx]

## Sheet: legend
Extended Data Table 3
Each sheet in the filerepresent the output of the seurat cluster FIndMarkers for the NaCl dataset
column name	Description
Seurat	gene name seurat
p_val	Raw p-value from the Wilcoxon rank sum test (default Seurat output). Two sided (default)
avg_log2FC	average log2FC
pct.1	percent cells where gene is detected in group 1
pct.2	percent cells where gene is detected in group 2
p_val_adj	Adjusted p-value using Bonferroni correction
cluster	cluster number
gene	gene name
Metascape for upregulated genes per cell state
GroupID	group information GO
Category	Enrichment type
Term	Numerica reference enrichment
Description	Term description
LogP	Negative log10 of the p-value from the hypergeometric test. One sided
Log(q-value)	Negative log10 of the adjusted p-value (q-value). Benjamini-Hochberg false discovery rate correction
Genes	Gene names associated with enrichment
Symbols	Systematic names associated with enrichment

## Sheet: 0
	p_val	avg_log2FC	pct.1	pct.2	p_val_adj	cluster	gene
SPI1	0	0.308519	0.941	0.878	0	0	SPI1
TIP1	0	0.303949	0.452	0.319	0	0	TIP1
GPM1	0	0.281734	1	0.998	0	0	GPM1
NCW2	0	-0.257924	0.066	0.158	0	0	NCW2
HOR7	0	-0.290742	0.999	0.998	0	0	HOR7
CCW12	0	-0.290813	1	1	0	0	CCW12
NOP10	0	-0.296961	0.394	0.498	0	0	NOP10
CTS1	0	-0.301953	0.206	0.297	0	0	CTS1
CWP2	0	-0.37999	0.946	0.949	0	0	CWP2
15S-RRNA	0	-0.616481	0.427	0.57	0	0	15S-RRNA
21S-RRNA	0	-0.895361	0.904	0.952	0	0	21S-RRNA

## Sheet: 1
	p_val	avg_log2FC	pct.1	pct.2	p_val_adj	cluster	gene		GroupID	Category	Term	Description	LogP	Log(q-value)	Genes	Symbols
MFA1	0	1.97986	0.999	0.569	0	1	MFA1		1_Summary	GO Biological Processes	GO:0000749	response to pheromone triggering conjugation with cellular fusion	-6.04299	-2.35636	852072,852851,855577,855780	MFA1,AGA2,MFA2,AGA1
AGA2	0	0.731225	0.625	0.284	0	1	AGA2		1_Member	GO Biological Processes	GO:0000749	response to pheromone triggering conjugation with cellular fusion	-6.04299	-2.35636	852072,852851,855577,855780	MFA1,AGA2,MFA2,AGA1
MFA2	0	0.511233	0.519	0.255	0	1	MFA2		1_Member	GO Biological Processes	GO:0071444	cellular response to pheromone	-5.72073	-2.33512	852072,852851,855577,855780	MFA1,AGA2,MFA2,AGA1
AGA1	0	0.350545	0.329	0.137	0	1	AGA1		1_Member	GO Biological Processes	GO:0019236	response to pheromone	-5.3294	-2.11989	852072,852851,855577,855780	MFA1,AGA2,MFA2,AGA1
TMA7	0	0.331003	0.598	0.434	0	1	TMA7		1_Member	GO Biological Processes	GO:0071310	cellular response to organic substance	-4.26397	-1.1794	852072,852851,855577,855780	MFA1,AGA2,MFA2,AGA1
RPP1B	0	0.324853	0.999	0.991	0	1	RPP1B		1_Member	GO Biological Processes	GO:0010033	response to organic substance	-3.316	-0.328333	852072,852851,855577,855780	MFA1,AGA2,MFA2,AGA1
TIP1.1	0	0.287277	0.463	0.322	0	1	TIP1		1_Member	GO Biological Processes	GO:0070887	cellular response to chemical stimulus	-2.88017	0	852072,852851,855577,855780	MFA1,AGA2,MFA2,AGA1
HSP10	0	0.28218	0.788	0.688	0	1	HSP10		1_Member	GO Biological Processes	GO:0042221	response to chemical	-2.31599	0	852072,852851,855577,855780	MFA1,AGA2,MFA2,AGA1
RPP2A	0	0.267413	0.999	0.991	0	1	RPP2A		2_Summary	GO Biological Processes	GO:0002181	cytoplasmic translation	-2.66534	0	850967,851427,854118	TMA7,RPP1B,RPP2A
YDR365W-B	0	0.251927	0.386	0.245	0	1	YDR365W-B		2_Member	GO Biological Processes	GO:0002181	cytoplasmic translation	-2.66534	0	850967,851427,854118	TMA7,RPP1B,RPP2A
CCW12.1	0	-0.290623	1	1	0	1	CCW12
CTS1.1	0	-0.331633	0.174	0.297	0	1	CTS1
PSA1	0	-0.373184	0.446	0.576	0	1	PSA1
CWP2.1	0	-0.374094	0.927	0.95	0	1	CWP2
CIS3	0	-0.3993	0.225	0.399	0	1	CIS3
HTA2	0	-0.399697	0.229	0.327	0	1	HTA2
15S-RRNA.1	0	-0.50648	0.471	0.561	0	1	15S-RRNA
HTA1	2.87076e-241	-0.270831	0.153	0.221	1.94695e-237	1	HTA1
HHT2	3.20526e-187	-0.264361	0.317	0.377	2.1738e-183	1	HHT2
HHF2	2.19439e-129	-0.257639	0.264	0.313	1.48823e-125	1	HHF2
HHT1	8.18734e-79	-0.301614	0.38	0.41	5.55266e-75	1	HHT1
21S-RRNA.1	2.86666e-46	-0.34061	0.967	0.943	1.94417e-42	1	21S-RRNA

## Sheet: 2
	p_val	avg_log2FC	pct.1	pct.2	p_val_adj	cluster	gene		GroupID	Category	Term	Description	LogP	Log(q-value)	Genes	Symbols
NCW2.2	0	1.17078	0.693	0.089	0	2	NCW2		1_Summary	GO Biological Processes	GO:0045229	external encapsulating structure organization	-5.3937	-2.00809	850891,851625,853281,853692,854040,855529	NCW2,PST1,HSP150,PIR1,ZEO1,CHS1
PIR1.2	0	1.04305	0.665	0.104	0	2	PIR1		1_Member	GO Biological Processes	GO:0045229	external encapsulating structure organization	-5.3937	-2.00809	850891,851625,853281,853692,854040,855529	NCW2,PST1,HSP150,PIR1,ZEO1,CHS1
YMR122W-A.3	0	1.0093	0.9	0.556	0	2	YMR122W-A		1_Member	GO Biological Processes	GO:0071555	cell wall organization	-5.3937	-2.00809	850891,851625,853281,853692,854040,855529	NCW2,PST1,HSP150,PIR1,ZEO1,CHS1
HSP150.4	0	0.925768	0.732	0.259	0	2	HSP150		1_Member	GO Biological Processes	GO:0071554	cell wall organization or biogenesis	-4.83882	-1.6293	850891,851625,853281,853692,854040,855529	NCW2,PST1,HSP150,PIR1,ZEO1,CHS1
RGI1.4	0	0.485504	0.617	0.386	0	2	RGI1		2_Summary	GO Biological Processes	GO:0031505	fungal-type cell wall organization	-4.66046	-1.57588	850891,851625,853281,853692,854040	NCW2,PST1,HSP150,PIR1,ZEO1
PST1	0	0.415753	0.25	0.02	0	2	PST1		2_Member	GO Biological Processes	GO:0031505	fungal-type cell wall organization	-4.66046	-1.57588	850891,851625,853281,853692,854040	NCW2,PST1,HSP150,PIR1,ZEO1
SIC1.1	0	0.400732	0.317	0.079	0	2	SIC1		2_Member	GO Biological Processes	GO:0071852	fungal-type cell wall organization or biogenesis	-4.2757	-1.28803	850891,851625,853281,853692,854040	NCW2,PST1,HSP150,PIR1,ZEO1
EGT2	0	0.400542	0.264	0.03	0	2	EGT2
AIM44	0	0.347993	0.207	0.016	0	2	AIM44
YLR049C	0	0.336343	0.222	0.03	0	2	YLR049C
ASH1	0	0.322396	0.197	0.021	0	2	ASH1
ZEO1.1	0	0.299885	0.609	0.445	0	2	ZEO1
YDR133C.6	0	0.299353	0.797	0.696	0	2	YDR133C
CHS1.1	0	0.291053	0.489	0.31	0	2	CHS1
HXT2	0	0.270014	0.412	0.26	0	2	HXT2
UTH1.3	0	-0.250965	0.545	0.627	0	2	UTH1
DDR2.5	0	-0.299172	0.56	0.65	0	2	DDR2
HHF1.1	0	-0.306797	0.16	0.244	0	2	HHF1
CWP2.8	0	-0.339982	0.931	0.95	0	2	CWP2
YCR024C-B.4	0	-0.356363	0.494	0.608	0	2	YCR024C-B
HHT2.3	0	-0.357964	0.275	0.381	0	2	HHT2
PSA1.4	0	-0.422526	0.423	0.578	0	2	PSA1
HTA2.3	0	-0.456483	0.208	0.328	0	2	HTA2
SCW4.3	0	-0.603237	0.233	0.516	0	2	SCW4
MFA1.9	0	-0.810111	0.459	0.628	0	2	MFA1
HHT1.4	6.5266e-291	-0.420481	0.337	0.414	4.42634e-287	2	HHT1
HHF2.3	2.97262e-280	-0.349663	0.238	0.316	2.01603e-276	2	HHF2
HTA1.2	8.7808e-187	-0.257692	0.16	0.22	5.95514e-183	2	HTA1
15S-RRNA.8	1.8357e-138	-0.286309	0.512	0.556	1.24497e-134	2	15S-RRNA
HTB1.2	2.36445e-134	-0.267315	0.281	0.33	1.60357e-130	2	HTB1

## Sheet: 3
	p_val	avg_log2FC	pct.1	pct.2	p_val_adj	cluster	gene		GroupID	Category	Term	Description	LogP	Log(q-value)	Genes	Symbols
CTS1.6	0	1.15434	0.827	0.23	0	3	CTS1		1_Summary	GO Biological Processes	GO:0000920	septum digestion after cytokinesis	-6.33033	-2.64369	850992,856546,856861,853281	CTS1,DSE2,DSE1,HSP150
YLR285C-A.3	0	0.844393	0.644	0.15	0	3	YLR285C-A		1_Member	GO Biological Processes	GO:0000920	septum digestion after cytokinesis	-6.33033	-2.64369	850992,856546,856861	CTS1,DSE2,DSE1
PSA1.5	0	0.711964	0.819	0.537	0	3	PSA1		1_Member	GO Biological Processes	GO:0045229	external encapsulating structure organization	-4.52937	-1.44479	850992,853281,856546,856861	CTS1,HSP150,DSE2,DSE1
DSE1.1	0	0.38003	0.285	0.069	0	3	DSE1		1_Member	GO Biological Processes	GO:0071555	cell wall organization	-4.52937	-1.44479	850992,853281,856546,856861	CTS1,HSP150,DSE2,DSE1
DSE2.1	0	0.3142	0.255	0.068	0	3	DSE2		1_Member	GO Biological Processes	GO:0051301	cell division	-2.73178	0	850992,856546,856861	CTS1,DSE2,DSE1
GPX2.1	0	0.286314	0.531	0.404	0	3	GPX2		2_Summary	GO Biological Processes	GO:0071554	cell wall organization or biogenesis	-5.85984	-2.47424	850992,851504,853281,856546,856861	CTS1,PSA1,HSP150,DSE2,DSE1
HSP150.5	0	0.260304	0.458	0.288	0	3	HSP150		2_Member	GO Biological Processes	GO:0071554	cell wall organization or biogenesis	-5.85984	-2.47424	850992,851504,853281,856546,856861	CTS1,PSA1,HSP150,DSE2,DSE1
UTH1.4	0	-0.26274	0.538	0.628	0	3	UTH1
TDH2.4	0	-0.312598	0.766	0.827	0	3	TDH2
CIS3.3	0	-0.351896	0.251	0.395	0	3	CIS3
YCR024C-B.5	0	-0.428488	0.476	0.61	0	3	YCR024C-B
CWP2.9	0	-0.51864	0.926	0.95	0	3	CWP2
SCW4.4	0	-0.560454	0.257	0.513	0	3	SCW4
MFA1.10	0	-0.56301	0.578	0.615	0	3	MFA1
15S-RRNA.9	2.89846e-189	-0.360002	0.511	0.556	1.96574e-185	3	15S-RRNA
HTA2.4	2.31771e-181	-0.32211	0.26	0.323	1.57187e-177	3	HTA2
HHT1.5	2.50148e-58	-0.280979	0.383	0.409	1.6965e-54	3	HHT1

## Sheet: 4
	p_val	avg_log2FC	pct.1	pct.2	p_val_adj	cluster	gene		No GO enrichment found
21S-RRNA.8	0	1.5408	1	0.94	0	4	21S-RRNA
15S-RRNA.10	0	1.2601	0.928	0.514	0	4	15S-RRNA
OLI1.3	0	0.549832	0.497	0.2	0	4	OLI1
COX1.2	0	0.403931	0.365	0.145	0	4	COX1
MFA1.11	0	0.251852	0.733	0.6	0	4	MFA1
TDH3.2	0	-0.25708	1	1	0	4	TDH3
TPI1.2	0	-0.25893	0.993	0.997	0	4	TPI1
TSA1.4	0	-0.259423	0.959	0.971	0	4	TSA1
CIS3.4	0	-0.275831	0.262	0.394	0	4	CIS3
GPM1.3	0	-0.290852	0.996	0.998	0	4	GPM1
BMH1.3	0	-0.296978	0.614	0.74	0	4	BMH1
TDH2.5	0	-0.315252	0.762	0.828	0	4	TDH2
CWP2.10	0	-0.320302	0.948	0.948	0	4	CWP2

## Sheet: 5
	p_val	avg_log2FC	pct.1	pct.2	p_val_adj	cluster	gene		No GO enrichment found
RPP1A.2	0	0.652625	1	0.982	0	5	RPP1A
CWP2.11	0	0.471738	0.984	0.944	0	5	CWP2
RPP2B.2	0	0.458227	1	0.99	0	5	RPP2B
CCW12.6	0	0.418076	1	1	0	5	CCW12
HOR7.5	0	0.385498	1	0.998	0	5	HOR7
SBH2.2	0	0.286457	0.595	0.48	0	5	SBH2
YCR024C-B.6	0	0.285986	0.678	0.589	0	5	YCR024C-B
NOP10.3	0	0.267413	0.587	0.474	0	5	NOP10
VMA3.2	0	0.252492	0.926	0.873	0	5	VMA3
ALD3.3	0	-0.250759	0.505	0.621	0	5	ALD3
YLR285C-A.4	0	-0.250924	0.089	0.206	0	5	YLR285C-A
YNL208W.3	0	-0.26173	0.358	0.504	0	5	YNL208W
TSA1.5	0	-0.275404	0.96	0.971	0	5	TSA1
PIL1.2	0	-0.275846	0.828	0.888	0	5	PIL1
TRR1.3	0	-0.283419	0.368	0.517	0	5	TRR1
YDR133C.7	0	-0.29829	0.614	0.715	0	5	YDR133C
HSP150.6	0	-0.327326	0.168	0.317	0	5	HSP150
SPI1.6	0	-0.348834	0.85	0.89	0	5	SPI1
CTS1.7	0	-0.362871	0.159	0.298	0	5	CTS1
TIP1.7	0	-0.364642	0.198	0.35	0	5	TIP1
MFA1.12	0	-0.525507	0.566	0.617	0	5	MFA1
15S-RRNA.11	1.66948e-40	-0.296461	0.549	0.552	1.13224e-36	5	15S-RRNA

## Sheet: 6
	p_val	avg_log2FC	pct.1	pct.2	p_val_adj	cluster	gene		GroupID	Category	Term	Description	LogP	Log(q-value)	Genes	Symbols
CWP2.12	0	1.09871	0.998	0.943	0	6	CWP2		1_Summary	GO Biological Processes	GO:0045229	external encapsulating structure organization	-2.26417	0	853196,853282,853765	SCW4,CIS3,CWP2
YCR024C-B.7	0	0.760903	0.868	0.571	0	6	YCR024C-B		1_Member	GO Biological Processes	GO:0045229	external encapsulating structure organization	-2.26417	0	853196,853282,853765	SCW4,CIS3,CWP2
CIS3.5	0	0.726309	0.732	0.347	0	6	CIS3		1_Member	GO Biological Processes	GO:0071555	cell wall organization	-2.26417	0	853196,853282,853765	SCW4,CIS3,CWP2
SML1.1	0	0.502977	0.558	0.256	0	6	SML1		2_Summary	GO Biological Processes	GO:0005975	carbohydrate metabolic process	-2.25881	0	850733,853196,853465	PDC1,SCW4,TDH2
YDR524C-B.2	0	0.339215	0.997	0.989	0	6	YDR524C-B		2_Member	GO Biological Processes	GO:0005975	carbohydrate metabolic process	-2.25881	0	850733,853196,853465	PDC1,SCW4,TDH2
SCW4.5	0	0.312366	0.678	0.471	0	6	SCW4
PDC1.1	0	0.311551	1	1	0	6	PDC1
MRH1.2	0	0.281036	0.426	0.25	0	6	MRH1
MPC3.2	0	0.259508	0.885	0.814	0	6	MPC3
SPO24.2	0	0.256199	0.794	0.675	0	6	SPO24
TDH2.6	0	0.254725	0.878	0.816	0	6	TDH2
RGI1.5	0	-0.277504	0.313	0.417	0	6	RGI1
YMR122W-A.4	0	-0.301027	0.523	0.595	0	6	YMR122W-A
YLR285C-A.5	0	-0.325331	0.05	0.21	0	6	YLR285C-A
TIP1.8	0	-0.325738	0.229	0.347	0	6	TIP1
AGA2.4	0	-0.342903	0.189	0.33	0	6	AGA2
HSP150.7	0	-0.409823	0.139	0.32	0	6	HSP150
CTS1.8	0	-0.508793	0.088	0.304	0	6	CTS1
15S-RRNA.12	0	-0.613239	0.44	0.563	0	6	15S-RRNA
21S-RRNA.9	0	-0.703816	0.921	0.948	0	6	21S-RRNA
MFA1.13	0	-1.00452	0.406	0.632	0	6	MFA1
HHT1.6	7.04199e-53	-0.290616	0.387	0.409	4.77588e-49	6	HHT1

## Sheet: 7
	p_val	avg_log2FC	pct.1	pct.2	p_val_adj	cluster	gene		GroupID	Category	Term	Description	LogP	Log(q-value)	Genes	Symbols
SCW4.6	0	0.64948	0.773	0.47	0	7	SCW4		1_Summary	Reactome Gene Sets	R-SCE-3371497	HSP90 chaperone cycle for steroid hormone receptors (SHR) in the presence of ligand	-11.9543	-8.19708	850636,851369,854192,855512,855725,855836,856840,850914,851751,853043,854980,855998,852415,852846,852979	SSA2,SSB1,STI1,SSB2,SIS1,HSP82,SSA4,CPR6,HSP42,BTN2,TSA1,SSE1,TEF2,PNC1,CTT1
TEF2.1	0	0.5386	1	0.996	0	7	TEF2		1_Member	Reactome Gene Sets	R-SCE-3371497	HSP90 chaperone cycle for steroid hormone receptors (SHR) in the presence of ligand	-11.9543	-8.19708	850636,851369,854192,855512,855725,855836,856840	SSA2,SSB1,STI1,SSB2,SIS1,HSP82,SSA4
PIL1.3	0	0.456314	0.962	0.877	0	7	PIL1		1_Member	GO Biological Processes	GO:0006457	protein folding	-9.77997	-6.32375	850636,850914,851369,851751,853043,854192,854980,855512,855725,855836,855998,856840	SSA2,CPR6,SSB1,HSP42,BTN2,STI1,TSA1,SSB2,SIS1,HSP82,SSE1,SSA4
HSP42.3	0	0.427721	0.678	0.482	0	7	HSP42		1_Member	GO Biological Processes	GO:0042026	protein refolding	-8.59185	-5.6797	850636,850914,851369,855512,855836,855998,856840	SSA2,CPR6,SSB1,SSB2,HSP82,SSE1,SSA4
YIL053W.3	0	0.426509	0.996	0.983	0	7	YIL053W		1_Member	Reactome Gene Sets	R-SCE-3371556	Cellular response to heat stress	-8.48334	-5.62918	850636,851369,852415,855512,855725,855836,856840	SSA2,SSB1,TEF2,SSB2,SIS1,HSP82,SSA4
HSP82.3	0	0.423614	0.96	0.897	0	7	HSP82		1_Member	Reactome Gene Sets	R-SCE-3371571	HSF1-dependent transactivation	-8.2915	-5.4885	850636,851369,855512,855725,855836,856840	SSA2,SSB1,SSB2,SIS1,HSP82,SSA4
ADH1.3	0	0.413139	0.998	0.994	0	7	ADH1		1_Member	Reactome Gene Sets	R-SCE-2262752	Cellular responses to stress	-7.84484	-5.12898	850636,851369,852415,854192,854980,855512,855725,855836,856840	SSA2,SSB1,TEF2,STI1,TSA1,SSB2,SIS1,HSP82,SSA4
TEF4.3	0	0.407507	0.91	0.787	0	7	TEF4		1_Member	Reactome Gene Sets	R-SCE-8953897	Cellular responses to stimuli	-7.84484	-5.12898	850636,851369,852415,854192,854980,855512,855725,855836,856840	SSA2,SSB1,TEF2,STI1,TSA1,SSB2,SIS1,HSP82,SSA4
SSE1.2	0	0.404213	0.908	0.784	0	7	SSE1		1_Member	Reactome Gene Sets	R-SCE-3371568	Attenuation phase	-7.67113	-4.99307	850636,851369,855512,855725,856840	SSA2,SSB1,SSB2,SIS1,SSA4
CDC19.2	0	0.399404	0.995	0.98	0	7	CDC19		1_Member	GO Biological Processes	GO:0051604	protein maturation	-7.14477	-4.50147	850636,850914,851369,851751,853043,854192,854980,855512,855725,855836,855998,856840	SSA2,CPR6,SSB1,HSP42,BTN2,STI1,TSA1,SSB2,SIS1,HSP82,SSE1,SSA4
TDH2.7	0	0.388041	0.903	0.816	0	7	TDH2		1_Member	GO Biological Processes	GO:0006458	'de novo' protein folding	-6.9805	-4.36938	850636,851369,855512,855725,855836,856840	SSA2,SSB1,SSB2,SIS1,HSP82,SSA4
BTN2.4	0	0.387498	0.602	0.468	0	7	BTN2		1_Member	GO Biological Processes	GO:0051085	chaperone cofactor-dependent protein refolding	-6.94011	-4.35896	850636,851369,855512,855725,856840	SSA2,SSB1,SSB2,SIS1,SSA4
UTH1.5	0	0.362407	0.776	0.609	0	7	UTH1		1_Member	GO Biological Processes	GO:0061077	chaperone-mediated protein folding	-6.80219	-4.24907	850636,851369,854980,855512,855725,856840	SSA2,SSB1,TSA1,SSB2,SIS1,SSA4
CTT1.4	0	0.349449	0.78	0.641	0	7	CTT1		1_Member	Reactome Gene Sets	R-SCE-3371453	Regulation of HSF1-mediated heat shock response	-6.65278	-4.15081	850636,851369,855512,855725,856840	SSA2,SSB1,SSB2,SIS1,SSA4
FBA1.4	0	0.343702	1	0.999	0	7	FBA1		1_Member	KEGG Pathway	sce04213	Longevity regulating pathway - multiple species - Saccharomyces cerevisiae (budding yeast)	-6.33429	-3.91947	850636,851369,852846,852979,855512,856840	SSA2,SSB1,PNC1,CTT1,SSB2,SSA4
SSA4.2	0	0.337925	0.456	0.337	0	7	SSA4		1_Member	GO Biological Processes	GO:0051084	'de novo' post-translational protein folding	-5.97303	-3.596	850636,851369,855512,855725,856840	SSA2,SSB1,SSB2,SIS1,SSA4
CPR6.3	0	0.330725	0.621	0.45	0	7	CPR6		1_Member	KEGG Pathway	sce04141	Protein processing in endoplasmic reticulum - Saccharomyces cerevisiae (budding yeast)	-5.12209	-3.00524	850636,851369,851751,855512,855836,855998,856840	SSA2,SSB1,HSP42,SSB2,HSP82,SSE1,SSA4
YCR024C-B.8	0	0.330303	0.727	0.589	0	7	YCR024C-B		1_Member	GO Biological Processes	GO:0051031	tRNA transport	-2.94455	-1.16503	850636,852415,855725	SSA2,TEF2,SIS1
ARC1.2	0	0.329883	0.623	0.434	0	7	ARC1		1_Member	KEGG Pathway	sce03040	Spliceosome - Saccharomyces cerevisiae (budding yeast)	-2.45859	-0.742734	850636,851369,855512,856840	SSA2,SSB1,SSB2,SSA4
ALD6.2	0	0.324536	0.956	0.894	0	7	ALD6		1_Member	KEGG Pathway	sce04144	Endocytosis - Saccharomyces cerevisiae (budding yeast)	-2.43858	-0.730557	850636,851369,855512,856840	SSA2,SSB1,SSB2,SSA4
PDC1.2	0	0.323903	1	1	0	7	PDC1		2_Summary	KEGG Pathway	sce00010	Glycolysis / Gluconeogenesis - Saccharomyces cerevisiae (budding yeast)	-9.48557	-6.21341	850733,851193,853465,853805,854068,855205,856044,856579,856925,854758,856791,850569,852423,853196,853916,856504,852846,851221,852979,856428,855692,852773,856709,850636,854980,855725,855998,852296,852943,855836	PDC1,CDC19,TDH2,FBA1,ADH1,ALD3,ALD6,ENO2,PDA1,GPP1,GPP2,GSY1,TPS1,SCW4,UTH1,GRE3,PNC1,CYS3,CTT1,YHR033W,NCE103,ARC1,GCN4,SSA2,TSA1,SIS1,SSE1,IPP1,FMP48,HSP82
TRR1.4	0	0.323033	0.659	0.493	0	7	TRR1		2_Member	KEGG Pathway	sce00010	Glycolysis / Gluconeogenesis - Saccharomyces cerevisiae (budding yeast)	-9.48557	-6.21341	850733,851193,853465,853805,854068,855205,856044,856579,856925	PDC1,CDC19,TDH2,FBA1,ADH1,ALD3,ALD6,ENO2,PDA1
PAB1.2	0	0.319221	0.678	0.492	0	7	PAB1		2_Member	WikiPathways	WP112	Principal pathways of carbon metabolism	-9.3686	-6.21341	850733,851193,853465,853805,854068,854758,856044,856579,856791,856925	PDC1,CDC19,TDH2,FBA1,ADH1,GPP1,ALD6,ENO2,GPP2,PDA1
TSA1.6	0	0.318757	0.987	0.969	0	7	TSA1		2_Member	WikiPathways	WP515	Glycolysis and gluconeogenesis	-9.10574	-6.04747	850733,851193,853465,853805,854068,856044,856579,856925	PDC1,CDC19,TDH2,FBA1,ADH1,ALD6,ENO2,PDA1
TIP1.9	0	0.315006	0.444	0.329	0	7	TIP1		2_Member	GO Biological Processes	GO:0005975	carbohydrate metabolic process	-8.80468	-5.82559	850569,850733,851193,852423,853196,853465,853805,853916,854068,854758,856504,856579,856791,856925	GSY1,PDC1,CDC19,TPS1,SCW4,TDH2,FBA1,UTH1,ADH1,GPP1,GRE3,ENO2,GPP2,PDA1
STI1.3	0	0.310904	0.692	0.528	0	7	STI1		2_Member	GO Biological Processes	GO:0019362	pyridine nucleotide metabolic process	-6.76929	-4.24249	851193,852846,853465,853805,854068,856044,856579,856925	CDC19,PNC1,TDH2,FBA1,ADH1,ALD6,ENO2,PDA1
SSB2.2	0	0.31066	0.837	0.693	0	7	SSB2		2_Member	KEGG Pathway	sce01110	Biosynthesis of secondary metabolites - Saccharomyces cerevisiae (budding yeast)	-6.4168	-3.97125	850569,850733,851193,851221,852423,852979,853465,853805,854068,855205,856044,856428,856579,856925	GSY1,PDC1,CDC19,CYS3,TPS1,CTT1,TDH2,FBA1,ADH1,ALD3,ALD6,YHR033W,ENO2,PDA1
NCE103.1	0	0.304141	0.544	0.389	0	7	NCE103		2_Member	GO Biological Processes	GO:0006090	pyruvate metabolic process	-6.40628	-3.97125	850733,851193,853465,853805,856579,856925	PDC1,CDC19,TDH2,FBA1,ENO2,PDA1
SSB1.2	0	0.303358	0.912	0.808	0	7	SSB1		2_Member	GO Biological Processes	GO:0072524	pyridine-containing compound metabolic process	-6.21465	-3.81913	851193,852846,853465,853805,854068,856044,856579,856925	CDC19,PNC1,TDH2,FBA1,ADH1,ALD6,ENO2,PDA1
GCN4.1	0	0.303278	0.493	0.303	0	7	GCN4		2_Member	GO Biological Processes	GO:0006096	glycolytic process	-5.78864	-3.47855	851193,853465,853805,856579,856925	CDC19,TDH2,FBA1,ENO2,PDA1
MTC7.2	0	0.301426	0.956	0.896	0	7	MTC7		2_Member	GO Biological Processes	GO:0009137	purine nucleoside diphosphate catabolic process	-5.78864	-3.47855	851193,853465,853805,856579,856925	CDC19,TDH2,FBA1,ENO2,PDA1
SIS1.3	0	0.301142	0.66	0.493	0	7	SIS1		2_Member	GO Biological Processes	GO:0009181	purine ribonucleoside diphosphate catabolic process	-5.78864	-3.47855	851193,853465,853805,856579,856925	CDC19,TDH2,FBA1,ENO2,PDA1
ACT1.2	0	0.300258	0.94	0.858	0	7	ACT1		2_Member	GO Biological Processes	GO:0046032	ADP catabolic process	-5.78864	-3.47855	851193,853465,853805,856579,856925	CDC19,TDH2,FBA1,ENO2,PDA1
YER062C.3	0	0.296665	0.989	0.973	0	7	YER062C		2_Member	GO Biological Processes	GO:0009191	ribonucleoside diphosphate catabolic process	-5.70233	-3.40748	851193,853465,853805,856579,856925	CDC19,TDH2,FBA1,ENO2,PDA1
PNC1.2	0	0.290493	0.977	0.953	0	7	PNC1		2_Member	GO Biological Processes	GO:0009134	nucleoside diphosphate catabolic process	-5.61953	-3.36744	851193,853465,853805,856579,856925	CDC19,TDH2,FBA1,ENO2,PDA1
LSP1.4	0	0.289464	0.694	0.538	0	7	LSP1		2_Member	GO Biological Processes	GO:0019364	pyridine nucleotide catabolic process	-5.61953	-3.36744	851193,853465,853805,856579,856925	CDC19,TDH2,FBA1,ENO2,PDA1
IPP1.2	0	0.289201	0.785	0.631	0	7	IPP1		2_Member	GO Biological Processes	GO:0046031	ADP metabolic process	-5.61953	-3.36744	851193,853465,853805,856579,856925	CDC19,TDH2,FBA1,ENO2,PDA1
BMH1.4	0	0.283958	0.835	0.721	0	7	BMH1		2_Member	GO Biological Processes	GO:0046496	nicotinamide nucleotide metabolic process	-5.60563	-3.3669	851193,853465,853805,854068,856044,856579,856925	CDC19,TDH2,FBA1,ADH1,ALD6,ENO2,PDA1
CWP1.4	0	0.277308	0.907	0.838	0	7	CWP1		2_Member	GO Biological Processes	GO:0009135	purine nucleoside diphosphate metabolic process	-5.53998	-3.3268	851193,853465,853805,856579,856925	CDC19,TDH2,FBA1,ENO2,PDA1
ENO2.2	0	0.276828	1	0.999	0	7	ENO2		2_Member	GO Biological Processes	GO:0009179	purine ribonucleoside diphosphate metabolic process	-5.53998	-3.3268	851193,853465,853805,856579,856925	CDC19,TDH2,FBA1,ENO2,PDA1
YHR033W.1	0	0.274209	0.557	0.397	0	7	YHR033W		2_Member	GO Biological Processes	GO:0072526	pyridine-containing compound catabolic process	-5.46343	-3.26249	851193,853465,853805,856579,856925	CDC19,TDH2,FBA1,ENO2,PDA1
TPS1.3	0	0.273994	0.648	0.487	0	7	TPS1		2_Member	GO Biological Processes	GO:0016052	carbohydrate catabolic process	-5.42254	-3.23349	851193,853465,853805,853916,856504,856579,856925	CDC19,TDH2,FBA1,UTH1,GRE3,ENO2,PDA1
CYS3.2	0	0.267578	0.474	0.314	0	7	CYS3		2_Member	GO Biological Processes	GO:0009185	ribonucleoside diphosphate metabolic process	-5.38967	-3.21221	851193,853465,853805,856579,856925	CDC19,TDH2,FBA1,ENO2,PDA1
ALD3.4	0	0.266971	0.724	0.602	0	7	ALD3		2_Member	GO Biological Processes	GO:0009154	purine ribonucleotide catabolic process	-5.31852	-3.15234	851193,853465,853805,856579,856925	CDC19,TDH2,FBA1,ENO2,PDA1
YDR154C.2	0	0.265644	0.878	0.764	0	7	YDR154C		2_Member	GO Biological Processes	GO:0009261	ribonucleotide catabolic process	-5.2498	-3.10183	851193,853465,853805,856579,856925	CDC19,TDH2,FBA1,ENO2,PDA1
GSY1.1	0	0.256863	0.548	0.397	0	7	GSY1		2_Member	KEGG Pathway	sce01100	Metabolic pathways - Saccharomyces cerevisiae (budding yeast)	-5.24629	-3.10183	850569,850733,851193,851221,852423,852846,852979,853465,853805,854068,854758,855205,855692,856044,856428,856504,856579,856791,856925	GSY1,PDC1,CDC19,CYS3,TPS1,PNC1,CTT1,TDH2,FBA1,ADH1,GPP1,ALD3,NCE103,ALD6,YHR033W,GRE3,ENO2,GPP2,PDA1
PDA1.2	0	0.255405	0.582	0.417	0	7	PDA1		2_Member	GO Biological Processes	GO:0009132	nucleoside diphosphate metabolic process	-5.18335	-3.04935	851193,853465,853805,856579,856925	CDC19,TDH2,FBA1,ENO2,PDA1
GRE3.1	0	0.255305	0.614	0.472	0	7	GRE3		2_Member	GO Biological Processes	GO:0006195	purine nucleotide catabolic process	-5.11903	-3.00524	851193,853465,853805,856579,856925	CDC19,TDH2,FBA1,ENO2,PDA1
NOP56.2	0	0.25183	0.712	0.57	0	7	NOP56		2_Member	GO Biological Processes	GO:0016051	carbohydrate biosynthetic process	-5.09176	-2.99727	850569,852423,853465,853805,854758,856791	GSY1,TPS1,TDH2,FBA1,GPP1,GPP2
YDR133C.8	0	0.250778	0.791	0.7	0	7	YDR133C		2_Member	GO Biological Processes	GO:0019752	carboxylic acid metabolic process	-5.01311	-2.92796	850733,851193,851221,852773,853465,853805,854068,855205,856044,856428,856579,856709,856925	PDC1,CDC19,CYS3,ARC1,TDH2,FBA1,ADH1,ALD3,ALD6,YHR033W,ENO2,GCN4,PDA1
FMP48.2	0	0.2503	0.817	0.7	0	7	FMP48		2_Member	WikiPathways	WP253	Glycolysis	-4.97266	-2.89666	851193,853465,853805,856579	CDC19,TDH2,FBA1,ENO2
SSA2.2	0	0.250159	0.988	0.974	0	7	SSA2		2_Member	GO Biological Processes	GO:0009166	nucleotide catabolic process	-4.93767	-2.87939	851193,853465,853805,856579,856925	CDC19,TDH2,FBA1,ENO2,PDA1
LSM5	0	-0.255352	0.14	0.265	0	7	LSM5		2_Member	GO Biological Processes	GO:0043436	oxoacid metabolic process	-4.80359	-2.77062	850733,851193,851221,852773,853465,853805,854068,855205,856044,856428,856579,856709,856925	PDC1,CDC19,CYS3,ARC1,TDH2,FBA1,ADH1,ALD3,ALD6,YHR033W,ENO2,GCN4,PDA1
LSM6.1	0	-0.265307	0.12	0.258	0	7	LSM6		2_Member	GO Biological Processes	GO:0006082	organic acid metabolic process	-4.78102	-2.75616	850733,851193,851221,852773,853465,853805,854068,855205,856044,856428,856579,856709,856925	PDC1,CDC19,CYS3,ARC1,TDH2,FBA1,ADH1,ALD3,ALD6,YHR033W,ENO2,GCN4,PDA1
PFY1.2	0	-0.280642	0.607	0.678	0	7	PFY1		2_Member	GO Biological Processes	GO:0072523	purine-containing compound catabolic process	-4.71909	-2.71003	851193,853465,853805,856579,856925	CDC19,TDH2,FBA1,ENO2,PDA1
YOP1.1	0	-0.283301	0.61	0.687	0	7	YOP1		2_Member	GO Biological Processes	GO:1901292	nucleoside phosphate catabolic process	-4.71909	-2.71003	851193,853465,853805,856579,856925	CDC19,TDH2,FBA1,ENO2,PDA1
ECM15.1	0	-0.291128	0.19	0.333	0	7	ECM15		2_Member	GO Biological Processes	GO:0006091	generation of precursor metabolites and energy	-4.64956	-2.64819	850569,850733,851193,853465,853805,854068,856044,856579,856925	GSY1,PDC1,CDC19,TDH2,FBA1,ADH1,ALD6,ENO2,PDA1
CTS1.9	0	-0.301589	0.189	0.292	0	7	CTS1		2_Member	GO Biological Processes	GO:0044283	small molecule biosynthetic process	-4.55062	-2.57153	850733,851221,853465,853805,854068,854758,855205,856044,856428,856709,856791	PDC1,CYS3,TDH2,FBA1,ADH1,GPP1,ALD3,ALD6,YHR033W,GCN4,GPP2
SDD2.2	0	-0.307361	0.206	0.35	0	7	SDD2		2_Member	GO Biological Processes	GO:0032787	monocarboxylic acid metabolic process	-4.5084	-2.53649	850733,851193,853465,853805,855205,856044,856579,856925	PDC1,CDC19,TDH2,FBA1,ALD3,ALD6,ENO2,PDA1
SSS1.1	0	-0.310048	0.463	0.569	0	7	SSS1		2_Member	GO Biological Processes	GO:0044281	small molecule metabolic process	-4.4354	-2.47315	850733,851193,851221,852773,852846,853465,853805,854068,854758,855205,856044,856428,856504,856579,856709,856791,856925	PDC1,CDC19,CYS3,ARC1,PNC1,TDH2,FBA1,ADH1,GPP1,ALD3,ALD6,YHR033W,GRE3,ENO2,GCN4,GPP2,PDA1
SOD1.3	0	-0.327452	0.99	0.996	0	7	SOD1		2_Member	GO Biological Processes	GO:0046034	ATP metabolic process	-4.43105	-2.47315	851193,853465,853805,856579,856925	CDC19,TDH2,FBA1,ENO2,PDA1
HAC1.2	0	-0.327528	0.14	0.315	0	7	HAC1		2_Member	GO Biological Processes	GO:0009205	purine ribonucleoside triphosphate metabolic process	-4.21995	-2.27562	851193,853465,853805,856579,856925	CDC19,TDH2,FBA1,ENO2,PDA1
STF2.4	0	-0.334796	0.533	0.618	0	7	STF2		2_Member	GO Biological Processes	GO:1901575	organic substance catabolic process	-4.15255	-2.21485	850636,850733,851193,852979,853465,853805,853916,854068,854980,855205,855725,855998,856044,856504,856579,856925	SSA2,PDC1,CDC19,CTT1,TDH2,FBA1,UTH1,ADH1,TSA1,ALD3,SIS1,SSE1,ALD6,GRE3,ENO2,PDA1
VMA16.2	0	-0.341862	0.42	0.557	0	7	VMA16		2_Member	GO Biological Processes	GO:0009144	purine nucleoside triphosphate metabolic process	-4.14162	-2.21046	851193,853465,853805,856579,856925	CDC19,TDH2,FBA1,ENO2,PDA1
VMA9.1	0	-0.349573	0.207	0.372	0	7	VMA9		2_Member	GO Biological Processes	GO:1901136	carbohydrate derivative catabolic process	-4.10364	-2.1789	851193,853465,853805,856579,856925	CDC19,TDH2,FBA1,ENO2,PDA1
NTF2.2	0	-0.356429	0.597	0.702	0	7	NTF2		2_Member	GO Biological Processes	GO:0046434	organophosphate catabolic process	-4.02987	-2.11148	851193,853465,853805,856579,856925	CDC19,TDH2,FBA1,ENO2,PDA1
YBR191W-A.2	0	-0.358992	0.575	0.684	0	7	YBR191W-A		2_Member	GO Biological Processes	GO:0009199	ribonucleoside triphosphate metabolic process	-3.95889	-2.0529	851193,853465,853805,856579,856925	CDC19,TDH2,FBA1,ENO2,PDA1
RDL1.3	0	-0.369895	0.288	0.452	0	7	RDL1		2_Member	GO Biological Processes	GO:0009141	nucleoside triphosphate metabolic process	-3.69919	-1.82276	851193,853465,853805,856579,856925	CDC19,TDH2,FBA1,ENO2,PDA1
SUI1.1	0	-0.373624	0.497	0.628	0	7	SUI1		2_Member	GO Biological Processes	GO:0009117	nucleotide metabolic process	-3.63223	-1.76708	851193,852846,853465,853805,854068,856044,856579,856925	CDC19,PNC1,TDH2,FBA1,ADH1,ALD6,ENO2,PDA1
FPR1.1	0	-0.381085	0.639	0.739	0	7	FPR1		2_Member	KEGG Pathway	sce01200	Carbon metabolism - Saccharomyces cerevisiae (budding yeast)	-3.59257	-1.73295	851193,852979,853465,853805,856579,856925	CDC19,CTT1,TDH2,FBA1,ENO2,PDA1
TMA7.2	0	-0.406547	0.276	0.462	0	7	TMA7		2_Member	GO Biological Processes	GO:0006163	purine nucleotide metabolic process	-3.52682	-1.67806	851193,853465,853805,854068,856044,856579,856925	CDC19,TDH2,FBA1,ADH1,ALD6,ENO2,PDA1
YJR085C.2	0	-0.415212	0.223	0.42	0	7	YJR085C		2_Member	GO Biological Processes	GO:0006753	nucleoside phosphate metabolic process	-3.52073	-1.6773	851193,852846,853465,853805,854068,856044,856579,856925	CDC19,PNC1,TDH2,FBA1,ADH1,ALD6,ENO2,PDA1
PMP3.2	0	-0.444276	0.546	0.679	0	7	PMP3		2_Member	WikiPathways	WP224	Aerobic glycerol catabolism	-3.50479	-1.66662	851193,853465,856579	CDC19,TDH2,ENO2
VMA10.1	0	-0.445978	0.516	0.67	0	7	VMA10		2_Member	GO Biological Processes	GO:1901565	organonitrogen compound catabolic process	-3.49035	-1.65738	850636,850733,851193,853465,853805,854068,855205,855725,855998,856579,856925	SSA2,PDC1,CDC19,TDH2,FBA1,ADH1,ALD3,SIS1,SSE1,ENO2,PDA1
VMA11.2	0	-0.448014	0.478	0.639	0	7	VMA11		2_Member	Reactome Gene Sets	R-SCE-71387	Metabolism of carbohydrates	-3.419	-1.59625	850569,851193,853465,856044,856579	GSY1,CDC19,TDH2,ALD6,ENO2
MBF1.1	0	-0.486201	0.797	0.906	0	7	MBF1		2_Member	KEGG Pathway	sce01230	Biosynthesis of amino acids - Saccharomyces cerevisiae (budding yeast)	-3.33463	-1.5169	851193,851221,853465,853805,856428,856579	CDC19,CYS3,TDH2,FBA1,YHR033W,ENO2
TRX1.1	0	-0.489559	0.501	0.675	0	7	TRX1		2_Member	GO Biological Processes	GO:0072521	purine-containing compound metabolic process	-3.32383	-1.51107	851193,853465,853805,854068,856044,856579,856925	CDC19,TDH2,FBA1,ADH1,ALD6,ENO2,PDA1
YDR524C-B.3	0	-0.499031	0.968	0.991	0	7	YDR524C-B		2_Member	GO Biological Processes	GO:0055086	nucleobase-containing small molecule metabolic process	-3.15513	-1.36168	851193,852846,853465,853805,854068,856044,856579,856925	CDC19,PNC1,TDH2,FBA1,ADH1,ALD6,ENO2,PDA1
TMA19.2	0	-0.521999	0.958	0.991	0	7	TMA19		2_Member	Reactome Gene Sets	R-SCE-70171	Glycolysis	-2.89586	-1.12089	851193,853465,856579	CDC19,TDH2,ENO2
CPR1.3	0	-0.527656	0.477	0.626	0	7	CPR1		2_Member	GO Biological Processes	GO:0009150	purine ribonucleotide metabolic process	-2.82959	-1.05912	851193,853465,853805,856579,856925	CDC19,TDH2,FBA1,ENO2,PDA1
MPC2.2	0	-0.534484	0.538	0.71	0	7	MPC2		2_Member	Reactome Gene Sets	R-SCE-70326	Glucose metabolism	-2.56578	-0.821373	851193,853465,856579	CDC19,TDH2,ENO2
HSP10.4	0	-0.545962	0.539	0.709	0	7	HSP10		2_Member	GO Biological Processes	GO:0009259	ribonucleotide metabolic process	-2.55794	-0.817726	851193,853465,853805,856579,856925	CDC19,TDH2,FBA1,ENO2,PDA1
ASC1.3	0	-0.559238	0.955	0.993	0	7	ASC1		2_Member	GO Biological Processes	GO:0006520	amino acid metabolic process	-2.53699	-0.802591	850733,851221,852773,854068,855205,856428,856709	PDC1,CYS3,ARC1,ADH1,ALD3,YHR033W,GCN4
TRX2.2	0	-0.579238	0.932	0.979	0	7	TRX2		2_Member	GO Biological Processes	GO:0044248	cellular catabolic process	-2.49196	-0.768138	850733,851193,852979,853465,853805,853916,854068,854980,855998,856579,856925	PDC1,CDC19,CTT1,TDH2,FBA1,UTH1,ADH1,TSA1,SSE1,ENO2,PDA1
SBH2.3	0	-0.598396	0.23	0.508	0	7	SBH2		2_Member	GO Biological Processes	GO:0019693	ribose phosphate metabolic process	-2.39474	-0.694404	851193,853465,853805,856579,856925	CDC19,TDH2,FBA1,ENO2,PDA1
VMA3.3	0	-0.611902	0.743	0.887	0	7	VMA3		2_Member	GO Biological Processes	GO:0006796	phosphate-containing compound metabolic process	-2.28737	-0.596932	851193,852296,852846,852943,853465,853805,854068,856044,856428,856579,856925	CDC19,IPP1,PNC1,FMP48,TDH2,FBA1,ADH1,ALD6,YHR033W,ENO2,PDA1
HSP12.3	0	-0.63677	0.996	0.999	0	7	HSP12		2_Member	GO Biological Processes	GO:0006793	phosphorus metabolic process	-2.18073	-0.506269	851193,852296,852846,852943,853465,853805,854068,856044,856428,856579,856925	CDC19,IPP1,PNC1,FMP48,TDH2,FBA1,ADH1,ALD6,YHR033W,ENO2,PDA1
COF1.1	0	-0.639512	0.749	0.908	0	7	COF1		2_Member	Reactome Gene Sets	R-SCE-1430728	Metabolism	-2.11981	-0.448927	850569,851193,851221,852296,853465,855836,856044,856579,856925	GSY1,CDC19,CYS3,IPP1,TDH2,HSP82,ALD6,ENO2,PDA1
NOP10.4	0	-0.663413	0.198	0.504	0	7	NOP10		2_Member	GO Biological Processes	GO:0044270	cellular nitrogen compound catabolic process	-2.09009	-0.422748	850733,851193,853465,853805,856579,856925	PDC1,CDC19,TDH2,FBA1,ENO2,PDA1
21S-RRNA.10	0	-0.678924	0.946	0.946	0	7	21S-RRNA		2_Member	GO Biological Processes	GO:0019439	aromatic compound catabolic process	-2.06232	-0.40199	850733,851193,853465,853805,856579,856925	PDC1,CDC19,TDH2,FBA1,ENO2,PDA1
RPP1B.3	0	-0.923814	0.944	0.995	0	7	RPP1B		2_Member	GO Biological Processes	GO:0046700	heterocycle catabolic process	-2.05318	-0.396304	850733,851193,853465,853805,856579,856925	PDC1,CDC19,TDH2,FBA1,ENO2,PDA1
RPP2A.4	0	-1.03742	0.937	0.995	0	7	RPP2A		3_Summary	GO Biological Processes	GO:0009628	response to abiotic stimulus	-6.40763	-3.97125	851751,852423,854758,855725,855836,856044,856103,856504,856791,850504,851955,852979,854980,855512,855692,856924	HSP42,TPS1,GPP1,SIS1,HSP82,ALD6,LSP1,GRE3,GPP2,ACT1,TRR1,CTT1,TSA1,SSB2,NCE103,BMH1
HOR7.6	0	-1.08352	0.99	0.999	0	7	HOR7		3_Member	GO Biological Processes	GO:0009628	response to abiotic stimulus	-6.40763	-3.97125	851751,852423,854758,855725,855836,856044,856103,856504,856791	HSP42,TPS1,GPP1,SIS1,HSP82,ALD6,LSP1,GRE3,GPP2
CCW12.7	0	-1.25496	0.999	1	0	7	CCW12		3_Member	GO Biological Processes	GO:0006970	response to osmotic stress	-5.09176	-2.99727	851751,854758,855836,856044,856504,856791	HSP42,GPP1,HSP82,ALD6,GRE3,GPP2
RPP2B.3	0	-1.51864	0.911	0.996	0	7	RPP2B		3_Member	GO Biological Processes	GO:0009408	response to heat	-4.93767	-2.87939	851751,852423,855725,855836,856103	HSP42,TPS1,SIS1,HSP82,LSP1
RPP1A.3	0	-1.59313	0.853	0.992	0	7	RPP1A		3_Member	GO Biological Processes	GO:0009266	response to temperature stimulus	-4.82535	-2.78411	851751,852423,855725,855836,856103	HSP42,TPS1,SIS1,HSP82,LSP1
QCR8.1	7.34348e-306	-0.262023	0.385	0.482	4.98035e-302	7	QCR8		3_Member	GO Biological Processes	GO:0006950	response to stress	-3.8886	-1.99468	850504,851751,851955,852423,852979,854758,854980,855512,855692,855725,855836,856044,856103,856504,856791,856924	ACT1,HSP42,TRR1,TPS1,CTT1,GPP1,TSA1,SSB2,NCE103,SIS1,HSP82,ALD6,LSP1,GRE3,GPP2,BMH1
YMR122W-A.5	1.30286e-218	-0.282714	0.546	0.591	8.83602e-215	7	YMR122W-A		3_Member	GO Biological Processes	GO:0034605	cellular response to heat	-3.1039	-1.31978	852423,855725,855836	TPS1,SIS1,HSP82
MFA1.14	4.06428e-163	-0.417426	0.571	0.615	2.7564e-159	7	MFA1		4_Summary	GO Biological Processes	GO:0072593	reactive oxygen species metabolic process	-4.87258	-2.82291	851955,852979,853465,854980,851751,852423,855692,856504,855725,856709,855512	TRR1,CTT1,TDH2,TSA1,HSP42,TPS1,NCE103,GRE3,SIS1,GCN4,SSB2
									4_Member	GO Biological Processes	GO:0072593	reactive oxygen species metabolic process	-4.87258	-2.82291	851955,852979,853465,854980	TRR1,CTT1,TDH2,TSA1
									4_Member	GO Biological Processes	GO:1901700	response to oxygen-containing compound	-4.63701	-2.64319	851751,851955,852423,852979,854980,855692	HSP42,TRR1,TPS1,CTT1,TSA1,NCE103
									4_Member	GO Biological Processes	GO:0010035	response to inorganic substance	-4.56976	-2.58336	851751,851955,852423,852979,855692	HSP42,TRR1,TPS1,CTT1,NCE103
									4_Member	GO Biological Processes	GO:0006979	response to oxidative stress	-3.81568	-1.9335	851751,851955,852979,854980,855692,856504	HSP42,TRR1,CTT1,TSA1,NCE103,GRE3
									4_Member	GO Biological Processes	GO:0000302	response to reactive oxygen species	-3.28781	-1.4896	851751,851955,852979	HSP42,TRR1,CTT1
									4_Member	GO Biological Processes	GO:0098869	cellular oxidant detoxification	-2.67882	-0.92158	851955,852979,854980	TRR1,CTT1,TSA1
									4_Member	GO Biological Processes	GO:0097237	cellular response to toxic substance	-2.53045	-0.802591	851955,852979,854980	TRR1,CTT1,TSA1
									4_Member	GO Biological Processes	GO:1990748	cellular detoxification	-2.53045	-0.802591	851955,852979,854980	TRR1,CTT1,TSA1
									4_Member	GO Biological Processes	GO:0070887	cellular response to chemical stimulus	-2.44329	-0.731371	851955,852423,852979,854980,855692,855725,856504,856709	TRR1,TPS1,CTT1,TSA1,NCE103,SIS1,GRE3,GCN4
									4_Member	GO Biological Processes	GO:0009991	response to extracellular stimulus	-2.42318	-0.719011	852423,854980,855512,855692,856709	TPS1,TSA1,SSB2,NCE103,GCN4
									4_Member	GO Biological Processes	GO:1901701	cellular response to oxygen-containing compound	-2.31	-0.613453	851955,852423,855692	TRR1,TPS1,NCE103
									4_Member	GO Biological Processes	GO:0009605	response to external stimulus	-2.28599	-0.596932	852423,854980,855512,855692,856709	TPS1,TSA1,SSB2,NCE103,GCN4
									4_Member	GO Biological Processes	GO:0034599	cellular response to oxidative stress	-2.23615	-0.550787	851955,854980,855692,856504	TRR1,TSA1,NCE103,GRE3
									4_Member	GO Biological Processes	GO:0098754	detoxification	-2.20125	-0.51955	851955,852979,854980	TRR1,CTT1,TSA1
									4_Member	GO Biological Processes	GO:0009636	response to toxic substance	-2.07902	-0.415201	851955,852979,854980	TRR1,CTT1,TSA1
									4_Member	GO Biological Processes	GO:0042221	response to chemical	-2.03305	-0.379609	851751,851955,852423,852979,854980,855692,855725,856504,856709	HSP42,TRR1,TPS1,CTT1,TSA1,NCE103,SIS1,GRE3,GCN4
									5_Summary	KEGG Pathway	sce00620	Pyruvate metabolism - Saccharomyces cerevisiae (budding yeast)	-4.26036	-2.30929	851193,854068,855205,856044,856925,854758,856791,852979,856428	CDC19,ADH1,ALD3,ALD6,PDA1,GPP1,GPP2,CTT1,YHR033W
									5_Member	KEGG Pathway	sce00620	Pyruvate metabolism - Saccharomyces cerevisiae (budding yeast)	-4.26036	-2.30929	851193,854068,855205,856044,856925	CDC19,ADH1,ALD3,ALD6,PDA1
									5_Member	KEGG Pathway	sce00561	Glycerolipid metabolism - Saccharomyces cerevisiae (budding yeast)	-3.93871	-2.03879	854758,855205,856044,856791	GPP1,ALD3,ALD6,GPP2
									5_Member	KEGG Pathway	sce00071	Fatty acid degradation - Saccharomyces cerevisiae (budding yeast)	-3.28781	-1.4896	854068,855205,856044	ADH1,ALD3,ALD6
									5_Member	KEGG Pathway	sce00380	Tryptophan metabolism - Saccharomyces cerevisiae (budding yeast)	-3.28781	-1.4896	852979,855205,856044	CTT1,ALD3,ALD6
									5_Member	KEGG Pathway	sce00330	Arginine and proline metabolism - Saccharomyces cerevisiae (budding yeast)	-3.1039	-1.31978	855205,856044,856428	ALD3,ALD6,YHR033W
									6_Summary	GO Biological Processes	GO:0019318	hexose metabolic process	-3.99404	-2.0819	850733,853465,853805,854068,856504,856044,854758,856791	PDC1,TDH2,FBA1,ADH1,GRE3,ALD6,GPP1,GPP2
									6_Member	GO Biological Processes	GO:0019318	hexose metabolic process	-3.99404	-2.0819	850733,853465,853805,854068,856504	PDC1,TDH2,FBA1,ADH1,GRE3
									6_Member	GO Biological Processes	GO:0006067	ethanol metabolic process	-3.87104	-1.98303	850733,854068,856044	PDC1,ADH1,ALD6
									6_Member	GO Biological Processes	GO:0005996	monosaccharide metabolic process	-3.66915	-1.7984	850733,853465,853805,854068,856504	PDC1,TDH2,FBA1,ADH1,GRE3
									6_Member	GO Biological Processes	GO:0006006	glucose metabolic process	-3.47136	-1.64353	850733,853465,853805,854068	PDC1,TDH2,FBA1,ADH1
									6_Member	GO Biological Processes	GO:0034308	primary alcohol metabolic process	-2.76085	-0.994836	850733,854068,856044	PDC1,ADH1,ALD6
									6_Member	GO Biological Processes	GO:0046165	alcohol biosynthetic process	-2.58512	-0.836474	850733,854068,854758,856791	PDC1,ADH1,GPP1,GPP2
									6_Member	GO Biological Processes	GO:0006066	alcohol metabolic process	-2.48165	-0.761833	850733,854068,854758,856044,856791	PDC1,ADH1,GPP1,ALD6,GPP2
									6_Member	GO Biological Processes	GO:1901617	organic hydroxy compound biosynthetic process	-2.1859	-0.507842	850733,854068,854758,856791	PDC1,ADH1,GPP1,GPP2
									6_Member	GO Biological Processes	GO:1901615	organic hydroxy compound metabolic process	-2.01136	-0.361322	850733,854068,854758,856044,856791	PDC1,ADH1,GPP1,ALD6,GPP2
									7_Summary	Reactome Gene Sets	R-SCE-168249	Innate Immune System	-3.57585	-1.72169	850504,850636,850914,851193,852415,854980,855836,856709	ACT1,SSA2,CPR6,CDC19,TEF2,TSA1,HSP82,GCN4
									7_Member	Reactome Gene Sets	R-SCE-168249	Innate Immune System	-3.57585	-1.72169	850504,850636,850914,851193,852415,854980,855836,856709	ACT1,SSA2,CPR6,CDC19,TEF2,TSA1,HSP82,GCN4
									7_Member	Reactome Gene Sets	R-SCE-168256	Immune System	-2.69274	-0.931132	850504,850636,850914,851193,852415,854980,855836,856709	ACT1,SSA2,CPR6,CDC19,TEF2,TSA1,HSP82,GCN4
									7_Member	Reactome Gene Sets	R-SCE-6798695	Neutrophil degranulation	-2.6256	-0.872673	850636,850914,851193,852415,854980,855836	SSA2,CPR6,CDC19,TEF2,TSA1,HSP82

## Sheet: 8
	p_val	avg_log2FC	pct.1	pct.2	p_val_adj	cluster	gene		No GO enrichment found
FIT2	0	1.65368	0.76	0.08	0	8	FIT2
FIT3	0	1.31084	0.651	0.019	0	8	FIT3
PDR5	0	0.415465	0.395	0.211	0	8	PDR5
TDH2.8	0	0.399132	0.884	0.818	0	8	TDH2
SPO24.3	0	0.295981	0.758	0.682	0	8	SPO24
21S-RRNA.11	0	-0.415421	0.921	0.947	0	8	21S-RRNA
15S-RRNA.13	2.03426e-288	-0.389573	0.446	0.558	1.37963e-284	8	15S-RRNA

[truncated: 9 more sheets: 9, 10, 11, 12, 13, 14, 15, 16, 17]
