# Supplementary material for: A single-cell resolved genotype-phenotype map using genome-wide genetic and environmental perturbations
Source: Nat Commun. 2025 Mar 18;16:2645. doi: 10.1038/s41467-025-57600-4 (PMC11920212; doi:10.1038/s41467-025-57600-4)
Supplement: Supplementary file 6 — Supplementary Data 4 [file 41467_2025_57600_MOESM6_ESM.xlsx]

## Sheet: legend
Extended Data Table 4
Column Name	Description
Condition	Dataset from which cell cycle phase was calculated
Phase	Assigned cell cycle phase
Geno	Genotype barcode (bc-systematic name)
propWT	proportion of WT cells in phase
propGeno	proportion of genotypes in phase
pval	pvalue of the comparison against the WT. Hypergeometric test, two sided
adjpval	adjusted pvalue of the comparison againts the WT after Benjamini & Hochberg

## Sheet: control
Condition	Phase	Geno	propWT	propGeno	pval	adjpval
Control	G1	bc-YAL012W	0.392	0.380952	1	1
Control	G1	bc-YAL016C-B	0.392	0.5	1	1
Control	G1	bc-YAL024C	0.392	0.328571	0.373115	0.891982
Control	G1	bc-YAL037C-A	0.392	0.300971	0.104232	0.653721
Control	G1	bc-YAL044W-A	0.392	0.33871	0.322017	0.855215
Control	G1	bc-YAL047C	0.392	0.282609	0.192852	0.750885
Control	G1	bc-YAL049C	0.392	0.466102	0.170663	0.734909
Control	G1	bc-YAL054C	0.392	0.482759	0.232759	0.786159
Control	G1	bc-YAL058C-A	0.392	1	0.30255	0.83601
Control	G1	bc-YAL064C-A	0.392	1	0.826778	1
Control	G1	bc-YAL067W-A	0.392	0.447917	0.362714	0.885883
Control	G1	bc-YAR050W	0.392	0.383333	0.884059	1
Control	G1	bc-YBL002W	0.392	0.425743	0.60269	1
Control	G1	bc-YBL003C	0.392	0.5	0.240421	0.788974
Control	G1	bc-YBL005W	0.392	0.25	0.485427	0.956816
Control	G1	bc-YBL008W	0.392	0.25	0.192415	0.750885
Control	G1	bc-YBL009W	0.392	0.357616	0.505487	0.965145
Control	G1	bc-YBL011W	0.392	0.4	0.989826	1
Control	G1	bc-YBL012C	0.392	1	0.826778	1
Control	G1	bc-YBL013W	0.392	0.294118	0.574652	0.999676
Control	G1	bc-YBL016W	0.392	0.52459	0.0639689	0.571921
Control	G1	bc-YBL019W	0.392	0.433566	0.425151	0.92493
Control	G1	bc-YBL021C	0.392	0.333333	0.849028	1
Control	G1	bc-YBL022C	0.392	0.288136	0.15797	0.723637
Control	G1	bc-YBL024W	0.392	0.6	0.175762	0.741574
Control	G1	bc-YBL028C	0.392	0.342857	0.691199	1
Control	G1	bc-YBL029W	0.392	0.36036	0.608939	1
Control	G1	bc-YBL031W	0.392	0.45977	0.283994	0.82515
Control	G1	bc-YBL032W	0.392	0.389706	1	1
Control	G1	bc-YBL036C	0.392	0.443038	0.295297	0.833209
Control	G1	bc-YBL037W	0.392	0.449367	0.235159	0.786825
Control	G1	bc-YBL038W	0.392	0.482759	0.0917217	0.636405
Control	G1	bc-YBL039W-A	0.392	0.367647	0.799568	1
Control	G1	bc-YBL042C	0.392	0.304348	0.312017	0.843464
Control	G1	bc-YBL043W	0.392	0.509804	0.13779	0.698324
Control	G1	bc-YBL044W	0.392	0.464567	0.165888	0.729033
Control	G1	bc-YBL045C	0.392	0.25	0.192415	0.750885
Control	G1	bc-YBL047C	0.392	0.419355	0.781106	1
Control	G1	bc-YBL049W	0.392	0.5	0.462206	0.948656
Control	G1	bc-YBL051C	0.392	0.25	0.651509	1
Control	G1	bc-YBL052C	0.392	0.425197	0.561354	0.995947
Control	G1	bc-YBL053W	0.392	0.588235	0.169638	0.732611
Control	G1	bc-YBL055C	0.392	0.351852	0.668519	1
Control	G1	bc-YBL056W	0.392	0.459184	0.259641	0.809516
Control	G1	bc-YBL057C	0.392	0.380952	0.858867	1
Control	G1	bc-YBL059W	0.392	0.428571	0.728882	1
Control	G1	bc-YBL060W	0.392	0.305344	0.0848458	0.624967
Control	G1	bc-YBL061C	0.392	0.418301	0.626145	1
Control	G1	bc-YBL063W	0.392	0.383721	0.979479	1
Control	G1	bc-YBL064C	0.392	0.372549	0.904013	1
Control	G1	bc-YBL065W	0.392	0.4375	0.471544	0.956147
Control	G1	bc-YBL067C	0.392	0.375	0.899386	1
Control	G1	bc-YBL068W	0.392	0.431373	0.438223	0.932498
Control	G1	bc-YBL069W	0.392	0.394737	1	1
Control	G1	bc-YBL070C	0.392	0.377049	0.841381	1
Control	G1	bc-YBL071C	0.392	0.6	0.626113	1
Control	G1	bc-YBL072C	0.392	0.5	0.0925366	0.636405
Control	G1	bc-YBL075C	0.392	0.666667	0.705276	1
Control	G1	bc-YBL078C	0.392	0.333333	0.32498	0.85668
Control	G1	bc-YBL079W	0.392	0.379747	0.933556	1
Control	G1	bc-YBL081W	0.392	0.404372	0.837944	1
Control	G1	bc-YBL082C	0.392	0.393548	1	1
Control	G1	bc-YBL083C	0.392	0.2	0.0372682	0.51123
Control	G1	bc-YBL085W	0.392	0.427136	0.441591	0.93537
Control	G1	bc-YBL086C	0.392	0.426087	0.57029	0.997784
Control	G1	bc-YBL088C	0.392	0.448718	0.16901	0.732611
Control	G1	bc-YBL089W	0.392	0.363636	1	1
Control	G1	bc-YBL090W	0.392	0.348148	0.406295	0.916345
Control	G1	bc-YBL091C	0.392	0.391705	1	1
Control	G1	bc-YBL098W	0.392	0.4	1	1
Control	G1	bc-YBL099W	0.392	0.410359	0.684889	1
Control	G1	bc-YBL102W	0.392	0.365269	0.601167	1
Control	G1	bc-YBL104C-2	0.392	0.421875	0.384928	0.901651
Control	G1	bc-YBL106C	0.392	0.441176	0.416258	0.922336
Control	G1	bc-YBL107C	0.392	0.46281	0.18678	0.749594
Control	G1	bc-YBR005W	0.392	1	0.30255	0.83601
Control	G1	bc-YBR007C	0.392	0.25	0.0279643	0.476251
Control	G1	bc-YBR014C	0.392	0.347368	0.481081	0.956352
Control	G1	bc-YBR018C	0.392	0.391566	1	1
Control	G1	bc-YBR019C	0.392	0.447917	0.362714	0.885883
Control	G1	bc-YBR020W-1	0.392	0.472973	0.0961311	0.643046
Control	G1	bc-YBR020W-2	0.392	0.142857	0.0381929	0.514096
Control	G1	bc-YBR021W	0.392	0.456311	0.270729	0.815923
Control	G1	bc-YBR023C	0.392	0.418502	0.552387	0.992717
Control	G1	bc-YBR025C	0.392	0.428571	0.851911	1
Control	G1	bc-YBR027C	0.392	0.4	1	1
Control	G1	bc-YBR030W	0.392	0.5	0.214579	0.772474
Control	G1	bc-YBR031W	0.392	0.375758	0.780137	1
Control	G1	bc-YBR034C	0.392	0.40625	0.750418	1
Control	G1	bc-YBR035C	0.392	0.166667	0.199134	0.758909
Control	G1	bc-YBR036C	0.392	0.407895	0.890064	1
Control	G1	bc-YBR037C	0.392	0.461538	0.259366	0.809412
Control	G1	bc-YBR040W	0.392	0.434483	0.410742	0.919435
Control	G1	bc-YBR042C	0.392	0.54717	0.0413956	0.527545
Control	G1	bc-YBR043C	0.392	0.447368	0.428033	0.926962
Control	G1	bc-YBR044C	0.392	0.406977	0.886221	1
Control	G1	bc-YBR045C	0.392	0.490909	0.202223	0.763588
Control	G1	bc-YBR046C	0.392	0.428571	0.607729	1
Control	G1	bc-YBR047W	0.392	0.409091	0.797084	1
Control	G1	bc-YBR048W	0.392	0.388889	1	1
Control	G1	bc-YBR051W	0.392	0.492063	0.164666	0.728492
Control	G1	bc-YBR054W	0.392	0.459459	0.327998	0.858188
Control	G1	bc-YBR056W-A	0.392	0.4	1	1
Control	G1	bc-YBR058C	0.392	0.333333	0.627428	1
Control	G1	bc-YBR062C-1	0.392	0.448661	0.0892338	0.633955
Control	G1	bc-YBR062C-2	0.392	0.409357	0.756572	1
Control	G1	bc-YBR063C	0.392	0.37931	1	1
Control	G1	bc-YBR064W	0.392	0.421053	0.777845	1
Control	G1	bc-YBR067C	0.392	0.455782	0.197556	0.756517
Control	G1	bc-YBR069C	0.392	0.444444	0.389433	0.903699
Control	G1	bc-YBR072C-A	0.392	0.482759	0.437763	0.931973
Control	G1	bc-YBR073W	0.392	0.426396	0.454302	0.946455
Control	G1	bc-YBR074W-2	0.392	0.431373	0.438223	0.932498
Control	G1	bc-YBR078W	0.392	0.348837	0.693441	1
Control	G1	bc-YBR081C	0.392	0.389831	1	1
Control	G1	bc-YBR083W	0.392	0.375	0.740448	1
Control	G1	bc-YBR084C-A	0.392	0.4	1	1
Control	G1	bc-YBR090C	0.392	0.389831	1	1
Control	G1	bc-YBR092C	0.392	0.44898	0.253613	0.806987
Control	G1	bc-YBR098W-1	0.392	0.340426	0.591072	1
Control	G1	bc-YBR098W-2	0.392	0.571429	0.565139	0.996052
Control	G1	bc-YBR099C	0.392	0.428571	1	1
Control	G1	bc-YBR100W	0.392	0.328671	0.200721	0.761317
Control	G1	bc-YBR103W	0.392	0.391304	1	1
Control	G1	bc-YBR104W	0.392	0.474576	0.124117	0.67842
Control	G1	bc-YBR105C-1	0.392	0.384615	0.931354	1
Control	G1	bc-YBR105C-2	0.392	0.357143	0.716642	1
Control	G1	bc-YBR106W	0.392	0.545455	0.472761	0.95631
Control	G1	bc-YBR107C	0.392	0.407407	0.941354	1
Control	G1	bc-YBR108W	0.392	0.558824	0.0821079	0.620785
Control	G1	bc-YBR111C	0.392	0.401639	0.92667	1
Control	G1	bc-YBR111W-A	0.392	0.285714	0.855318	1
Control	G1	bc-YBR113W	0.392	0.439024	0.670195	1
Control	G1	bc-YBR114W	0.392	0.451362	0.0643304	0.571921
Control	G1	bc-YBR115C	0.392	0.413534	0.725233	1
Control	G1	bc-YBR116C	0.392	0.525	0.137977	0.698338
Control	G1	bc-YBR119W	0.392	0.483221	0.0587245	0.566675
Control	G1	bc-YBR125C	0.392	0.411765	0.749746	1
Control	G1	bc-YBR126C	0.392	0.389381	1	1
Control	G1	bc-YBR127C	0.392	0.48	0.127535	0.684791
Control	G1	bc-YBR128C	0.392	0.510638	0.152632	0.716152
Control	G1	bc-YBR129C	0.392	0.313131	0.172412	0.738052
Control	G1	bc-YBR130C	0.392	0.475	0.0295485	0.48658
Control	G1	bc-YBR131W	0.392	0.359551	0.644826	1
Control	G1	bc-YBR132C	0.392	0.457143	0.559906	0.995115
Control	G1	bc-YBR133C-2	0.392	0.75	0.344426	0.871979
Control	G1	bc-YBR137W	0.392	0.420382	0.589073	1
Control	G1	bc-YBR138C	0.392	0.426966	0.614577	1
Control	G1	bc-YBR139W	0.392	0.388889	0.994387	1
Control	G1	bc-YBR141C	0.392	0.329268	0.336806	0.864782
Control	G1	bc-YBR144C	0.392	0.285714	0.855318	1
Control	G1	bc-YBR147W	0.392	1	0.826778	1
Control	G1	bc-YBR148W	0.392	0.5	1	1
Control	G1	bc-YBR149W	0.392	0.502959	0.0148325	0.401136
Control	G1	bc-YBR150C	0.392	0.429907	0.53654	0.983395
Control	G1	bc-YBR151W	0.392	0.357143	1	1
Control	G1	bc-YBR157C-1	0.392	0.333333	0.849028	1
Control	G1	bc-YBR157C-2	0.392	0.398734	0.954042	1
Control	G1	bc-YBR158W	0.392	0.5	0.798273	1
Control	G1	bc-YBR161W	0.392	0.459459	0.327998	0.858188
Control	G1	bc-YBR162C	0.392	0.493827	0.0283218	0.477012
Control	G1	bc-YBR163W	0.392	0.333333	0.602646	1
Control	G1	bc-YBR164C	0.392	0.6	0.626113	1
Control	G1	bc-YBR165W	0.392	0.485876	0.0367544	0.506949
Control	G1	bc-YBR166C	0.392	0.461538	0.616131	1
Control	G1	bc-YBR168W	0.392	0.492958	0.135514	0.69343
Control	G1	bc-YBR169C	0.392	0.405405	0.87755	1
Control	G1	bc-YBR171W	0.392	0.388889	1	1
Control	G1	bc-YBR172C	0.392	0.433333	0.534981	0.982671
Control	G1	bc-YBR173C	0.392	0.465753	0.283243	0.82515
Control	G1	bc-YBR174C	0.392	1	0.30255	0.83601
Control	G1	bc-YBR175W	0.392	0.428571	1	1
Control	G1	bc-YBR177C	0.392	0.367089	0.765754	1
Control	G1	bc-YBR178W	0.392	0.5	0.647238	1
Control	G1	bc-YBR179C	0.392	0.445652	0.395614	0.910204
Control	G1	bc-YBR180W	0.392	0.331325	0.191789	0.750885
Control	G1	bc-YBR181C	0.392	0.444444	0.389433	0.903699
Control	G1	bc-YBR183W	0.392	0.5	0.16411	0.728492
Control	G1	bc-YBR184W	0.392	0.425287	0.495255	0.960811
Control	G1	bc-YBR186W	0.392	0.235294	0.293047	0.833209
Control	G1	bc-YBR187W	0.392	0.387755	1	1
Control	G1	bc-YBR188C	0.392	0.298246	0.216405	0.772474
Control	G1	bc-YBR191W-2	0.392	0.321429	0.584789	1
Control	G1	bc-YBR194W	0.392	0.383562	0.992313	1
Control	G1	bc-YBR195C	0.392	0.401639	0.92667	1
Control	G1	bc-YBR199W	0.392	0.396648	0.983972	1
Control	G1	bc-YBR201W-1	0.392	0.354067	0.387824	0.903055
Control	G1	bc-YBR201W-2	0.392	0.451852	0.246702	0.797105
Control	G1	bc-YBR204C	0.392	0.536585	0.0991566	0.645188
Control	G1	bc-YBR206W	0.392	0.4	1	1
Control	G1	bc-YBR207W	0.392	0.489796	0.237833	0.786825
Control	G1	bc-YBR209W	0.392	0.583333	0.0154361	0.401136
Control	G1	bc-YBR210W	0.392	0.375	0.831322	1
Control	G1	bc-YBR212W	0.392	0.324324	0.222111	0.777078
Control	G1	bc-YBR213W	0.392	0.460784	0.23813	0.786825
Control	G1	bc-YBR214W	0.392	0.481481	0.161454	0.726364
Control	G1	bc-YBR215W	0.392	0.226087	0.00122675	0.242866
Control	G1	bc-YBR216C	0.392	0.387097	1	1
Control	G1	bc-YBR217W	0.392	0.355932	0.691802	1
Control	G1	bc-YBR218C	0.392	0.385542	0.955367	1
Control	G1	bc-YBR219C	0.392	0.625	0.106521	0.658476
Control	G1	bc-YBR220C	0.392	0.482759	0.232759	0.786159
Control	G1	bc-YBR222C	0.392	0.378446	0.729493	1
Control	G1	bc-YBR223C	0.392	0.352941	0.693299	1
Control	G1	bc-YBR224W	0.392	0.3125	0.702817	1
Control	G1	bc-YBR225W	0.392	0.425926	0.735414	1
Control	G1	bc-YBR226C	0.392	0.395833	1	1
Control	G1	bc-YBR227C	0.392	0.469231	0.134635	0.692725
Control	G1	bc-YBR229C	0.392	0.446809	0.282733	0.82515
Control	G1	bc-YBR230C	0.392	0.666667	0.705276	1
Control	G1	bc-YBR230W-A	0.392	0.387471	0.941093	1
Control	G1	bc-YBR231C	0.392	0.361702	0.801951	1
Control	G1	bc-YBR232C	0.392	0.25	0.375087	0.894016
Control	G1	bc-YBR233W	0.392	0.382022	0.95227	1
Control	G1	bc-YBR235W	0.392	0.375	1	1
Control	G1	bc-YBR238C	0.392	0.4	1	1
Control	G1	bc-YBR239C	0.392	0.376884	0.776312	1
Control	G1	bc-YBR241C	0.392	0.38806	0.991136	1
Control	G1	bc-YBR244W	0.392	0.42963	0.488345	0.958297
Control	G1	bc-YBR245C	0.392	0.512821	0.0223995	0.452263
Control	G1	bc-YBR246W	0.392	0.453125	0.420998	0.924872
Control	G1	bc-YBR248C	0.392	0.358289	0.47096	0.956136
Control	G1	bc-YBR249C	0.392	0.359649	0.593567	1
Control	G1	bc-YBR250W	0.392	0.329114	0.345288	0.873132
Control	G1	bc-YBR251W	0.392	0.666667	0.705276	1
Control	G1	bc-YBR255W	0.392	0.5	1	1
Control	G1	bc-YBR258C	0.392	0.555556	0.515149	0.971914
Control	G1	bc-YBR259W	0.392	0.410714	0.735494	1
Control	G1	bc-YBR260C	0.392	0.401515	0.921246	1
Control	G1	bc-YBR261C	0.392	0.404762	1	1
Control	G1	bc-YBR262C	0.392	0.4	1	1
Control	G1	bc-YBR264C	0.392	0.4	1	1
Control	G1	bc-YBR266C	0.392	0.5	0.254898	0.807304
Control	G1	bc-YBR267W	0.392	0.513514	0.199924	0.760013
Control	G1	bc-YBR268W	0.392	0.361345	0.608242	1
Control	G1	bc-YBR269C	0.392	0.428571	0.484044	0.956816
Control	G1	bc-YBR272C	0.392	0.508772	0.0293217	0.484121
Control	G1	bc-YBR274W-1	0.392	0.401198	0.905168	1
Control	G1	bc-YBR274W-2	0.392	0.375	0.793743	1
Control	G1	bc-YBR276C	0.392	0.345763	0.220502	0.77474
Control	G1	bc-YBR277C	0.392	0.368421	1	1
Control	G1	bc-YBR278W	0.392	0.534247	0.029196	0.483279
Control	G1	bc-YBR280C	0.392	0.472222	0.242227	0.792064
Control	G1	bc-YBR281C	0.392	0.53125	0.045575	0.535204
Control	G1	bc-YBR282W	0.392	0.339623	0.551087	0.991267
Control	G1	bc-YBR283C	0.392	0.43949	0.334579	0.863903
Control	G1	bc-YBR284W	0.392	0.473684	0.169834	0.732611
Control	G1	bc-YBR286W	0.392	0.451948	0.0847511	0.624967
Control	G1	bc-YBR287W	0.392	0.537313	0.00343874	0.27519
Control	G1	bc-YBR288C	0.392	0.414966	0.685938	1
Control	G1	bc-YBR289W	0.392	0.411765	0.856634	1
Control	G1	bc-YBR290W	0.392	0.413333	0.821363	1
Control	G1	bc-YBR292C	0.392	0.492754	0.142149	0.700709
Control	G1	bc-YBR293W	0.392	0.351648	0.541676	0.986419
Control	G1	bc-YBR294W	0.392	0.42963	0.488345	0.958297
Control	G1	bc-YBR295W	0.392	0.450893	0.159292	0.723979
Control	G1	bc-YBR297W	0.392	0.454545	0.715427	1
Control	G1	bc-YBR298C	0.392	0.463602	0.0680767	0.586074
Control	G1	bc-YBR299W	0.392	0.46875	0.0635512	0.571921
Control	G1	bc-YBR300C	0.392	0.4	1	1
Control	G1	bc-YCL002C-2	0.392	0.431034	0.504035	0.965145
Control	G1	bc-YCL006C	0.392	0.6	0.0159943	0.401935
Control	G1	bc-YCL009C	0.392	0.420952	0.379092	0.897459
Control	G1	bc-YCL010C	0.392	0.333333	0.849028	1
Control	G1	bc-YCL011C	0.392	0.459459	0.525267	0.976334
Control	G1	bc-YCL012C	0.392	0.363636	0.726481	1
Control	G1	bc-YCL013W	0.392	0.384615	1	1
Control	G1	bc-YCL014W-1	0.392	0.4	1	1
Control	G1	bc-YCL023C	0.392	0.451923	0.305853	0.84026
Control	G1	bc-YCL024W	0.392	0.40708	0.849599	1
Control	G1	bc-YCL026C	0.392	0.583333	0.298158	0.833423
Control	G1	bc-YCL027W	0.392	0.453782	0.258253	0.808468
Control	G1	bc-YCL029C	0.392	0.402439	0.954219	1
Control	G1	bc-YCL032W	0.392	0.432584	0.390271	0.90474
Control	G1	bc-YCL033C	0.392	0.358824	0.498283	0.963804
Control	G1	bc-YCL034W	0.392	0.5	0.306058	0.840261
Control	G1	bc-YCL036W	0.392	0.459459	0.327998	0.858188
Control	G1	bc-YCL038C	0.392	0.414062	0.723296	1
Control	G1	bc-YCL040W	0.392	0.443662	0.127786	0.684791
Control	G1	bc-YCL042W	0.392	0.333333	1	1
Control	G1	bc-YCL045C	0.392	0.434579	0.327717	0.858188
Control	G1	bc-YCL046W	0.392	0.455479	0.0940823	0.643046
Control	G1	bc-YCL048W	0.392	0.390845	1	1
Control	G1	bc-YCL050C	0.392	0.438144	0.305267	0.839313
Control	G1	bc-YCL051W	0.392	0.636364	0.184546	0.747024
Control	G1	bc-YCL055W	0.392	0.396226	0.998533	1
Control	G1	bc-YCL056C	0.392	0.465517	0.347006	0.873132
Control	G1	bc-YCL057C-A	0.392	0.25	0.485427	0.956816
Control	G1	bc-YCL057W	0.392	0.412281	0.769163	1
Control	G1	bc-YCL060C	0.392	0.488372	0.282013	0.82515
Control	G1	bc-YCL061C-1	0.392	0.363636	0.88922	1
Control	G1	bc-YCL061C-2	0.392	0.327511	0.111874	0.667348
Control	G1	bc-YCL062W	0.392	0.40678	0.848728	1
Control	G1	bc-YCL063W	0.392	0.470588	0.689399	1
Control	G1	bc-YCL064C	0.392	0.75	0.344426	0.871979
Control	G1	bc-YCL069W	0.392	0.455172	0.204906	0.764764
Control	G1	bc-YCL074W	0.392	0.450704	0.414705	0.921515
Control	G1	bc-YCL075W	0.392	1	0.119931	0.675733
Control	G1	bc-YCL076W	0.392	0.333333	1	1
Control	G1	bc-YCR001W	0.392	0.449438	0.367361	0.88744
Control	G1	bc-YCR002C	0.392	0.405405	0.87755	1
Control	G1	bc-YCR003W	0.392	0.342342	0.386674	0.903055
Control	G1	bc-YCR004C	0.392	0.409639	0.755809	1
Control	G1	bc-YCR006C	0.392	0.4375	0.914949	1
Control	G1	bc-YCR007C	0.392	0.458065	0.171042	0.735596
Control	G1	bc-YCR008W	0.392	0.324074	0.22644	0.779896
Control	G1	bc-YCR010C	0.392	0.4	0.916462	1
Control	G1	bc-YCR011C	0.392	0.5	0.429048	0.927959
Control	G1	bc-YCR014C	0.392	0.435484	0.434119	0.92992
Control	G1	bc-YCR016W	0.392	0.519608	0.022929	0.457443
Control	G1	bc-YCR017C	0.392	0.453704	0.281304	0.82515
Control	G1	bc-YCR019W	0.392	0.492462	0.0191229	0.435922
Control	G1	bc-YCR020C	0.392	0.385185	0.964415	1
Control	G1	bc-YCR020C-A	0.392	0.4	0.944543	1
Control	G1	bc-YCR021C	0.392	0.521127	0.0520639	0.543052
Control	G1	bc-YCR022C	0.392	0.383838	0.968624	1
Control	G1	bc-YCR023C	0.392	0.39441	1	1
Control	G1	bc-YCR024C	0.392	0.636364	0.184546	0.747024
Control	G1	bc-YCR024C-A	0.392	1	0.021191	0.446699
Control	G1	bc-YCR025C	0.392	0.55814	0.00562973	0.296109
Control	G1	bc-YCR030C	0.392	0.392523	1	1
Control	G1	bc-YCR031C	0.392	0.418919	0.75303	1
Control	G1	bc-YCR033W	0.392	0.465116	0.063332	0.571921
Control	G1	bc-YCR036W	0.392	0.445545	0.373371	0.892169
Control	G1	bc-YCR037C	0.392	0.380952	0.943247	1
Control	G1	bc-YCR043C	0.392	0.52381	0.326283	0.85668
Control	G1	bc-YCR045C	0.392	0.333333	0.627428	1
Control	G1	bc-YCR046C	0.392	0.396226	1	1
Control	G1	bc-YCR049C	0.392	1	0.826778	1
Control	G1	bc-YCR060W	0.392	0.434783	0.5826	1
Control	G1	bc-YCR061W-3	0.392	0.5	0.12192	0.67842
Control	G1	bc-YCR062W	0.392	0.306723	0.0301483	0.490847
Control	G1	bc-YCR063W	0.392	0.0909091	0.0860919	0.626378
Control	G1	bc-YCR066W	0.392	0.340426	0.591072	1
Control	G1	bc-YCR068W	0.392	0.5	1	1
Control	G1	bc-YCR075C	0.392	0.442857	0.190427	0.750885
Control	G1	bc-YCR076C	0.392	0.447826	0.178995	0.742539
Control	G1	bc-YCR079W	0.392	0.384615	1	1
Control	G1	bc-YCR081W	0.392	0.75	0.344426	0.871979
Control	G1	bc-YCR082W	0.392	0.510204	0.144968	0.706684
Control	G1	bc-YCR083W	0.392	0.41954	0.582961	1
Control	G1	bc-YCR085W	0.392	0.243902	0.0872344	0.630252
Control	G1	bc-YCR086W	0.392	0.26087	0.296524	0.833209
Control	G1	bc-YCR087C-A	0.392	0.459184	0.259641	0.809516
Control	G1	bc-YCR087W	0.392	0.571429	0.0557025	0.553642
Control	G1	bc-YCR090C	0.392	0.357143	0.59293	1
Control	G1	bc-YCR095C	0.392	0.333333	1	1
Control	G1	bc-YCR095W-A	0.392	0.181818	0.270212	0.815923
Control	G1	bc-YCR098C	0.392	0.424084	0.4947	0.960811
Control	G1	bc-YCR099C	0.392	0.666667	0.705276	1
Control	G1	bc-YCR105W	0.392	0.47561	0.19059	0.750885
Control	G1	bc-YCR106W	0.392	0.318182	0.637155	1
Control	G1	bc-YDL012C	0.392	0.38843	0.989473	1
Control	G1	bc-YDL013W	0.392	0.494071	0.00939968	0.35005
Control	G1	bc-YDL019C	0.392	0.333333	0.29688	0.833209
Control	G1	bc-YDL020C	0.392	0.4125	0.821896	1
Control	G1	bc-YDL021W	0.392	0.33871	0.499891	0.964386
Control	G1	bc-YDL023C	0.392	0.357143	0.779291	1
Control	G1	bc-YDL026W-1	0.392	0.401709	0.929557	1
Control	G1	bc-YDL026W-2	0.392	1	0.826778	1
Control	G1	bc-YDL027C	0.392	0.447761	0.285	0.82515
Control	G1	bc-YDL035C	0.392	0.6	0.626113	1
Control	G1	bc-YDL036C-1	0.392	0.5	0.0685857	0.586809
Control	G1	bc-YDL036C-2	0.392	0.557692	0.0303189	0.491436
Control	G1	bc-YDL038C	0.392	0.479167	0.306104	0.840261
Control	G1	bc-YDL039C	0.392	0.35	0.553368	0.99295
Control	G1	bc-YDL046W	0.392	1	0.826778	1
Control	G1	bc-YDL047W	0.392	0.418605	0.85717	1
Control	G1	bc-YDL048C	0.392	0.438137	0.125698	0.682412
Control	G1	bc-YDL049C	0.392	0.25	0.947919	1
Control	G1	bc-YDL050C	0.392	0.272727	0.624188	1
Control	G1	bc-YDL051W	0.392	0.416667	0.857593	1
Control	G1	bc-YDL052C	0.392	0.434483	0.410742	0.919435
Control	G1	bc-YDL053C	0.392	0.510791	0.015749	0.401935
Control	G1	bc-YDL054C	0.392	0.43299	0.290727	0.833103
Control	G1	bc-YDL056W	0.392	0.358696	0.480278	0.956352
Control	G1	bc-YDL057W	0.392	0.1875	0.163502	0.728007
Control	G1	bc-YDL063C	0.392	0.488095	0.0361116	0.505315
Control	G1	bc-YDL066W	0.392	0.473684	0.412272	0.920995
Control	G1	bc-YDL067C	0.392	0.389831	1	1
Control	G1	bc-YDL068W	0.392	0.393443	1	1
Control	G1	bc-YDL069C-1	0.392	0.333333	1	1
Control	G1	bc-YDL069C-2	0.392	0.383803	0.880704	1
Control	G1	bc-YDL071C	0.392	0.37963	0.896365	1
Control	G1	bc-YDL074C	0.392	0.403226	0.828864	1
Control	G1	bc-YDL078C	0.392	0.421429	0.466713	0.953528
Control	G1	bc-YDL079C	0.392	0.357143	1	1
Control	G1	bc-YDL080C	0.392	0.458824	0.297343	0.833209
Control	G1	bc-YDL081C	0.392	0.42029	0.749572	1
Control	G1	bc-YDL082W	0.392	0.418367	0.707633	1
Control	G1	bc-YDL085C-A	0.392	0.406154	0.73906	1
Control	G1	bc-YDL085W	0.392	0.347826	0.667043	1
Control	G1	bc-YDL086W	0.392	0.470238	0.090623	0.636323
Control	G1	bc-YDL088C	0.392	0.458333	0.220256	0.77474
Control	G1	bc-YDL089W	0.392	0.371795	0.829336	1
Control	G1	bc-YDL091C	0.392	0.424658	0.278251	0.823895
Control	G1	bc-YDL093W	0.392	0.432432	0.591864	1
Control	G1	bc-YDL095W	0.392	0.389423	1	1
Control	G1	bc-YDL099W	0.392	0.427885	0.422133	0.92493
Control	G1	bc-YDL100C	0.392	0.339623	0.369333	0.888768
Control	G1	bc-YDL101C	0.392	0.419048	0.556878	0.993951
Control	G1	bc-YDL106C	0.392	0.41704	0.580518	1
Control	G1	bc-YDL107W	0.392	0.452632	0.321736	0.855215
Control	G1	bc-YDL109C	0.392	0.37931	1	1
Control	G1	bc-YDL112W	0.392	0.451852	0.246702	0.797105
Control	G1	bc-YDL114W	0.392	0.406154	0.73906	1
Control	G1	bc-YDL118W	0.392	0.259259	0.0779923	0.612173
Control	G1	bc-YDL121C	0.392	0.460465	0.104711	0.653721
Control	G1	bc-YDL124W	0.392	0.328358	0.383284	0.901576
Control	G1	bc-YDL125C	0.392	0.431373	0.52922	0.978426
Control	G1	bc-YDL130W	0.392	0.458333	0.457765	0.948407
Control	G1	bc-YDL130W-A	0.392	0.333333	0.989736	1
Control	G1	bc-YDL133C-A	0.392	0.470588	0.14306	0.701991
Control	G1	bc-YDL133W	0.392	0.294118	0.574652	0.999676
Control	G1	bc-YDL134C-A	0.392	0.416149	0.651334	1
Control	G1	bc-YDL137W	0.392	0.422764	0.601931	1
Control	G1	bc-YDL138W	0.392	0.565217	0.00908199	0.35005
Control	G1	bc-YDL142C	0.392	0.512195	0.178991	0.742539
Control	G1	bc-YDL144C	0.392	0.462264	0.218687	0.774714
Control	G1	bc-YDL146W	0.392	0.403509	0.979708	1
Control	G1	bc-YDL149W	0.392	0.427273	0.564218	0.996052
Control	G1	bc-YDL154W	0.392	0.444444	0.368072	0.887734
Control	G1	bc-YDL155W	0.392	1	0.826778	1
Control	G1	bc-YDL156W	0.392	0.390244	1	1
Control	G1	bc-YDL157C	0.392	0.393548	1	1
Control	G1	bc-YDL159W	0.392	0.454545	0.294956	0.833209
Control	G1	bc-YDL160C-A	0.392	0.338235	0.470386	0.955695
Control	G1	bc-YDL161W	0.392	0.46875	0.197074	0.756517
Control	G1	bc-YDL167C	0.392	0.416667	0.818393	1
Control	G1	bc-YDL168W	0.392	0.46875	0.500294	0.964386
Control	G1	bc-YDL171C	0.392	0.401015	0.89402	1
Control	G1	bc-YDL174C	0.392	0.390244	1	1
Control	G1	bc-YDL177C	0.392	0.42236	0.554137	0.993731
Control	G1	bc-YDL180W	0.392	0.383673	0.889442	1
Control	G1	bc-YDL184C	0.392	0.5625	0.265948	0.815923
Control	G1	bc-YDL190C	0.392	0.36	0.57909	1
Control	G1	bc-YDL192W	0.392	0.466667	0.535275	0.982671
Control	G1	bc-YDL197C	0.392	0.666667	0.184987	0.747571
Control	G1	bc-YDL198C	0.392	0.46789	0.175579	0.741574
Control	G1	bc-YDL199C	0.392	0.454545	0.715427	1
Control	G1	bc-YDL200C	0.392	0.512821	0.189078	0.750367
Control	G1	bc-YDL201W	0.392	0.377953	0.850843	1
Control	G1	bc-YDL202W	0.392	0.41958	0.618998	1
Control	G1	bc-YDL203C	0.392	0.441558	0.482807	0.956816
Control	G1	bc-YDL204W	0.392	0.473214	0.140206	0.700709
Control	G1	bc-YDL206W	0.392	0.424837	0.527866	0.977295
Control	G1	bc-YDL210W	0.392	0.46281	0.18678	0.749594
Control	G1	bc-YDL211C	0.392	0.409639	0.854615	1
Control	G1	bc-YDL213C	0.392	0.433099	0.293584	0.833209
Control	G1	bc-YDL214C	0.392	0.5	1	1
Control	G1	bc-YDL215C	0.392	0.714286	0.179577	0.742539
Control	G1	bc-YDL218W	0.392	0.49537	0.0128748	0.396256
Control	G1	bc-YDL219W	0.392	0.465753	0.133824	0.692117
Control	G1	bc-YDL222C	0.392	0.44898	0.34744	0.873132
Control	G1	bc-YDL223C	0.392	0.551724	0.130653	0.688862
Control	G1	bc-YDL224C	0.392	0.451327	0.2914	0.833103
Control	G1	bc-YDL225W	0.392	0.441176	0.348102	0.873132
Control	G1	bc-YDL226C	0.392	0.407407	0.888114	1
Control	G1	bc-YDL227C	0.392	0.494737	0.0794927	0.613901
Control	G1	bc-YDL229W	0.392	0.449438	0.367361	0.88744
Control	G1	bc-YDL230W	0.392	0.44	0.194693	0.752278
Control	G1	bc-YDL231C	0.392	0.44898	0.114522	0.668138
Control	G1	bc-YDL233W	0.392	0.492997	0.00409209	0.27519
Control	G1	bc-YDL234C	0.392	0.512821	0.189078	0.750367
Control	G1	bc-YDL236W	0.392	0.435897	0.330339	0.861157
Control	G1	bc-YDL237W	0.392	0.489796	0.0912472	0.636405
Control	G1	bc-YDL238C	0.392	0.421053	0.856255	1
Control	G1	bc-YDL239C	0.392	0.75	0.344426	0.871979
Control	G1	bc-YDL240W	0.392	0.571429	0.565139	0.996052
Control	G1	bc-YDL241W	0.392	0.5	0.0925366	0.636405
Control	G1	bc-YDL242W	0.392	0.375	1	1
Control	G1	bc-YDL243C	0.392	0.435484	0.434119	0.92992
Control	G1	bc-YDR010C	0.392	0.5	1	1
Control	G1	bc-YDR011W	0.392	0.460317	0.364518	0.886591
Control	G1	bc-YDR017C	0.392	0.368932	0.744086	1
Control	G1	bc-YDR022C	0.392	0.47191	0.194207	0.752278
Control	G1	bc-YDR024W	0.392	0.25	0.651509	1
Control	G1	bc-YDR028C	0.392	0.590909	0.0157896	0.401935
Control	G1	bc-YDR029W	0.392	0.2	0.678072	1
Control	G1	bc-YDR030C	0.392	0.451327	0.2914	0.833103
Control	G1	bc-YDR031W	0.392	0.45	0.389628	0.903699
Control	G1	bc-YDR034C	0.392	0.482353	0.147269	0.711124
Control	G1	bc-YDR035W	0.392	0.393939	1	1
Control	G1	bc-YDR036C	0.392	0.5	0.214579	0.772474
Control	G1	bc-YDR042C	0.392	0.429907	0.53654	0.983395
Control	G1	bc-YDR048C	0.392	0.390728	1	1
Control	G1	bc-YDR049W	0.392	0.419355	0.909962	1
Control	G1	bc-YDR051C	0.392	0.5	0.148235	0.712601
Control	G1	bc-YDR055W	0.392	0.377778	0.890805	1
Control	G1	bc-YDR056C	0.392	0.490566	0.21328	0.770858
Control	G1	bc-YDR057W	0.392	0.45098	0.50304	0.965145
Control	G1	bc-YDR058C	0.392	1	0.119931	0.675733
Control	G1	bc-YDR059C	0.392	0.41791	0.783827	1
Control	G1	bc-YDR063W	0.392	0.409524	0.822658	1
Control	G1	bc-YDR065W	0.392	0.4375	0.745963	1
Control	G1	bc-YDR066C	0.392	0.333333	0.798389	1
Control	G1	bc-YDR067C	0.392	0.541667	0.21155	0.767904
Control	G1	bc-YDR069C	0.392	0.349398	0.537492	0.984871
Control	G1	bc-YDR070C	0.392	0.425532	0.620832	1
Control	G1	bc-YDR072C	0.392	0.477157	0.0490128	0.536261
Control	G1	bc-YDR073W	0.392	0.353659	0.590225	1
Control	G1	bc-YDR074W	0.392	0.401515	0.921246	1
Control	G1	bc-YDR075W	0.392	0.383333	0.943731	1
Control	G1	bc-YDR076W	0.392	0.5	0.399345	0.91358
Control	G1	bc-YDR077W	0.392	0.386667	1	1
Control	G1	bc-YDR078C	0.392	0.362069	0.763911	1
Control	G1	bc-YDR079C-A	0.392	0.833333	0.0756566	0.605967
Control	G1	bc-YDR079W	0.392	0.321429	0.37645	0.89524
Control	G1	bc-YDR083W	0.392	0.373134	0.869763	1
Control	G1	bc-YDR084C	0.392	0.369048	0.780737	1
Control	G1	bc-YDR085C	0.392	0.621622	0.010194	0.359257
Control	G1	bc-YDR089W	0.392	0.546296	0.00452186	0.280662
Control	G1	bc-YDR090C-1	0.392	0.371429	0.950594	1
Control	G1	bc-YDR090C-2	0.392	0.455882	0.380435	0.899641
Control	G1	bc-YDR092W-1	0.392	0.441176	0.69928	1
Control	G1	bc-YDR092W-2	0.392	0.408333	0.822215	1
Control	G1	bc-YDR093W	0.392	0.471429	0.254533	0.807304
Control	G1	bc-YDR094W	0.392	0.428571	1	1
Control	G1	bc-YDR095C	0.392	1	0.826778	1
Control	G1	bc-YDR096W	0.392	0.443038	0.460974	0.948656
Control	G1	bc-YDR097C	0.392	0.462312	0.105402	0.655019
Control	G1	bc-YDR098C	0.392	0.288462	0.0609413	0.567168
Control	G1	bc-YDR099W	0.392	0.326087	0.471313	0.956147
Control	G1	bc-YDR100W	0.392	0.285714	0.231985	0.785391
Control	G1	bc-YDR101C	0.392	0.470588	0.346416	0.873132
Control	G1	bc-YDR102C	0.392	0.272727	0.624188	1
Control	G1	bc-YDR103W	0.392	0.413043	0.792249	1
Control	G1	bc-YDR105C	0.392	0.378641	0.88691	1
Control	G1	bc-YDR107C	0.392	0.517647	0.0395905	0.518336
Control	G1	bc-YDR108W	0.392	0.448598	0.329503	0.860336
Control	G1	bc-YDR109C	0.392	0.357895	0.609453	1
Control	G1	bc-YDR110W	0.392	0.53012	0.0246092	0.461757
Control	G1	bc-YDR111C	0.392	0.416667	0.734828	1
Control	G1	bc-YDR112W	0.392	0.578947	0.0364729	0.505315
Control	G1	bc-YDR116C	0.392	0.380952	1	1
Control	G1	bc-YDR119W	0.392	0.333333	1	1
Control	G1	bc-YDR120C	0.392	0.430556	0.619633	1
Control	G1	bc-YDR121W	0.392	0.421053	0.777845	1
Control	G1	bc-YDR122W	0.392	0.439462	0.263591	0.81576
Control	G1	bc-YDR124W	0.392	0.532258	0.047368	0.535204
Control	G1	bc-YDR126W	0.392	0.5	1	1
Control	G1	bc-YDR127W	0.392	0.295455	0.271066	0.815923
Control	G1	bc-YDR128W	0.392	0.392157	1	1
Control	G1	bc-YDR130C	0.392	0.410256	0.855353	1
Control	G1	bc-YDR131C	0.392	0.407407	0.797889	1
Control	G1	bc-YDR132C	0.392	0.386792	1	1
Control	G1	bc-YDR133C	0.392	0.486486	0.337682	0.86595
Control	G1	bc-YDR134C	0.392	0.357143	0.779291	1
Control	G1	bc-YDR135C	0.392	0.420455	0.566385	0.996384
Control	G1	bc-YDR136C	0.392	0.333333	1	1
Control	G1	bc-YDR137W	0.392	0.382353	0.943668	1
Control	G1	bc-YDR142C	0.392	0.444444	0.506117	0.965145
Control	G1	bc-YDR143C	0.392	0.430556	0.619633	1
Control	G1	bc-YDR144C	0.392	0.43299	0.521349	0.976195
Control	G1	bc-YDR147W-1	0.392	0.399317	0.897976	1
Control	G1	bc-YDR147W-2	0.392	0.39777	0.937207	1
Control	G1	bc-YDR148C	0.392	0.666667	0.705276	1
Control	G1	bc-YDR149C	0.392	0.4375	0.745963	1
Control	G1	bc-YDR150W	0.392	0.445545	0.373371	0.892169
Control	G1	bc-YDR151C	0.392	0.414474	0.688261	1
Control	G1	bc-YDR152W	0.392	0.432432	0.4967	0.961555
Control	G1	bc-YDR153C	0.392	0.425532	0.76909	1
Control	G1	bc-YDR155C	0.392	0.433071	0.457984	0.948407
Control	G1	bc-YDR156W	0.392	0.526316	0.145204	0.706684
Control	G1	bc-YDR158W	0.392	0.542857	0.113763	0.667348
Control	G1	bc-YDR161W	0.392	0.385965	0.989773	1
Control	G1	bc-YDR162C	0.392	0.507246	0.0897681	0.634495
Control	G1	bc-YDR163W	0.392	0.458333	0.183021	0.745795
Control	G1	bc-YDR165W	0.392	0.402235	0.87974	1
Control	G1	bc-YDR169C	0.392	0.433735	0.390473	0.904863
Control	G1	bc-YDR169C-A	0.392	0.2	0.678072	1
Control	G1	bc-YDR171W	0.392	0.50289	0.0139951	0.401136
Control	G1	bc-YDR174W	0.392	0.422535	0.716849	1
Control	G1	bc-YDR175C	0.392	0.368421	0.630593	1
Control	G1	bc-YDR176W	0.392	0.5	0.714939	1
Control	G1	bc-YDR178W	0.392	0.468085	0.205988	0.764764
Control	G1	bc-YDR179C	0.392	0.461538	0.202432	0.763588
Control	G1	bc-YDR181C	0.392	0.62069	0.00135353	0.242866
Control	G1	bc-YDR183W	0.392	0.415385	0.700317	1
Control	G1	bc-YDR184C	0.392	0.431034	0.664603	1
Control	G1	bc-YDR191W	0.392	0.48062	0.0846894	0.624967
Control	G1	bc-YDR192C	0.392	0.432203	0.485502	0.956816
Control	G1	bc-YDR193W	0.392	0.474227	0.162544	0.727316
Control	G1	bc-YDR194C	0.392	0.454545	0.269887	0.815923
Control	G1	bc-YDR195W	0.392	0.2	0.36499	0.88711
Control	G1	bc-YDR198C	0.392	0.460784	0.23813	0.786825
Control	G1	bc-YDR200C	0.392	0.297872	0.107052	0.659751
Control	G1	bc-YDR202C	0.392	0.38	0.988976	1
Control	G1	bc-YDR203W	0.392	0.423077	0.691022	1
Control	G1	bc-YDR204W	0.392	0.405229	0.842738	1
Control	G1	bc-YDR205W	0.392	0.404762	0.919682	1
Control	G1	bc-YDR206W	0.392	0.417453	0.472439	0.95631
Control	G1	bc-YDR209C	0.392	0.416667	0.90767	1
Control	G1	bc-YDR210W	0.392	0.464	0.172531	0.738052
Control	G1	bc-YDR213W	0.392	0.365854	0.870163	1
Control	G1	bc-YDR214W	0.392	0.402985	0.895341	1
Control	G1	bc-YDR215C	0.392	0.428571	0.505629	0.965145
Control	G1	bc-YDR216W	0.392	0.727273	0.053017	0.546769
Control	G1	bc-YDR217C	0.392	0.176471	0.0200794	0.443567
Control	G1	bc-YDR218C	0.392	0.381356	0.913748	1
Control	G1	bc-YDR219C	0.392	0.333333	1	1
Control	G1	bc-YDR220C	0.392	0.333333	0.910615	1
Control	G1	bc-YDR223W	0.392	0.4625	0.283978	0.82515
Control	G1	bc-YDR227W	0.392	0.307692	0.15933	0.723979
Control	G1	bc-YDR229W	0.392	0.320513	0.278765	0.824407
Control	G1	bc-YDR231C	0.392	0.423423	0.61375	1
Control	G1	bc-YDR233C	0.392	0.418919	0.75303	1
Control	G1	bc-YDR234W	0.392	0.333333	0.25659	0.807785
Control	G1	bc-YDR237W	0.392	0.388235	1	1
Control	G1	bc-YDR241W	0.392	0.2	0.21658	0.772474
Control	G1	bc-YDR242W-2	0.392	0.408377	0.759122	1
Control	G1	bc-YDR245W	0.392	0.393939	1	1
Control	G1	bc-YDR247W	0.392	0.571429	0.156385	0.720687
Control	G1	bc-YDR249C	0.392	0.35	0.722	1
Control	G1	bc-YDR250C	0.392	0.454545	0.450687	0.943758
Control	G1	bc-YDR251W	0.392	0.342466	0.494294	0.960811
Control	G1	bc-YDR252W	0.392	0.4	1	1
Control	G1	bc-YDR253C	0.392	0.402778	0.963299	1
Control	G1	bc-YDR254W	0.392	0.360656	0.737604	1
Control	G1	bc-YDR255C	0.392	0.352941	0.942713	1
Control	G1	bc-YDR256C	0.392	0.455026	0.157265	0.721066
Control	G1	bc-YDR257C	0.392	0.428571	0.851911	1
Control	G1	bc-YDR258C	0.392	0.352381	0.516905	0.971914
Control	G1	bc-YDR259C	0.392	0.255319	0.0913505	0.636405
Control	G1	bc-YDR260C	0.392	0.386139	1	1
Control	G1	bc-YDR261C	0.392	0.480519	0.0632735	0.571921
Control	G1	bc-YDR262W	0.392	0.458716	0.238598	0.786825
Control	G1	bc-YDR263C	0.392	0.448819	0.287219	0.829726
Control	G1	bc-YDR265W	0.392	0.446429	0.518736	0.973841
Control	G1	bc-YDR266C	0.392	0.482517	0.0653484	0.57689
Control	G1	bc-YDR268W	0.392	0.219512	0.0432516	0.527998
Control	G1	bc-YDR269C	0.392	0.47619	0.585602	1
Control	G1	bc-YDR270W	0.392	0.42029	0.749572	1
Control	G1	bc-YDR271C	0.392	0.590909	0.100745	0.645188
Control	G1	bc-YDR272W	0.392	0.424528	0.60843	1
Control	G1	bc-YDR276C	0.392	0.348485	0.583854	1
Control	G1	bc-YDR277C	0.392	0.508197	0.107963	0.659751
Control	G1	bc-YDR278C	0.392	0.478261	0.542454	0.986681
Control	G1	bc-YDR281C	0.392	0.433333	0.796693	1
Control	G1	bc-YDR282C	0.392	0.377049	0.841381	1
Control	G1	bc-YDR284C	0.392	0.454545	0.248182	0.797823
Control	G1	bc-YDR285W	0.392	0.45098	0.50304	0.965145
Control	G1	bc-YDR286C	0.392	0.5	0.254898	0.807304
Control	G1	bc-YDR287W	0.392	0.392857	1	1
Control	G1	bc-YDR289C	0.392	0.421053	0.67724	1
Control	G1	bc-YDR290W	0.392	0.25	0.947919	1
Control	G1	bc-YDR293C	0.392	0.333333	0.472497	0.95631
Control	G1	bc-YDR294C	0.392	0.449893	0.0784753	0.612173
Control	G1	bc-YDR295C	0.392	0.421053	0.641233	1
Control	G1	bc-YDR297W	0.392	0.421053	0.777845	1
Control	G1	bc-YDR298C	0.392	0.408163	0.945932	1
Control	G1	bc-YDR304C	0.392	0.363636	0.965208	1
Control	G1	bc-YDR305C	0.392	0.445946	0.448868	0.941922
Control	G1	bc-YDR306C	0.392	0.310345	0.495575	0.960811
Control	G1	bc-YDR307W	0.392	0.464912	0.185138	0.747571
Control	G1	bc-YDR310C	0.392	0.47	0.180595	0.742998
Control	G1	bc-YDR312W	0.392	0.361905	0.641616	1
Control	G1	bc-YDR313C	0.392	0.388889	1	1
Control	G1	bc-YDR314C	0.392	0.7	0.100189	0.645188
Control	G1	bc-YDR315C-1	0.392	0.496032	0.0081833	0.337226
Control	G1	bc-YDR315C-2	0.392	0.310811	0.224865	0.779896
Control	G1	bc-YDR316W	0.392	0.571429	0.565139	0.996052
Control	G1	bc-YDR318W-1	0.392	0.337662	0.431591	0.929416
Control	G1	bc-YDR318W-2	0.392	0.381356	0.913748	1
Control	G1	bc-YDR319C	0.392	0.4375	0.914949	1
Control	G1	bc-YDR321W	0.392	0.418605	0.528731	0.977997
Control	G1	bc-YDR322C-A	0.392	0.5	0.714939	1
Control	G1	bc-YDR322W	0.392	0.320755	0.20665	0.764764
Control	G1	bc-YDR326C	0.392	0.511236	0.00743674	0.325115
Control	G1	bc-YDR329C	0.392	0.502732	0.0121452	0.385236
Control	G1	bc-YDR330W	0.392	0.386792	1	1
Control	G1	bc-YDR333C	0.392	0.421053	0.721347	1
Control	G1	bc-YDR334W	0.392	0.354839	0.824381	1
Control	G1	bc-YDR336W	0.392	0.339286	0.532973	0.980825
Control	G1	bc-YDR338C	0.392	0.54386	0.0386015	0.515386
Control	G1	bc-YDR340W	0.392	0.348837	0.522376	0.976334
Control	G1	bc-YDR345C	0.392	1	0.826778	1
Control	G1	bc-YDR347W	0.392	0.483333	0.220874	0.774909
Control	G1	bc-YDR348C	0.392	0.373239	0.758598	1
Control	G1	bc-YDR349C	0.392	0.395833	1	1
Control	G1	bc-YDR350C	0.392	0.44186	0.631899	1
Control	G1	bc-YDR351W	0.392	0.472222	0.242227	0.792064
Control	G1	bc-YDR352W	0.392	0.372093	0.818056	1
Control	G1	bc-YDR354W	0.392	0.444444	0.733146	1
Control	G1	bc-YDR357C	0.392	0.387097	1	1
Control	G1	bc-YDR358W	0.392	0.408163	0.797666	1
Control	G1	bc-YDR360W	0.392	0.482759	0.437763	0.931973
Control	G1	bc-YDR363W	0.392	0.217391	0.143191	0.701991
Control	G1	bc-YDR363W-A	0.392	0.352518	0.454307	0.946455
Control	G1	bc-YDR368W	0.392	0.4	1	1
Control	G1	bc-YDR369C	0.392	0.230769	0.149518	0.713723
Control	G1	bc-YDR370C	0.392	0.346154	0.516607	0.971914
Control	G1	bc-YDR371W	0.392	0.4	0.933039	1
Control	G1	bc-YDR372C	0.392	0.444444	0.389433	0.903699
Control	G1	bc-YDR374C	0.392	0.410256	0.855353	1
Control	G1	bc-YDR375C	0.392	0.345455	0.598366	1
Control	G1	bc-YDR377W	0.392	0.333333	0.910615	1
Control	G1	bc-YDR378C	0.392	0.395349	1	1
Control	G1	bc-YDR379C-A	0.392	0.468085	0.205988	0.764764
Control	G1	bc-YDR379W	0.392	0.450704	0.414705	0.921515
Control	G1	bc-YDR380W	0.392	0.428571	0.803285	1
Control	G1	bc-YDR382W	0.392	0.475	0.387564	0.903055
Control	G1	bc-YDR383C	0.392	0.427673	0.479762	0.956352
Control	G1	bc-YDR384C	0.392	0.344828	0.252903	0.805738
Control	G1	bc-YDR386W	0.392	0.300752	0.0667659	0.585255
Control	G1	bc-YDR387C	0.392	0.451477	0.146329	0.708055
Control	G1	bc-YDR388W	0.392	0.435294	0.526104	0.976334
Control	G1	bc-YDR389W	0.392	0.333333	0.376669	0.89524
Control	G1	bc-YDR391C	0.392	0.38961	1	1
Control	G1	bc-YDR392W	0.392	0.230769	0.0167716	0.406541
Control	G1	bc-YDR393W	0.392	0.555556	0.515149	0.971914
Control	G1	bc-YDR395W	0.392	0.367347	0.657553	1
Control	G1	bc-YDR399W	0.392	0.428571	0.851911	1
Control	G1	bc-YDR400W	0.392	0.466667	0.269736	0.815923
Control	G1	bc-YDR401W	0.392	0.621622	0.010194	0.359257
Control	G1	bc-YDR402C	0.392	0.424242	0.566646	0.996384
Control	G1	bc-YDR403W	0.392	0.4125	0.650562	1
Control	G1	bc-YDR405W	0.392	0.516129	0.0817883	0.620197
Control	G1	bc-YDR406W	0.392	0.510638	0.152632	0.716152
Control	G1	bc-YDR408C	0.392	0.384615	1	1
Control	G1	bc-YDR409W	0.392	0.333333	0.162436	0.727316
Control	G1	bc-YDR410C	0.392	0.333333	0.33272	0.863162
Control	G1	bc-YDR411C	0.392	0.386792	1	1
Control	G1	bc-YDR414C	0.392	0.364407	0.653769	1
Control	G1	bc-YDR415C	0.392	0.448485	0.234161	0.786825
Control	G1	bc-YDR418W	0.392	0.327778	0.150896	0.714617
Control	G1	bc-YDR419W	0.392	0.424658	0.685605	1
Control	G1	bc-YDR421W	0.392	0.355372	0.522875	0.976334
Control	G1	bc-YDR422C	0.392	0.340426	0.591072	1
Control	G1	bc-YDR423C	0.392	0.418848	0.461713	0.948656
Control	G1	bc-YDR424C	0.392	0.409091	0.822562	1
Control	G1	bc-YDR425W	0.392	0.419118	0.635429	1
Control	G1	bc-YDR426C	0.392	0.371901	0.761776	1
Control	G1	bc-YDR428C	0.392	0.459459	0.327998	0.858188
Control	G1	bc-YDR430C	0.392	0.6	0.626113	1
Control	G1	bc-YDR433W-2	0.392	0.466667	0.752782	1
Control	G1	bc-YDR435C	0.392	0.378151	0.86197	1
Control	G1	bc-YDR436W	0.392	0.50495	0.0462065	0.535204
Control	G1	bc-YDR438W	0.392	0.494318	0.0227555	0.455436
Control	G1	bc-YDR441C	0.392	0.423077	0.586284	1
Control	G1	bc-YDR442W	0.392	0.444444	1	1
Control	G1	bc-YDR444W	0.392	0.403382	0.777827	1
Control	G1	bc-YDR448W-1	0.392	0.411765	0.90071	1
Control	G1	bc-YDR451C	0.392	0.451872	0.0879185	0.631895
Control	G1	bc-YDR453C	0.392	1	0.826778	1
Control	G1	bc-YDR456W	0.392	0.384259	0.911249	1
Control	G1	bc-YDR457W	0.392	0.509804	0.0363817	0.505315
Control	G1	bc-YDR458C	0.392	0.333333	1	1
Control	G1	bc-YDR459C	0.392	0.526316	0.00449334	0.280625
Control	G1	bc-YDR462W	0.392	0.472527	0.185638	0.748434
Control	G1	bc-YDR463W	0.392	0.47541	0.114618	0.668138
Control	G1	bc-YDR465C	0.392	0.482412	0.0355338	0.505315
Control	G1	bc-YDR466W	0.392	0.373333	0.751999	1
Control	G1	bc-YDR467C	0.392	0.571429	0.565139	0.996052
Control	G1	bc-YDR469W	0.392	0.397059	0.968399	1
Control	G1	bc-YDR470C	0.392	0.459016	0.384028	0.901651
Control	G1	bc-YDR471W	0.392	0.461883	0.0928656	0.636946
Control	G1	bc-YDR474C	0.392	0.608	2.08217e-05	0.0717964
Control	G1	bc-YDR475C-1	0.392	0.583333	0.0978831	0.645188
Control	G1	bc-YDR475C-2	0.392	0.451613	0.336176	0.864736
Control	G1	bc-YDR477W	0.392	0.419355	0.545945	0.989387
Control	G1	bc-YDR480W	0.392	0.448485	0.234161	0.786825
Control	G1	bc-YDR481C	0.392	0.43318	0.342449	0.871979
Control	G1	bc-YDR482C	0.392	0.407895	0.797774	1
Control	G1	bc-YDR483W	0.392	0.538462	0.00121268	0.242866
Control	G1	bc-YDR484W	0.392	0.41875	0.610904	1
Control	G1	bc-YDR485C-1	0.392	0.377049	0.930695	1
Control	G1	bc-YDR485C-2	0.392	0.358974	0.812753	1
Control	G1	bc-YDR486C	0.392	0.222222	0.227358	0.779896
Control	G1	bc-YDR493W	0.392	0.386076	0.968479	1
Control	G1	bc-YDR494W	0.392	0.413115	0.603712	1
Control	G1	bc-YDR497C	0.392	0.359551	0.644826	1
Control	G1	bc-YDR500C-1	0.392	0.526971	0.000694045	0.226075
Control	G1	bc-YDR501W-1	0.392	0.532895	0.00284867	0.27519
Control	G1	bc-YDR501W-2	0.392	0.409091	0.757281	1
Control	G1	bc-YDR502C	0.392	0.410405	0.736603	1
Control	G1	bc-YDR504C	0.392	0.423423	0.61375	1
Control	G1	bc-YDR505C	0.392	0.6	0.0247847	0.461866
Control	G1	bc-YDR506C-1	0.392	0.53125	0.16991	0.732611
Control	G1	bc-YDR506C-2	0.392	0.368421	0.908629	1
Control	G1	bc-YDR507C	0.392	0.333333	0.472497	0.95631
Control	G1	bc-YDR511W	0.392	0.39011	1	1
Control	G1	bc-YDR512C-1	0.392	0.414566	0.552705	0.992756
Control	G1	bc-YDR512C-2	0.392	0.406504	0.763348	1
Control	G1	bc-YDR513W	0.392	0.397196	0.925039	1
Control	G1	bc-YDR514C	0.392	0.497297	0.00247265	0.267338
Control	G1	bc-YDR515W	0.392	0.396825	1	1
Control	G1	bc-YDR516C	0.392	0.442857	0.494146	0.960811
Control	G1	bc-YDR517W	0.392	0.367521	0.701069	1
Control	G1	bc-YDR518W-2	0.392	0.5	0.714939	1
Control	G1	bc-YDR521W	0.392	0.405405	1	1
Control	G1	bc-YDR522C	0.392	0.407609	0.777972	1
Control	G1	bc-YDR523C	0.392	0.432836	0.611018	1
Control	G1	bc-YDR524C	0.392	0.435185	0.469951	0.955003
Control	G1	bc-YDR524W-A	0.392	0.345679	0.50188	0.965145
Control	G1	bc-YDR525W-A	0.392	0.411765	1	1
Control	G1	bc-YDR528W	0.392	0.430657	0.471675	0.956147
Control	G1	bc-YDR529C	0.392	0.426471	0.679496	1
Control	G1	bc-YDR530C	0.392	0.5	0.287567	0.829726
Control	G1	bc-YDR532C	0.392	0.474227	0.162544	0.727316
Control	G1	bc-YDR533C	0.392	0.335526	0.245466	0.795912
Control	G1	bc-YDR534C	0.392	0.383178	0.890454	1
Control	G1	bc-YDR535C	0.392	0.466667	0.752782	1
Control	G1	bc-YDR536W	0.392	0.375	1	1
Control	G1	bc-YDR537C	0.392	0.416667	1	1
Control	G1	bc-YDR538W	0.392	0.321429	0.584789	1
Control	G1	bc-YDR539W	0.392	0.508475	0.113219	0.667348
Control	G1	bc-YDR540C	0.392	0.444444	0.506117	0.965145
Control	G1	bc-YDR541C	0.392	0.412844	0.767881	1
Control	G1	bc-YEL001C	0.392	0.420561	0.458586	0.948407
Control	G1	bc-YEL003W	0.392	0.455696	0.118621	0.675733
Control	G1	bc-YEL004W	0.392	0.317073	0.43513	0.930306
Control	G1	bc-YEL005C	0.392	0.414747	0.625245	1
Control	G1	bc-YEL007W	0.392	0.514706	0.0133542	0.397267
Control	G1	bc-YEL008W	0.392	0.526316	0.349442	0.875044
Control	G1	bc-YEL010W	0.392	0.439394	0.544738	0.988332
Control	G1	bc-YEL011W	0.392	0.441176	0.69928	1
Control	G1	bc-YEL012W	0.392	0.3	0.552631	0.992756
Control	G1	bc-YEL013W	0.392	0.415385	0.584889	1
Control	G1	bc-YEL014C	0.392	0.571429	0.565139	0.996052
Control	G1	bc-YEL015W	0.392	0.511111	0.0456636	0.535204
Control	G1	bc-YEL016C	0.392	0.44898	0.253613	0.806987
Control	G1	bc-YEL017W	0.392	0.474576	0.27851	0.823895
Control	G1	bc-YEL020C	0.392	0.471545	0.132099	0.690198
Control	G1	bc-YEL022W	0.392	0.380117	0.853788	1
Control	G1	bc-YEL023C	0.392	0.466667	0.752782	1
Control	G1	bc-YEL024W	0.392	1	0.021191	0.446699
Control	G1	bc-YEL028W	0.392	0.472637	0.0608319	0.567168
Control	G1	bc-YEL030W	0.392	0.333333	1	1
Control	G1	bc-YEL037C	0.392	0.368421	0.789793	1
Control	G1	bc-YEL038W	0.392	0.462366	0.248005	0.797823
Control	G1	bc-YEL039C	0.392	0.446667	0.270651	0.815923
Control	G1	bc-YEL040W	0.392	0.45283	0.475987	0.95631
Control	G1	bc-YEL041W-1	0.392	0.5	0.499498	0.963817
Control	G1	bc-YEL041W-2	0.392	0.428571	0.851911	1
Control	G1	bc-YEL042W	0.392	0.4	1	1
Control	G1	bc-YEL043W	0.392	0.457143	0.559906	0.995115
Control	G1	bc-YEL047C	0.392	0.410714	0.694	1
Control	G1	bc-YEL048C	0.392	0.511628	0.169593	0.732611
Control	G1	bc-YEL049W	0.392	0.645161	0.000239519	0.126756
Control	G1	bc-YEL052W	0.392	0.418605	0.652982	1
Control	G1	bc-YEL053C	0.392	0.44898	0.253613	0.806987
Control	G1	bc-YEL054C	0.392	0.363636	0.756586	1
Control	G1	bc-YEL056W	0.392	1	0.826778	1
Control	G1	bc-YEL057C	0.392	0.381703	0.825372	1
Control	G1	bc-YEL059C-A	0.392	0.317308	0.0377482	0.512546
Control	G1	bc-YEL060C	0.392	0.452703	0.220304	0.77474
Control	G1	bc-YEL061C	0.392	0.419355	0.781106	1
Control	G1	bc-YEL062W	0.392	0.31746	0.149832	0.713723
Control	G1	bc-YEL063C	0.392	0.410256	0.855353	1
Control	G1	bc-YEL064C	0.392	0.5	0.0811702	0.618777
Control	G1	bc-YEL065W	0.392	0.490196	0.0839732	0.624967
Control	G1	bc-YEL067C	0.392	0.423077	0.773904	1
Control	G1	bc-YEL071W	0.392	0.408867	0.742005	1
Control	G1	bc-YEL072W	0.392	0.415385	0.819664	1
Control	G1	bc-YER002W	0.392	0.321429	0.154278	0.719061
Control	G1	bc-YER007W-1	0.392	0.38	0.910589	1
Control	G1	bc-YER010C	0.392	0.47619	0.364773	0.886796
Control	G1	bc-YER015W	0.392	0.530864	0.0254568	0.462423
Control	G1	bc-YER017C	0.392	0.34	0.387763	0.903055
Control	G1	bc-YER019W	0.392	0.428571	1	1
Control	G1	bc-YER020W	0.392	0.38247	0.862359	1
Control	G1	bc-YER027C-2	0.392	0.565217	0.00908199	0.35005
Control	G1	bc-YER028C	0.392	0.431953	0.409358	0.919182
Control	G1	bc-YER032W	0.392	0.41791	0.783827	1
Control	G1	bc-YER033C	0.392	0.438596	0.326249	0.85668
Control	G1	bc-YER034W	0.392	0.625	0.330719	0.861157
Control	G1	bc-YER035W	0.392	0.421569	0.656166	1
Control	G1	bc-YER037W-2	0.392	0.39599	0.957767	1
Control	G1	bc-YER038W-A	0.392	0.5	1	1
Control	G1	bc-YER039C	0.392	0.52381	0.0613443	0.567449
Control	G1	bc-YER040W	0.392	0.470588	0.46836	0.954375
Control	G1	bc-YER041W	0.392	0.289256	0.0462217	0.535204
Control	G1	bc-YER042W	0.392	0.444444	0.839992	1
Control	G1	bc-YER045C	0.392	0.423841	0.41443	0.921515
Control	G1	bc-YER047C	0.392	0.363636	0.88922	1
Control	G1	bc-YER048C	0.392	0.429688	0.499296	0.963817
Control	G1	bc-YER049W	0.392	0.421053	0.856255	1
Control	G1	bc-YER050C	0.392	0.416667	0.678021	1
Control	G1	bc-YER051W	0.392	0.424242	0.711723	1
Control	G1	bc-YER053C	0.392	0.457831	0.31144	0.843464
Control	G1	bc-YER053C-A	0.392	0.25	0.947919	1
Control	G1	bc-YER054C	0.392	0.394495	1	1
Control	G1	bc-YER055C	0.392	0.404332	0.794836	1
Control	G1	bc-YER056C	0.392	0.398148	0.992018	1
Control	G1	bc-YER057C	0.392	0.419811	0.542554	0.986684
Control	G1	bc-YER058W	0.392	0.375	0.842555	1
Control	G1	bc-YER059W	0.392	0.479339	0.098868	0.645188
Control	G1	bc-YER060W-A	0.392	0.365854	0.667145	1
Control	G1	bc-YER061C	0.392	0.341176	0.441394	0.93537
Control	G1	bc-YER062C	0.392	0.5	0.0560739	0.555534
Control	G1	bc-YER065C	0.392	0.444444	0.440254	0.934455
Control	G1	bc-YER066C-A	0.392	0.428571	0.913927	1
Control	G1	bc-YER067C-A	0.392	0.565217	0.149705	0.713723
Control	G1	bc-YER068W	0.392	0.272727	0.624188	1
Control	G1	bc-YER069W	0.392	0.395833	1	1
Control	G1	bc-YER071C	0.392	0.333333	1	1
Control	G1	bc-YER072W	0.392	0.356589	0.525081	0.976334
Control	G1	bc-YER073W	0.392	0.47619	0.585602	1
Control	G1	bc-YER074W	0.392	0.375	0.939628	1
Control	G1	bc-YER078C	0.392	0.442396	0.238373	0.786825
Control	G1	bc-YER079W	0.392	0.368421	0.750894	1
Control	G1	bc-YER083C	0.392	0.457627	0.404824	0.916051
Control	G1	bc-YER084W	0.392	0.393939	1	1
Control	G1	bc-YER085C	0.392	0.411765	1	1
Control	G1	bc-YER087C-A	0.392	0.440678	0.386521	0.903055
Control	G1	bc-YER087W	0.392	0.426087	0.57029	0.997784
Control	G1	bc-YER088C	0.392	0.349057	0.474215	0.95631
Control	G1	bc-YER089C	0.392	0.424125	0.438288	0.932498
Control	G1	bc-YER090W	0.392	0.423529	0.6676	1
Control	G1	bc-YER091C	0.392	0.391304	1	1
Control	G1	bc-YER092W	0.392	0.545455	0.223843	0.779896
Control	G1	bc-YER093C-A	0.392	0.157895	0.0688222	0.587443
Control	G1	bc-YER095W	0.392	0.411765	0.962607	1
Control	G1	bc-YER096W	0.392	0.368421	0.789793	1
Control	G1	bc-YER098W	0.392	0.5	0.203021	0.763588
Control	G1	bc-YER099C	0.392	0.366492	0.596893	1
Control	G1	bc-YER101C	0.392	0.460377	0.0803187	0.614148
Control	G1	bc-YER103W	0.392	0.485714	0.0582541	0.56482
Control	G1	bc-YER108C	0.392	0.471503	0.0689731	0.587493
Control	G1	bc-YER109C-2	0.392	0.41433	0.572654	0.998977
Control	G1	bc-YER110C	0.392	0.24	0.188914	0.750367
Control	G1	bc-YER111C	0.392	0.333333	1	1
Control	G1	bc-YER113C	0.392	0.509259	0.0326169	0.504559
Control	G1	bc-YER114C	0.392	0.451613	0.336176	0.864736
Control	G1	bc-YER115C	0.392	0.373239	0.758598	1
Control	G1	bc-YER116C	0.392	0.463415	0.463958	0.949928
Control	G1	bc-YER118C	0.392	0.468354	0.10782	0.659751
Control	G1	bc-YER119C	0.392	0.418367	0.51128	0.969518
Control	G1	bc-YER120W	0.392	0.401818	0.793639	1
Control	G1	bc-YER121W	0.392	0.469231	0.134635	0.692725
Control	G1	bc-YER122C	0.392	0.395349	1	1
Control	G1	bc-YER123W	0.392	0.411765	0.794114	1
Control	G1	bc-YER128W	0.392	0.471338	0.0949884	0.643046
Control	G1	bc-YER129W	0.392	0.42268	0.651406	1
Control	G1	bc-YER130C	0.392	0.415094	0.739673	1
Control	G1	bc-YER131W	0.392	0.478723	0.145241	0.706684
Control	G1	bc-YER132C	0.392	0.471429	0.0605714	0.567168
Control	G1	bc-YER137C	0.392	0.441176	0.416258	0.922336
Control	G1	bc-YER139C	0.392	0.463415	0.270902	0.815923
Control	G1	bc-YER140W	0.392	0.391304	1	1
Control	G1	bc-YER142C	0.392	0.380531	0.905294	1
Control	G1	bc-YER143W	0.392	0.395833	1	1
Control	G1	bc-YER145C	0.392	0.29661	0.0686535	0.586809
Control	G1	bc-YER149C	0.392	0.426471	0.529335	0.978426
Control	G1	bc-YER150W	0.392	0.446078	0.214931	0.772474
Control	G1	bc-YER151C	0.392	0.348837	0.693441	1
Control	G1	bc-YER152C	0.392	0.25641	0.131739	0.689582
Control	G1	bc-YER154W	0.392	0.385714	0.970687	1
Control	G1	bc-YER155C-1	0.392	0.408451	0.892074	1
Control	G1	bc-YER156C	0.392	0.466019	0.199331	0.758909
Control	G1	bc-YER158C	0.392	0.34375	0.541836	0.986419
Control	G1	bc-YER161C	0.392	0.166667	0.481362	0.956352
Control	G1	bc-YER162C	0.392	0.420455	0.566385	0.996384
Control	G1	bc-YER163C	0.392	0.489011	0.0289418	0.482034
Control	G1	bc-YER164W	0.392	0.459459	0.525267	0.976334
Control	G1	bc-YER166W	0.392	0.389831	1	1
Control	G1	bc-YER169W	0.392	0.510638	0.0422754	0.527998
Control	G1	bc-YER173W	0.392	0.429379	0.43391	0.92992
Control	G1	bc-YER174C	0.392	0.469136	0.233654	0.786825
Control	G1	bc-YER175C	0.392	0.413793	0.857494	1
Control	G1	bc-YER176W	0.392	0.523179	0.00567462	0.296109
Control	G1	bc-YER177W	0.392	0.427907	0.296612	0.833209
Control	G1	bc-YER179W	0.392	0.414343	0.609543	1
Control	G1	bc-YER180C	0.392	0.426136	0.480617	0.956352
Control	G1	bc-YER180C-A	0.392	0.307692	0.743437	1
Control	G1	bc-YER181C	0.392	0.521739	0.305282	0.839313
Control	G1	bc-YER182W	0.392	0.353846	0.486691	0.957241
Control	G1	bc-YER183C	0.392	0.481481	0.0756509	0.605967
Control	G1	bc-YER184C	0.392	0.4	1	1
Control	G1	bc-YER185W	0.392	0.479167	0.139024	0.698656
Control	G1	bc-YER186C	0.392	0.405405	1	1
Control	G1	bc-YER187W	0.392	0.45098	0.227831	0.779896
Control	G1	bc-YER188W	0.392	0.378378	0.791879	1
Control	G1	bc-YFL003C	0.392	0.446281	0.322571	0.855215
Control	G1	bc-YFL004W	0.392	0.425414	0.485495	0.956816
Control	G1	bc-YFL006W	0.392	0.580645	0.00674882	0.312044
Control	G1	bc-YFL007W	0.392	0.117647	0.0418756	0.527998
Control	G1	bc-YFL012W	0.392	0.416667	1	1
Control	G1	bc-YFL013C	0.392	0.479339	0.098868	0.645188
Control	G1	bc-YFL015C	0.392	0.166667	0.481362	0.956352
Control	G1	bc-YFL016C	0.392	0.233333	0.122818	0.67842
Control	G1	bc-YFL018C	0.392	0.4	0.98444	1
Control	G1	bc-YFL020C	0.392	0.325581	0.487046	0.957241
Control	G1	bc-YFL021W	0.392	0.376068	0.831424	1
Control	G1	bc-YFL026W-1	0.392	0.364583	0.696049	1
Control	G1	bc-YFL027C	0.392	0.42735	0.54975	0.990278
Control	G1	bc-YFL030W	0.392	0.468085	0.205988	0.764764
Control	G1	bc-YFL031W-1	0.392	0.4	1	1
Control	G1	bc-YFL032W	0.392	0.45283	0.475987	0.95631
Control	G1	bc-YFL033C	0.392	0.394531	1	1
Control	G1	bc-YFL034C-A	0.392	0.4	0.995603	1
Control	G1	bc-YFL034W	0.392	0.355556	0.501088	0.965033
Control	G1	bc-YFL036W	0.392	0.340909	0.613254	1
Control	G1	bc-YFL040W	0.392	0.469136	0.233654	0.786825
Control	G1	bc-YFL041W	0.392	0.436893	0.461402	0.948656
Control	G1	bc-YFL041W-A	0.392	0.375	1	1
Control	G1	bc-YFL042C-1	0.392	0.454545	0.358725	0.88515
Control	G1	bc-YFL042C-2	0.392	0.438	0.0803028	0.614148
Control	G1	bc-YFL043C	0.392	0.487179	0.0750906	0.604906
Control	G1	bc-YFL046W	0.392	0.488095	0.123683	0.67842
Control	G1	bc-YFL047W	0.392	0.411765	0.77031	1
Control	G1	bc-YFL048C	0.392	0.5	0.0399143	0.518377
Control	G1	bc-YFL049W	0.392	0.377622	0.830745	1
Control	G1	bc-YFL051C	0.392	0.428571	1	1
Control	G1	bc-YFL052W	0.392	0.571429	0.565139	0.996052
Control	G1	bc-YFL053W	0.392	0.4375	0.572232	0.99875
Control	G1	bc-YFL054C	0.392	0.416667	0.713783	1
Control	G1	bc-YFL055W	0.392	0.34375	0.722043	1
Control	G1	bc-YFL056C	0.392	0.521739	0.305282	0.839313
Control	G1	bc-YFR001W	0.392	0.428571	0.699017	1
Control	G1	bc-YFR006W	0.392	0.391667	1	1
Control	G1	bc-YFR007W	0.392	0.439252	0.425624	0.92493
Control	G1	bc-YFR009W	0.392	0.432161	0.372783	0.891982
Control	G1	bc-YFR010W	0.392	0.4	1	1
Control	G1	bc-YFR012W	0.392	1	0.826778	1
Control	G1	bc-YFR012W-A	0.392	0.417671	0.550986	0.991267
Control	G1	bc-YFR013W-2	0.392	0.324138	0.165305	0.729012
Control	G1	bc-YFR019W	0.392	0.38806	1	1
Control	G1	bc-YFR021W	0.392	0.371429	0.731244	1
Control	G1	bc-YFR031C-A	0.392	0.456522	0.296343	0.833209
Control	G1	bc-YFR032C	0.392	0.5	0.287567	0.829726
Control	G1	bc-YFR032C-A	0.392	0.425532	0.76909	1
Control	G1	bc-YFR033C	0.392	0.461538	0.228165	0.779896
Control	G1	bc-YFR034C	0.392	1	0.30255	0.83601
Control	G1	bc-YFR036W	0.392	0.442857	0.494146	0.960811
Control	G1	bc-YFR038W-2	0.392	0.4	0.954503	1
Control	G1	bc-YFR041C	0.392	0.351351	0.753049	1
Control	G1	bc-YFR043C	0.392	0.330357	0.268409	0.815923
Control	G1	bc-YFR044C	0.392	0.368	0.696495	1
Control	G1	bc-YFR045W-1	0.392	0.514286	0.0686656	0.586809
Control	G1	bc-YFR045W-2	0.392	0.477366	0.0329565	0.504824
Control	G1	bc-YFR046C	0.392	0.416667	0.713783	1
Control	G1	bc-YFR047C	0.392	0.461538	0.826552	1
Control	G1	bc-YFR048W	0.392	0.397959	1	1
Control	G1	bc-YFR049W	0.392	0.376712	0.812723	1
Control	G1	bc-YFR053C	0.392	0.392857	1	1
Control	G1	bc-YFR055W	0.392	0.333333	0.627428	1
Control	G1	bc-YFR056C	0.392	0.421053	0.987862	1
Control	G1	bc-YFR057W	0.392	0.517241	0.252607	0.805738
Control	G1	bc-YGL002W	0.392	0.30303	0.405393	0.916051
Control	G1	bc-YGL004C	0.392	0.363636	1	1
Control	G1	bc-YGL007C-A	0.392	1	0.826778	1
Control	G1	bc-YGL007W	0.392	0.382353	1	1
Control	G1	bc-YGL010W	0.392	0.444444	1	1
Control	G1	bc-YGL014W	0.392	0.375587	0.743035	1
Control	G1	bc-YGL016W	0.392	0.40625	0.933188	1
Control	G1	bc-YGL017W	0.392	0.378947	0.901016	1
Control	G1	bc-YGL019W	0.392	0.344444	0.46176	0.948656
Control	G1	bc-YGL020C	0.392	0.346667	0.532101	0.98045
Control	G1	bc-YGL021W	0.392	0.434483	0.273004	0.817443
Control	G1	bc-YGL023C-1	0.392	0.368421	1	1
Control	G1	bc-YGL026C	0.392	0.363636	1	1
Control	G1	bc-YGL027C	0.392	0.358491	0.348242	0.873132
Control	G1	bc-YGL029W	0.392	0.395522	0.985831	1
Control	G1	bc-YGL031C	0.392	0.356589	0.525081	0.976334
Control	G1	bc-YGL033W-1	0.392	0.464052	0.135611	0.693573
Control	G1	bc-YGL039W	0.392	0.447653	0.151681	0.715026
Control	G1	bc-YGL045W-2	0.392	0.316667	0.320576	0.854804
Control	G1	bc-YGL050W	0.392	0.382409	0.802119	1
Control	G1	bc-YGL051W	0.392	0.363636	0.834731	1
Control	G1	bc-YGL053W	0.392	0.465347	0.208086	0.766715
Control	G1	bc-YGL054C	0.392	0.307692	0.15933	0.723979
Control	G1	bc-YGL060W	0.392	0.362745	0.658996	1
Control	G1	bc-YGL062W	0.392	0.362963	0.60629	1
Control	G1	bc-YGL063W	0.392	0.333333	1	1
Control	G1	bc-YGL064C	0.392	0.37963	0.749478	1
Control	G1	bc-YGL066W	0.392	0.479167	0.306104	0.840261
Control	G1	bc-YGL067W	0.392	0.447761	0.45775	0.948407
Control	G1	bc-YGL077C	0.392	0.412698	0.746968	1
Control	G1	bc-YGL079W	0.392	0.424242	0.854625	1
Control	G1	bc-YGL080W	0.392	0.457143	0.259488	0.809516
Control	G1	bc-YGL081W-1	0.392	1	0.826778	1
Control	G1	bc-YGL081W-2	0.392	0.372093	0.925198	1
Control	G1	bc-YGL082W	0.392	0.40991	0.710361	1
Control	G1	bc-YGL083W	0.392	0.4	1	1
Control	G1	bc-YGL084C	0.392	0.423077	0.691022	1
Control	G1	bc-YGL085W	0.392	0.461538	0.297817	0.833209
Control	G1	bc-YGL086W	0.392	0.395349	0.984603	1
Control	G1	bc-YGL087C	0.392	0.5	1	1
Control	G1	bc-YGL088W	0.392	0.569767	0.00298833	0.27519
Control	G1	bc-YGL089C	0.392	0.394366	1	1
Control	G1	bc-YGL090W	0.392	0.448276	0.49197	0.959713
Control	G1	bc-YGL094C	0.392	0.386957	0.961636	1
Control	G1	bc-YGL095C	0.392	0.37037	0.870714	1
Control	G1	bc-YGL096W	0.392	0.344	0.376253	0.89524
Control	G1	bc-YGL100W	0.392	0.535714	0.00734119	0.323753
Control	G1	bc-YGL101W-1	0.392	0.8	0.162517	0.727316
Control	G1	bc-YGL101W-2	0.392	0.439716	0.3559	0.880369
Control	G1	bc-YGL105W	0.392	0.444444	0.596236	1
Control	G1	bc-YGL107C	0.392	0.4375	0.471544	0.956147
Control	G1	bc-YGL109W	0.392	0.257143	0.0403132	0.520346
Control	G1	bc-YGL110C	0.392	0.39801	0.950709	1
Control	G1	bc-YGL114W	0.392	0.504348	0.035616	0.505315
Control	G1	bc-YGL117W	0.392	0.335329	0.224127	0.779896
Control	G1	bc-YGL124C	0.392	0.399306	0.899433	1
Control	G1	bc-YGL126W	0.392	0.398773	0.951042	1
Control	G1	bc-YGL127C	0.392	0.225806	0.0974578	0.644696
Control	G1	bc-YGL129C	0.392	0.377193	0.852313	1
Control	G1	bc-YGL131C	0.392	0.5	0.399345	0.91358
Control	G1	bc-YGL132W	0.392	0.261905	0.133254	0.691368
Control	G1	bc-YGL133W	0.392	0.344156	0.329935	0.860348
Control	G1	bc-YGL136C	0.392	0.380952	0.943247	1
Control	G1	bc-YGL138C	0.392	0.462585	0.151199	0.714617
Control	G1	bc-YGL139W	0.392	0.434483	0.410742	0.919435
Control	G1	bc-YGL140C	0.392	0.391753	1	1
Control	G1	bc-YGL141W	0.392	0.372549	0.65972	1
Control	G1	bc-YGL143C	0.392	0.380282	0.952624	1
Control	G1	bc-YGL144C	0.392	0.402697	0.775786	1
Control	G1	bc-YGL146C	0.392	0.571429	0.565139	0.996052
Control	G1	bc-YGL148W	0.392	0.318584	0.178347	0.742539
Control	G1	bc-YGL149W	0.392	0.346667	0.3646	0.886591
Control	G1	bc-YGL151W	0.392	0.486957	0.0780952	0.612173
Control	G1	bc-YGL152C	0.392	0.538462	0.436051	0.931079
Control	G1	bc-YGL153W	0.392	0.429379	0.43391	0.92992
Control	G1	bc-YGL154C	0.392	0.6	0.626113	1
Control	G1	bc-YGL156W	0.392	0.436364	0.451813	0.944684
Control	G1	bc-YGL157W	0.392	0.412698	0.746968	1
Control	G1	bc-YGL158W	0.392	0.458904	0.176414	0.741574
Control	G1	bc-YGL160W	0.392	0.293333	0.129847	0.686801
Control	G1	bc-YGL162W	0.392	0.483333	0.220874	0.774909
Control	G1	bc-YGL163C	0.392	0.357143	0.716642	1
Control	G1	bc-YGL164C	0.392	0.449735	0.197392	0.756517
Control	G1	bc-YGL166W	0.392	0.46789	0.175579	0.741574
Control	G1	bc-YGL167C	0.392	0.6	0.314838	0.845539
Control	G1	bc-YGL168W	0.392	0.2	0.678072	1
Control	G1	bc-YGL170C	0.392	0.447917	0.362714	0.885883
Control	G1	bc-YGL173C	0.392	0.1875	0.033753	0.504824
Control	G1	bc-YGL174W	0.392	0.5	0.647238	1
Control	G1	bc-YGL175C	0.392	0.322581	0.562067	0.995947
Control	G1	bc-YGL176C	0.392	0.460526	0.312472	0.843464
Control	G1	bc-YGL177W	0.392	0.333333	1	1
Control	G1	bc-YGL178W	0.392	0.344595	0.343779	0.871979
Control	G1	bc-YGL181W	0.392	0.459259	0.189122	0.750367
Control	G1	bc-YGL186C	0.392	0.333333	0.357948	0.884295
Control	G1	bc-YGL191W	0.392	0.541667	0.21155	0.767904
Control	G1	bc-YGL192W	0.392	0.428571	0.803285	1
Control	G1	bc-YGL194C	0.392	0.388889	1	1
Control	G1	bc-YGL195W	0.392	0.666667	0.343166	0.871979
Control	G1	bc-YGL196W-1	0.392	0.333333	0.849028	1
Control	G1	bc-YGL196W-2	0.392	0.372881	0.885786	1
Control	G1	bc-YGL197W	0.392	0.25	0.651509	1
Control	G1	bc-YGL199C	0.392	0.357143	0.716642	1
Control	G1	bc-YGL200C	0.392	0.636364	0.184546	0.747024
Control	G1	bc-YGL202W-1	0.392	0.422222	0.811804	1
Control	G1	bc-YGL202W-2	0.392	0.456747	0.0885804	0.633103
Control	G1	bc-YGL203C	0.392	0.410256	0.754096	1
Control	G1	bc-YGL205W	0.392	0.333333	0.798389	1
Control	G1	bc-YGL209W	0.392	0.448276	0.49197	0.959713
Control	G1	bc-YGL210W	0.392	0.447368	0.616528	1
Control	G1	bc-YGL211W-1	0.392	0.52381	0.326283	0.85668
Control	G1	bc-YGL211W-2	0.392	0.554054	0.0118665	0.381207
Control	G1	bc-YGL212W	0.392	0.421053	0.856255	1
Control	G1	bc-YGL213C	0.392	0.4	1	1
Control	G1	bc-YGL214W	0.392	0.75	0.344426	0.871979
Control	G1	bc-YGL215W	0.392	0.440476	0.472072	0.95631
Control	G1	bc-YGL216W-1	0.392	0.285714	0.855318	1
Control	G1	bc-YGL216W-2	0.392	0.358744	0.442957	0.936869
Control	G1	bc-YGL217C	0.392	0.409091	1	1
Control	G1	bc-YGL218W	0.392	0.48	0.503867	0.965145
Control	G1	bc-YGL219C	0.392	0.454545	0.294956	0.833209
Control	G1	bc-YGL220W	0.392	0.888889	0.00754764	0.325715
Control	G1	bc-YGL221C	0.392	0.372093	0.710163	1
Control	G1	bc-YGL222C	0.392	0.423729	0.740905	1
Control	G1	bc-YGL223C	0.392	0.333333	1	1
Control	G1	bc-YGL224C-1	0.392	0.5	1	1
Control	G1	bc-YGL226C-A	0.392	0.230769	0.373717	0.892169
Control	G1	bc-YGL226W	0.392	0.5	0.192262	0.750885
Control	G1	bc-YGL227W	0.392	0.384615	1	1
Control	G1	bc-YGL228W	0.392	0.392857	1	1
Control	G1	bc-YGL229C	0.392	0.45	0.773992	1
Control	G1	bc-YGL230C	0.392	0.384615	1	1
Control	G1	bc-YGL231C	0.392	0.451327	0.2914	0.833103
Control	G1	bc-YGL232W	0.392	0.4375	0.403124	0.915611
Control	G1	bc-YGL234W	0.392	0.5	0.90609	1
Control	G1	bc-YGL235W	0.392	1	0.826778	1
Control	G1	bc-YGL236C	0.392	0.333333	0.303508	0.837939
Control	G1	bc-YGL237C-1	0.392	1	0.826778	1
Control	G1	bc-YGL237C-2	0.392	0.268293	0.0431628	0.527998
Control	G1	bc-YGL240W	0.392	0.666667	0.184987	0.747571
Control	G1	bc-YGL241W	0.392	0.4	0.989826	1
Control	G1	bc-YGL242C	0.392	0.394737	1	1
Control	G1	bc-YGL243W	0.392	0.5	0.0346041	0.504824
Control	G1	bc-YGL244W	0.392	0.422535	0.716849	1
Control	G1	bc-YGL246C	0.392	0.428571	1	1
Control	G1	bc-YGL248W	0.392	0.25	0.651509	1
Control	G1	bc-YGL249W	0.392	0.274194	0.0959668	0.643046
Control	G1	bc-YGL250W	0.392	0.383178	0.95167	1
Control	G1	bc-YGL252C	0.392	0.471264	0.203259	0.763588
Control	G1	bc-YGL253W	0.392	0.142857	0.00575026	0.296109
Control	G1	bc-YGL254W	0.392	0.333333	0.989736	1
Control	G1	bc-YGL255W	0.392	0.318841	0.298471	0.833877
Control	G1	bc-YGL256W	0.392	0.413043	0.792249	1
Control	G1	bc-YGL257C	0.392	0.372093	0.75476	1
Control	G1	bc-YGL258W	0.392	0.444444	0.413326	0.921515
Control	G1	bc-YGL259W	0.392	0.25	0.947919	1
Control	G1	bc-YGL260W	0.392	0.380952	1	1
Control	G1	bc-YGL261C	0.392	0.339623	0.369333	0.888768
Control	G1	bc-YGL263W	0.392	0.423729	0.514947	0.971914
Control	G1	bc-YGR001C	0.392	0.527027	0.0377074	0.512546
Control	G1	bc-YGR003W	0.392	0.333333	0.755287	1
Control	G1	bc-YGR008C	0.392	0.432927	0.403261	0.915716
Control	G1	bc-YGR010W	0.392	0.415385	0.700317	1
Control	G1	bc-YGR011W	0.392	0.346154	0.516607	0.971914
Control	G1	bc-YGR014W	0.392	0.422535	0.716849	1
Control	G1	bc-YGR015C	0.392	0.403614	0.862165	1
Control	G1	bc-YGR016W	0.392	0.428571	0.803285	1
Control	G1	bc-YGR017W	0.392	0.354839	0.824381	1
Control	G1	bc-YGR019W	0.392	0.338164	0.207926	0.766666
Control	G1	bc-YGR020C	0.392	0.526316	0.349442	0.875044
Control	G1	bc-YGR021W	0.392	0.181818	0.270212	0.815923
Control	G1	bc-YGR022C	0.392	0.361111	0.849228	1
Control	G1	bc-YGR023W	0.392	0.347826	0.836739	1
Control	G1	bc-YGR025W	0.392	0.314815	0.336841	0.864782
Control	G1	bc-YGR026W	0.392	0.406504	0.847857	1
Control	G1	bc-YGR027C	0.392	0.48	0.289291	0.831093
Control	G1	bc-YGR031W	0.392	0.414894	0.763026	1
Control	G1	bc-YGR032W	0.392	0.42	0.603578	1
Control	G1	bc-YGR033C	0.392	0.296875	0.180695	0.743105
Control	G1	bc-YGR034W	0.392	0.466667	0.752782	1
Control	G1	bc-YGR035C	0.392	0.222222	0.489859	0.958783
Control	G1	bc-YGR035W-A	0.392	0.5	1	1
Control	G1	bc-YGR036C	0.392	0.5	1	1
Control	G1	bc-YGR039W	0.392	0.333333	0.849028	1
Control	G1	bc-YGR040W	0.392	0.404145	0.836431	1
Control	G1	bc-YGR050C	0.392	0.485294	0.180336	0.742539
Control	G1	bc-YGR051C	0.392	0.3	0.4168	0.922336
Control	G1	bc-YGR052W	0.392	0.431818	0.721006	1
Control	G1	bc-YGR053C	0.392	0.414966	0.685938	1
Control	G1	bc-YGR054W	0.392	0.387755	1	1
Control	G1	bc-YGR055W	0.392	0.464286	0.366233	0.887344
Control	G1	bc-YGR056W	0.392	0.5	0.270568	0.815923
Control	G1	bc-YGR057C	0.392	0.289474	0.280428	0.82515
Control	G1	bc-YGR058W	0.392	0.509434	0.131059	0.688862
Control	G1	bc-YGR059W	0.392	0.384615	0.976076	1
Control	G1	bc-YGR061C	0.392	0.380952	1	1
Control	G1	bc-YGR062C-1	0.392	0.333333	0.487639	0.957846
Control	G1	bc-YGR062C-2	0.392	0.361111	0.485953	0.956816
Control	G1	bc-YGR068C	0.392	0.388889	1	1
Control	G1	bc-YGR069W	0.392	0.424242	0.711723	1
Control	G1	bc-YGR070W	0.392	0.369099	0.608719	1
Control	G1	bc-YGR071C	0.392	0.45	0.389628	0.903699
Control	G1	bc-YGR072W	0.392	0.416667	0.786112	1
Control	G1	bc-YGR077C	0.392	0.321429	0.584789	1
Control	G1	bc-YGR079W	0.392	0.35	0.553368	0.99295
Control	G1	bc-YGR080W	0.392	0.374179	0.617236	1
Control	G1	bc-YGR084C	0.392	0.418367	0.707633	1
Control	G1	bc-YGR085C	0.392	0.405063	0.922777	1
Control	G1	bc-YGR086C	0.392	1	0.30255	0.83601
Control	G1	bc-YGR087C	0.392	0.37931	1	1
Control	G1	bc-YGR088W	0.392	0.43662	0.555644	0.993951
Control	G1	bc-YGR089W	0.392	0.391753	1	1
Control	G1	bc-YGR097W	0.392	0.32381	0.230912	0.783762
Control	G1	bc-YGR100W	0.392	0.413793	0.791066	1
Control	G1	bc-YGR109C	0.392	0.277778	0.464856	0.9508
Control	G1	bc-YGR111W	0.392	0.472222	0.05534	0.551896
Control	G1	bc-YGR118W	0.392	0.333333	1	1
Control	G1	bc-YGR121C	0.392	0.465517	0.347006	0.873132
Control	G1	bc-YGR122C-A	0.392	0.488372	0.118263	0.675733
Control	G1	bc-YGR122W	0.392	0.309859	0.0915772	0.636405
Control	G1	bc-YGR123C	0.392	0.425197	0.561354	0.995947
Control	G1	bc-YGR124W	0.392	0.439024	0.395035	0.909565
Control	G1	bc-YGR125W	0.392	0.308511	0.157039	0.720687
Control	G1	bc-YGR127W	0.392	0.42446	0.419026	0.923058
Control	G1	bc-YGR129W	0.392	0.505263	0.00922265	0.35005
Control	G1	bc-YGR130C	0.392	0.469136	0.233654	0.786825
Control	G1	bc-YGR131W	0.392	0.455446	0.282541	0.82515
Control	G1	bc-YGR132C	0.392	0.378788	0.942151	1
Control	G1	bc-YGR134W	0.392	0.416667	1	1
Control	G1	bc-YGR135W	0.392	0.410959	0.856032	1
Control	G1	bc-YGR136W	0.392	0.372881	0.885786	1
Control	G1	bc-YGR137W	0.392	0.406593	0.884384	1
Control	G1	bc-YGR138C	0.392	0.397436	1	1
Control	G1	bc-YGR139W	0.392	1	0.826778	1
Control	G1	bc-YGR142W	0.392	0.392265	1	1
Control	G1	bc-YGR144W	0.392	0.444444	1	1
Control	G1	bc-YGR146C	0.392	0.394366	1	1
Control	G1	bc-YGR146C-A	0.392	0.455224	0.220672	0.77474
Control	G1	bc-YGR148C	0.392	0.274194	0.0959668	0.643046
Control	G1	bc-YGR149W	0.392	0.271186	0.0955175	0.643046
Control	G1	bc-YGR150C	0.392	0.441558	0.482807	0.956816
Control	G1	bc-YGR151C	0.392	0.431818	0.721006	1
Control	G1	bc-YGR152C	0.392	0.434783	0.459988	0.948656
Control	G1	bc-YGR153W	0.392	0.445652	0.395614	0.910204
Control	G1	bc-YGR154C	0.392	0.417722	0.756038	1
Control	G1	bc-YGR157W	0.392	0.444444	0.656251	1
Control	G1	bc-YGR161C	0.392	0.416107	0.665436	1
Control	G1	bc-YGR161W-C	0.392	0.346154	0.619708	1
Control	G1	bc-YGR162W	0.392	0.25	0.485427	0.956816
Control	G1	bc-YGR164W	0.392	0.350877	0.645335	1
Control	G1	bc-YGR165W	0.392	0.346457	0.400503	0.91358
Control	G1	bc-YGR166W	0.392	0.353448	0.507354	0.965634
Control	G1	bc-YGR168C	0.392	0.365217	0.670449	1
Control	G1	bc-YGR169C	0.392	0.401786	0.932575	1
Control	G1	bc-YGR169C-A	0.392	0.444444	1	1
Control	G1	bc-YGR170W	0.392	0.384793	0.874393	1
Control	G1	bc-YGR173W	0.392	0.442177	0.319968	0.854069
Control	G1	bc-YGR174C	0.392	0.456522	0.484983	0.956816
Control	G1	bc-YGR176W	0.392	0.5	0.541834	0.986419
Control	G1	bc-YGR177C	0.392	0.458101	0.145737	0.708055
Control	G1	bc-YGR178C	0.392	0.427632	0.489793	0.958783
Control	G1	bc-YGR180C-1	0.392	0.1875	0.163502	0.728007
Control	G1	bc-YGR180C-2	0.392	0.25	0.485427	0.956816
Control	G1	bc-YGR181W	0.392	0.383929	0.901766	1
Control	G1	bc-YGR183C	0.392	0.460526	0.312472	0.843464
Control	G1	bc-YGR193C	0.392	0.398148	0.901088	1
Control	G1	bc-YGR196C	0.392	0.575	0.0356491	0.505315
Control	G1	bc-YGR199W	0.392	0.481013	0.169178	0.732611
Control	G1	bc-YGR202C	0.392	0.294118	0.574652	0.999676
Control	G1	bc-YGR203W	0.392	0.4625	0.283978	0.82515
Control	G1	bc-YGR205W	0.392	0.420382	0.589073	1
Control	G1	bc-YGR207C	0.392	0.455446	0.282541	0.82515
Control	G1	bc-YGR209C	0.392	0.45098	0.319046	0.85274
Control	G1	bc-YGR210C	0.392	0.32	0.609667	1
Control	G1	bc-YGR212W	0.392	0.6875	0.0344451	0.504824
Control	G1	bc-YGR213C	0.392	0.469697	0.281538	0.82515
Control	G1	bc-YGR215W	0.392	0.425	0.662008	1
Control	G1	bc-YGR220C	0.392	0.518519	0.268659	0.815923
Control	G1	bc-YGR221C	0.392	0.3	0.792414	1
Control	G1	bc-YGR222W	0.392	0.373626	0.830719	1
Control	G1	bc-YGR223C	0.392	0.359155	0.540396	0.986419
Control	G1	bc-YGR224W	0.392	0.387097	1	1
Control	G1	bc-YGR225W-2	0.392	0.429487	0.458986	0.948407
Control	G1	bc-YGR227W	0.392	0.385246	0.973191	1
Control	G1	bc-YGR228W	0.392	0.7	0.100189	0.645188
Control	G1	bc-YGR229C	0.392	0.142857	0.340809	0.869535
Control	G1	bc-YGR232W	0.392	0.318182	0.637155	1
Control	G1	bc-YGR233C	0.392	0.430168	0.420884	0.924872
Control	G1	bc-YGR234W	0.392	0.387665	0.976869	1
Control	G1	bc-YGR235C	0.392	0.393204	1	1
Control	G1	bc-YGR236C	0.392	0.395556	0.993217	1
Control	G1	bc-YGR238C	0.392	0.40566	0.879186	1
Control	G1	bc-YGR241C	0.392	0.43038	0.600194	1
Control	G1	bc-YGR242W	0.392	0.292683	0.275814	0.821513
Control	G1	bc-YGR244C-1	0.392	0.412541	0.615894	1
Control	G1	bc-YGR244C-2	0.392	0.37788	0.7848	1
Control	G1	bc-YGR247W	0.392	0.384615	0.98723	1
Control	G1	bc-YGR249W	0.392	0.490196	0.225125	0.779896
Control	G1	bc-YGR250C	0.392	0.449102	0.226336	0.779896
Control	G1	bc-YGR254W	0.392	0.39759	1	1
Control	G1	bc-YGR256W	0.392	0.366667	0.610359	1
Control	G1	bc-YGR258C	0.392	0.455446	0.282541	0.82515
Control	G1	bc-YGR259C	0.392	0.432432	0.431833	0.929416
Control	G1	bc-YGR260W	0.392	0.333333	0.798389	1
Control	G1	bc-YGR261C	0.392	0.75	0.344426	0.871979
Control	G1	bc-YGR266W	0.392	0.325	0.307323	0.842154
Control	G1	bc-YGR268C	0.392	0.6	0.626113	1
Control	G1	bc-YGR270W	0.392	0.385321	0.983113	1
Control	G1	bc-YGR271W	0.392	0.438298	0.266509	0.815923
Control	G1	bc-YGR273C	0.392	0.434783	0.847462	1
Control	G1	bc-YGR275W	0.392	0.394231	1	1
Control	G1	bc-YGR276C	0.392	0.36	0.62599	1
Control	G1	bc-YGR279C	0.392	0.390977	1	1
Control	G1	bc-YGR281W	0.392	0.5	0.0607081	0.567168
Control	G1	bc-YGR282C	0.392	0.481481	0.259069	0.809412
Control	G1	bc-YGR283C	0.392	0.41958	0.618998	1
Control	G1	bc-YGR284C	0.392	0.4875	0.135477	0.69343
Control	G1	bc-YGR285C	0.392	0.285714	0.598471	1
Control	G1	bc-YGR286C	0.392	0.391304	1	1
Control	G1	bc-YGR287C	0.392	0.4	0.961947	1
Control	G1	bc-YGR288W	0.392	0.344828	0.756083	1
Control	G1	bc-YGR289C	0.392	0.395833	1	1
Control	G1	bc-YGR290W	0.392	0.333333	0.849028	1
Control	G1	bc-YGR291C	0.392	0.2	0.678072	1
Control	G1	bc-YGR292W	0.392	0.458333	0.344456	0.871979
Control	G1	bc-YGR295C	0.392	0.399083	0.92389	1
Control	G1	bc-YHL002W	0.392	0.491124	0.0300721	0.490847
Control	G1	bc-YHL003C	0.392	0.381443	0.935174	1
Control	G1	bc-YHL004W	0.392	0.386667	1	1
Control	G1	bc-YHL006C	0.392	0.458716	0.238598	0.786825
Control	G1	bc-YHL008C	0.392	0.371795	0.829336	1
Control	G1	bc-YHL012W	0.392	0.4375	0.434432	0.930199
Control	G1	bc-YHL014C	0.392	1	0.826778	1
Control	G1	bc-YHL016C	0.392	0.450382	0.266087	0.815923
Control	G1	bc-YHL017W	0.392	0.458716	0.238598	0.786825
Control	G1	bc-YHL019C	0.392	0.409722	0.774518	1
Control	G1	bc-YHL021C	0.392	0.485981	0.0916891	0.636405
Control	G1	bc-YHL023C	0.392	0.360577	0.484766	0.956816
Control	G1	bc-YHL024W	0.392	0.5	0.798273	1
Control	G1	bc-YHL025W	0.392	0.401361	0.913864	1
Control	G1	bc-YHL026C	0.392	0.421429	0.595423	1
Control	G1	bc-YHL027W	0.392	0.354167	0.559892	0.995115
Control	G1	bc-YHL028W	0.392	0.546667	0.0158757	0.401935
Control	G1	bc-YHL029C	0.392	0.54717	0.0413956	0.527545
Control	G1	bc-YHL030W	0.392	0.337278	0.239403	0.787696
Control	G1	bc-YHL031C	0.392	0.416667	0.713783	1
Control	G1	bc-YHL032C	0.392	0.376623	0.894965	1
Control	G1	bc-YHL033C	0.392	0.466667	0.535275	0.982671
Control	G1	bc-YHL034C	0.392	0.415493	0.683467	1
Control	G1	bc-YHL035C	0.392	0.377193	0.852313	1
Control	G1	bc-YHL036W	0.392	0.333333	0.579843	1
Control	G1	bc-YHL037C	0.392	0.210526	0.175356	0.741574
Control	G1	bc-YHL038C	0.392	0.430657	0.471675	0.956147
Control	G1	bc-YHL039W	0.392	0.407534	0.722069	1
Control	G1	bc-YHL040C	0.392	0.430233	0.58237	1
Control	G1	bc-YHL041W	0.392	0.375	1	1
Control	G1	bc-YHL042W	0.392	0.449612	0.276424	0.821809
Control	G1	bc-YHL043W	0.392	0.285714	0.855318	1
Control	G1	bc-YHL044W	0.392	0.5	0.348309	0.873132
Control	G1	bc-YHL045W	0.392	0.408602	0.85302	1
Control	G1	bc-YHL046C	0.392	0.495798	0.0495282	0.538468
Control	G1	bc-YHL047C	0.392	0.45614	0.24862	0.798365
Control	G1	bc-YHR001W	0.392	0.448276	0.313264	0.843887
Control	G1	bc-YHR001W-A	0.392	0.371981	0.679876	1
Control	G1	bc-YHR004C	0.392	0.296296	0.219722	0.77474
Control	G1	bc-YHR008C	0.392	1	0.119931	0.675733
Control	G1	bc-YHR011W	0.392	0.435185	0.469951	0.955003
Control	G1	bc-YHR013C	0.392	0.468085	0.388255	0.903055
Control	G1	bc-YHR014W	0.392	0.438462	0.388532	0.903263
Control	G1	bc-YHR015W	0.392	0.38255	0.910899	1
Control	G1	bc-YHR016C	0.392	0.388535	1	1
Control	G1	bc-YHR017W	0.392	0.454128	0.140636	0.700709
Control	G1	bc-YHR018C	0.392	0.445344	0.188279	0.750367
Control	G1	bc-YHR021W-A	0.392	0.714286	0.179577	0.742539
Control	G1	bc-YHR022C	0.392	0.480769	0.273647	0.817444
Control	G1	bc-YHR025W	0.392	0.369697	0.675969	1
Control	G1	bc-YHR028C	0.392	0.437309	0.221314	0.775884
Control	G1	bc-YHR029C	0.392	0.39375	1	1
Control	G1	bc-YHR030C	0.392	0.397959	1	1
Control	G1	bc-YHR032W	0.392	0.411765	1	1
Control	G1	bc-YHR033W	0.392	0.420765	0.434209	0.92992
Control	G1	bc-YHR037W	0.392	0.438356	0.530075	0.978686
Control	G1	bc-YHR039C	0.392	0.472727	0.146118	0.708055
Control	G1	bc-YHR039C-B	0.392	0.386667	1	1
Control	G1	bc-YHR043C	0.392	0.406015	0.846124	1
Control	G1	bc-YHR044C	0.392	0.43038	0.600194	1
Control	G1	bc-YHR045W	0.392	0.344828	0.756083	1
Control	G1	bc-YHR046C	0.392	0.413043	0.903005	1
Control	G1	bc-YHR047C	0.392	0.395349	1	1
Control	G1	bc-YHR049C-A	0.392	1	0.826778	1
Control	G1	bc-YHR049W	0.392	0.467742	0.151384	0.714631
Control	G1	bc-YHR050W	0.392	0.421412	0.395771	0.910204
Control	G1	bc-YHR050W-A	0.392	0.5	0.90609	1
Control	G1	bc-YHR051W	0.392	0.4	1	1
Control	G1	bc-YHR057C	0.392	0.133333	0.07844	0.612173
Control	G1	bc-YHR059W	0.392	0.347826	0.836739	1
Control	G1	bc-YHR060W	0.392	0.392523	1	1
Control	G1	bc-YHR061C	0.392	0.277778	0.464856	0.9508
Control	G1	bc-YHR063C	0.392	0.435146	0.299642	0.835755
Control	G1	bc-YHR064C	0.392	0.265306	0.11208	0.667348
Control	G1	bc-YHR066W	0.392	0.333333	1	1
Control	G1	bc-YHR071W	0.392	0.404255	0.868622	1
Control	G1	bc-YHR073W	0.392	0.381818	0.928086	1
Control	G1	bc-YHR075C	0.392	0.390625	1	1
Control	G1	bc-YHR076W	0.392	0.46875	0.500294	0.964386
Control	G1	bc-YHR077C	0.392	0.5	0.0480485	0.535204
Control	G1	bc-YHR078W	0.392	0.395349	1	1
Control	G1	bc-YHR079C	0.392	0.450704	0.414705	0.921515
Control	G1	bc-YHR080C	0.392	0.402878	0.893383	1
Control	G1	bc-YHR081W	0.392	0.52	0.107886	0.659751
Control	G1	bc-YHR086W	0.392	0.4	1	1
Control	G1	bc-YHR087W	0.392	0.438776	0.452264	0.945229
Control	G1	bc-YHR090C	0.392	0.25	0.107412	0.659751
Control	G1	bc-YHR091C-1	0.392	0.875	0.0162508	0.401935
Control	G1	bc-YHR092C	0.392	0.4	0.970186	1
Control	G1	bc-YHR094C	0.392	0.533333	0.403787	0.916051
Control	G1	bc-YHR095W	0.392	0.434783	0.847462	1
Control	G1	bc-YHR097C	0.392	0.503067	0.0162089	0.401935
Control	G1	bc-YHR098C	0.392	0.375	0.802217	1
Control	G1	bc-YHR100C	0.392	0.356164	0.646593	1
Control	G1	bc-YHR103W	0.392	0.429577	0.478012	0.95631
Control	G1	bc-YHR104W	0.392	0.35	0.722	1
Control	G1	bc-YHR105W	0.392	0.363636	1	1
Control	G1	bc-YHR108W	0.392	0.527027	0.00471093	0.287274
Control	G1	bc-YHR109W	0.392	0.382353	0.983629	1
Control	G1	bc-YHR110W	0.392	0.398374	0.97876	1
Control	G1	bc-YHR111W	0.392	0.4	0.98444	1
Control	G1	bc-YHR112C	0.392	0.433333	0.534981	0.982671
Control	G1	bc-YHR113W	0.392	1	0.826778	1
Control	G1	bc-YHR114W	0.392	0.464	0.172531	0.738052
Control	G1	bc-YHR115C	0.392	0.488636	0.113135	0.667348
Control	G1	bc-YHR116W	0.392	0.333333	0.408173	0.917956
Control	G1	bc-YHR117W	0.392	0.458716	0.238598	0.786825
Control	G1	bc-YHR120W	0.392	0.40458	0.871441	1
Control	G1	bc-YHR121W	0.392	0.302326	0.0758893	0.607054
Control	G1	bc-YHR123W	0.392	0.3	0.792414	1
Control	G1	bc-YHR124W	0.392	0.510204	0.144968	0.706684
Control	G1	bc-YHR125W	0.392	0.414141	0.764837	1
Control	G1	bc-YHR126C	0.392	0.5	0.192262	0.750885
Control	G1	bc-YHR127W	0.392	0.410072	0.773844	1
Control	G1	bc-YHR129C	0.392	0.448276	0.384195	0.901651
Control	G1	bc-YHR130C	0.392	0.341463	0.453664	0.946191
Control	G1	bc-YHR131C	0.392	0.443548	0.34436	0.871979
Control	G1	bc-YHR132C	0.392	0.428571	0.573113	0.99909
Control	G1	bc-YHR132W-A	0.392	0.368421	0.750894	1
Control	G1	bc-YHR133C	0.392	0.404255	0.993393	1
Control	G1	bc-YHR134W	0.392	0.468085	0.388255	0.903055
Control	G1	bc-YHR135C	0.392	0.477064	0.125949	0.682412
Control	G1	bc-YHR136C	0.392	0.470588	0.212827	0.770607
Control	G1	bc-YHR137W	0.392	0.518072	0.0411295	0.527496
Control	G1	bc-YHR138C	0.392	0.48	0.0678883	0.586074
Control	G1	bc-YHR139C	0.392	0.420732	0.5754	1
Control	G1	bc-YHR140W	0.392	0.6	0.626113	1
Control	G1	bc-YHR141C	0.392	0.535714	0.189327	0.750367
Control	G1	bc-YHR143W	0.392	0.625	0.106521	0.658476
Control	G1	bc-YHR146W	0.392	0.383436	0.862022	1
Control	G1	bc-YHR149C	0.392	0.333333	0.755287	1
Control	G1	bc-YHR150W	0.392	0.45	0.332896	0.863367
Control	G1	bc-YHR151C	0.392	0.414894	0.763026	1
Control	G1	bc-YHR152W	0.392	0.330233	0.138487	0.698338
Control	G1	bc-YHR153C	0.392	0.414966	0.685938	1
Control	G1	bc-YHR155W	0.392	0.364238	0.603862	1
Control	G1	bc-YHR156C	0.392	0.466667	0.752782	1
Control	G1	bc-YHR157W	0.392	0.467033	0.0943318	0.643046
Control	G1	bc-YHR158C	0.392	0.43617	0.491729	0.959713
Control	G1	bc-YHR159W	0.392	0.454545	0.913942	1
Control	G1	bc-YHR160C	0.392	0.436364	0.451813	0.944684
Control	G1	bc-YHR161C	0.392	0.388646	0.99651	1
Control	G1	bc-YHR162W	0.392	0.342282	0.316826	0.84861
Control	G1	bc-YHR163W	0.392	0.398305	0.982959	1
Control	G1	bc-YHR167W	0.392	0.327586	0.416985	0.922336
Control	G1	bc-YHR171W	0.392	0.333333	0.205765	0.764764
Control	G1	bc-YHR175W-A	0.392	0.380282	0.952624	1
Control	G1	bc-YHR176W	0.392	0.347107	0.419546	0.923498
Control	G1	bc-YHR177W	0.392	0.272727	0.624188	1
Control	G1	bc-YHR178W	0.392	0.423077	0.773904	1
Control	G1	bc-YHR179W	0.392	0.517241	0.0182074	0.423785
Control	G1	bc-YHR180W	0.392	0.214286	0.0923607	0.636405
Control	G1	bc-YHR181W	0.392	0.518519	0.268659	0.815923
Control	G1	bc-YHR183W	0.392	0.5	1	1
Control	G1	bc-YHR184W	0.392	0.525	0.137977	0.698338
Control	G1	bc-YHR187W	0.392	0.457627	0.229272	0.781467
Control	G1	bc-YHR193C	0.392	0.450704	0.414705	0.921515
Control	G1	bc-YHR194W	0.392	0.482759	0.232759	0.786159
Control	G1	bc-YHR195W	0.392	0.35	0.885636	1
Control	G1	bc-YHR203C	0.392	0.425532	0.620832	1
Control	G1	bc-YHR205W	0.392	0.409574	0.648422	1
Control	G1	bc-YHR206W	0.392	0.432836	0.611018	1
Control	G1	bc-YHR207C	0.392	0.403101	0.897369	1
Control	G1	bc-YHR209W	0.392	0.396226	0.998533	1
Control	G1	bc-YHR210C	0.392	0.409836	0.796421	1
Control	G1	bc-YIL001W	0.392	0.242424	0.126684	0.684474
Control	G1	bc-YIL002C	0.392	0.6	0.175762	0.741574
Control	G1	bc-YIL005W	0.392	1	0.826778	1
Control	G1	bc-YIL006W	0.392	0.433333	0.632069	1
Control	G1	bc-YIL007C	0.392	0.35	0.456234	0.947622
Control	G1	bc-YIL009W	0.392	0.454545	0.358725	0.88515
Control	G1	bc-YIL012W	0.392	0.644444	0.00171011	0.246683
Control	G1	bc-YIL014W	0.392	0.527778	0.00494121	0.28886
Control	G1	bc-YIL015C-A	0.392	0.384615	0.98723	1
Control	G1	bc-YIL016W	0.392	0.442748	0.339963	0.869398
Control	G1	bc-YIL017C	0.392	0.432099	0.574312	0.999676
Control	G1	bc-YIL020C	0.392	0.469388	0.188619	0.750367
Control	G1	bc-YIL024C	0.392	0.283582	0.113299	0.667348
Control	G1	bc-YIL029C	0.392	0.461538	0.826552	1
Control	G1	bc-YIL030C	0.392	0.405819	0.678826	1
Control	G1	bc-YIL037C	0.392	0.460526	0.312472	0.843464
Control	G1	bc-YIL039W	0.392	0.43871	0.346132	0.873132
Control	G1	bc-YIL041W-1	0.392	1	0.826778	1
Control	G1	bc-YIL041W-2	0.392	0.351064	0.526958	0.976334
Control	G1	bc-YIL042C	0.392	0.454545	0.294956	0.833209
Control	G1	bc-YIL043C	0.392	0.417073	0.484408	0.956816
Control	G1	bc-YIL044C	0.392	0.425373	0.547669	0.989387
Control	G1	bc-YIL045W	0.392	0.441176	0.69928	1
Control	G1	bc-YIL052C	0.392	0.384058	0.943594	1
Control	G1	bc-YIL053W	0.392	0.430421	0.313818	0.844604
Control	G1	bc-YIL054W	0.392	0.414013	0.690448	1
Control	G1	bc-YIL055C	0.392	0.222222	0.117767	0.675733
Control	G1	bc-YIL056W	0.392	0.443396	0.383405	0.901576
Control	G1	bc-YIL057C	0.392	0.333333	0.602646	1
Control	G1	bc-YIL058W	0.392	0.454545	0.715427	1
Control	G1	bc-YIL059C	0.392	0.308511	0.157039	0.720687
Control	G1	bc-YIL060W	0.392	0.388889	1	1
Control	G1	bc-YIL064W	0.392	0.44	0.505819	0.965145
Control	G1	bc-YIL065C	0.392	0.435484	0.434119	0.92992
Control	G1	bc-YIL066C	0.392	0.304348	0.312017	0.843464
Control	G1	bc-YIL067C	0.392	0.5	0.37257	0.891982
Control	G1	bc-YIL069C	0.392	0.575758	0.0573133	0.559855
Control	G1	bc-YIL071C	0.392	0.328947	0.354148	0.879525
Control	G1	bc-YIL072W	0.392	0.25	0.651509	1
Control	G1	bc-YIL073C	0.392	0.482609	0.0262104	0.462423
Control	G1	bc-YIL074C	0.392	0.515152	0.224208	0.779896
Control	G1	bc-YIL077C	0.392	0.371134	0.785597	1
Control	G1	bc-YIL079C	0.392	0.5	1	1
Control	G1	bc-YIL086C	0.392	0.28	0.361873	0.885883
Control	G1	bc-YIL087C	0.392	0.432177	0.28653	0.828366
Control	G1	bc-YIL088C	0.392	0.438247	0.255126	0.807304
Control	G1	bc-YIL089W	0.392	0.404762	1	1
Control	G1	bc-YIL090W	0.392	0.45098	0.50304	0.965145
Control	G1	bc-YIL092W-1	0.392	0.39528	0.981306	1
Control	G1	bc-YIL092W-2	0.392	0.374332	0.644798	1
Control	G1	bc-YIL093C	0.392	0.483871	0.409256	0.919157
Control	G1	bc-YIL094C	0.392	0.378486	0.780093	1
Control	G1	bc-YIL095W	0.392	0.391304	1	1
Control	G1	bc-YIL096C	0.392	0.5	0.287567	0.829726
Control	G1	bc-YIL098C	0.392	0.389189	1	1
Control	G1	bc-YIL100W	0.392	0.5	0.714939	1
Control	G1	bc-YIL101C	0.392	0.415385	0.819664	1
Control	G1	bc-YIL107C	0.392	0.429907	0.53654	0.983395
Control	G1	bc-YIL108W	0.392	0.44898	0.53199	0.98045
Control	G1	bc-YIL110W	0.392	0.5	0.798273	1
Control	G1	bc-YIL111W	0.392	0.468085	0.126973	0.684791
Control	G1	bc-YIL112W	0.392	0.323529	0.338855	0.868294
Control	G1	bc-YIL113W	0.392	0.487179	0.0750906	0.604906
Control	G1	bc-YIL116W	0.392	0.365079	0.651098	1
Control	G1	bc-YIL117C	0.392	0.473684	0.0894551	0.633955
Control	G1	bc-YIL119C	0.392	0.441176	0.69928	1
Control	G1	bc-YIL120W	0.392	0.368421	0.719008	1
Control	G1	bc-YIL122W	0.392	0.313043	0.141984	0.700709
Control	G1	bc-YIL123W	0.392	0.428571	0.851911	1
Control	G1	bc-YIL124W	0.392	0.408	0.821981	1
Control	G1	bc-YIL125W	0.392	1	0.826778	1
Control	G1	bc-YIL127C	0.392	0.409091	0.894143	1
Control	G1	bc-YIL135C	0.392	0.441176	0.299208	0.835472
Control	G1	bc-YIL136W	0.392	0.473684	0.219733	0.77474
Control	G1	bc-YIL146C	0.392	0.511364	0.0474834	0.535204
Control	G1	bc-YIL149C	0.392	0.342466	0.494294	0.960811
Control	G1	bc-YIL152W	0.392	0.478655	0.00287517	0.27519
Control	G1	bc-YIL153W	0.392	0.415254	0.602683	1
Control	G1	bc-YIL154C	0.392	0.49	0.0875172	0.630252
Control	G1	bc-YIL156W	0.392	0.5	0.590472	1
Control	G1	bc-YIL157C	0.392	0.54386	0.0386015	0.515386
Control	G1	bc-YIL158W	0.392	0.395349	1	1
Control	G1	bc-YIL160C	0.392	0.371981	0.679876	1
Control	G1	bc-YIL161W	0.392	0.521739	0.305282	0.839313
Control	G1	bc-YIL162W	0.392	0.305085	0.247124	0.797187
Control	G1	bc-YIL163C	0.392	1	0.119931	0.675733
Control	G1	bc-YIL164C	0.392	0.5	0.101231	0.64627
Control	G1	bc-YIL167W	0.392	1	0.30255	0.83601
Control	G1	bc-YIL168W	0.392	0.516129	0.237836	0.786825
Control	G1	bc-YIL170W	0.392	0.4	0.961947	1
Control	G1	bc-YIL173W	0.392	0.491379	0.0635394	0.571921
Control	G1	bc-YIR001C	0.392	0.5	0.499498	0.963817
Control	G1	bc-YIR016W	0.392	0.400966	0.835259	1
Control	G1	bc-YIR018C-A	0.392	0.230769	0.373717	0.892169
Control	G1	bc-YIR018W	0.392	0.423913	0.646212	1
Control	G1	bc-YIR019C	0.392	0.384615	1	1
Control	G1	bc-YIR021W	0.392	1	0.826778	1
Control	G1	bc-YIR025W	0.392	0.428571	0.699017	1
Control	G1	bc-YIR027C	0.392	0.434066	0.366888	0.88744
Control	G1	bc-YIR028W	0.392	0.666667	0.00343844	0.27519
Control	G1	bc-YIR030C	0.392	0.35	0.553368	0.99295
Control	G1	bc-YIR034C	0.392	0.404255	0.913943	1
Control	G1	bc-YIR035C	0.392	0.398876	0.942658	1
Control	G1	bc-YIR036C	0.392	0.385027	0.937101	1
Control	G1	bc-YIR037W	0.392	0.386667	1	1
Control	G1	bc-YIR038C	0.392	0.527778	0.152909	0.716782
Control	G1	bc-YIR039C	0.392	0.392857	1	1
Control	G1	bc-YIR042C	0.392	0.505747	0.0609854	0.567168
Control	G1	bc-YIR044C	0.392	0.625	0.106521	0.658476
Control	G1	bc-YJL004C	0.392	0.405063	0.922777	1
Control	G1	bc-YJL012C-1	0.392	0.425532	0.476217	0.95631
Control	G1	bc-YJL017W	0.392	0.352941	0.787001	1
Control	G1	bc-YJL020C-2	0.392	0.362745	0.658996	1
Control	G1	bc-YJL023C	0.392	0.421053	0.641233	1
Control	G1	bc-YJL027C	0.392	0.381818	0.928086	1
Control	G1	bc-YJL030W	0.392	0.4	0.94772	1
Control	G1	bc-YJL043W	0.392	0.507692	0.098339	0.645188
Control	G1	bc-YJL044C	0.392	0.444882	0.187778	0.749624
Control	G1	bc-YJL045W	0.392	0.399293	0.900923	1
Control	G1	bc-YJL047C	0.392	0.46729	0.183102	0.745795
Control	G1	bc-YJL048C	0.392	0.427632	0.489793	0.958783
Control	G1	bc-YJL051W	0.392	0.392157	1	1
Control	G1	bc-YJL052W	0.392	0.433333	0.796693	1
Control	G1	bc-YJL055W	0.392	0.235294	0.293047	0.833209
Control	G1	bc-YJL057C	0.392	0.333333	1	1
Control	G1	bc-YJL058C	0.392	0.333333	1	1
Control	G1	bc-YJL059W-2	0.392	0.5	1	1
Control	G1	bc-YJL060W	0.392	0.412587	0.728697	1
Control	G1	bc-YJL062W	0.392	0.439759	0.319592	0.853291
Control	G1	bc-YJL062W-A	0.392	0.492537	0.149197	0.71335
Control	G1	bc-YJL063C	0.392	0.368421	0.789793	1
Control	G1	bc-YJL065C	0.392	0.452991	0.268796	0.815923
Control	G1	bc-YJL066C	0.392	0.393939	1	1
Control	G1	bc-YJL067W	0.392	0.55102	0.0443654	0.533434
Control	G1	bc-YJL068C	0.392	0.455034	0.0320252	0.499246
Control	G1	bc-YJL070C	0.392	0.5	0.0147167	0.401136
Control	G1	bc-YJL071W	0.392	0.364706	0.721073	1
Control	G1	bc-YJL073W	0.392	0.426966	0.614577	1
Control	G1	bc-YJL077C	0.392	0.333333	0.503722	0.965145
Control	G1	bc-YJL078C	0.392	0.464286	0.258541	0.808846
Control	G1	bc-YJL079C	0.392	0.404412	0.795038	1
Control	G1	bc-YJL081C	0.392	1	0.826778	1
Control	G1	bc-YJL082W	0.392	0.434211	0.565448	0.996069
Control	G1	bc-YJL083W	0.392	0.5	0.214579	0.772474
Control	G1	bc-YJL084C	0.392	0.411765	0.77031	1
Control	G1	bc-YJL089W	0.392	0.46875	0.500294	0.964386
Control	G1	bc-YJL093C	0.392	0.412162	0.626657	1
Control	G1	bc-YJL094C	0.392	1	0.826778	1
Control	G1	bc-YJL095W	0.392	0.410526	0.822647	1
Control	G1	bc-YJL096W-1	0.392	0.336449	0.335215	0.863903
Control	G1	bc-YJL096W-2	0.392	0.351613	0.280824	0.82515
Control	G1	bc-YJL098W	0.392	0.445946	0.448868	0.941922
Control	G1	bc-YJL099W	0.392	0.490196	0.225125	0.779896
Control	G1	bc-YJL100W	0.392	0.47619	0.585602	1
Control	G1	bc-YJL102W	0.392	0.409836	0.738624	1
Control	G1	bc-YJL103C	0.392	0.438053	0.2765	0.821809
Control	G1	bc-YJL105W	0.392	0.417582	0.732001	1
Control	G1	bc-YJL108C	0.392	0.469512	0.0970804	0.643046
Control	G1	bc-YJL110C	0.392	0.615385	0.180996	0.743125
Control	G1	bc-YJL112W	0.392	0.458333	0.663117	1
Control	G1	bc-YJL116C	0.392	0.4	0.989826	1
Control	G1	bc-YJL123C	0.392	0.459459	0.525267	0.976334
Control	G1	bc-YJL128C	0.392	0.325397	0.202387	0.763588
Control	G1	bc-YJL129C-1	0.392	0.666667	0.705276	1
Control	G1	bc-YJL131C	0.392	0.5	1	1
Control	G1	bc-YJL132W-1	0.392	0.368852	0.713694	1
Control	G1	bc-YJL132W-2	0.392	0.451807	0.204829	0.764764
Control	G1	bc-YJL133W	0.392	0.462025	0.142126	0.700709
Control	G1	bc-YJL134W	0.392	0.403785	0.79318	1
Control	G1	bc-YJL137C	0.392	0.268041	0.0280218	0.476251
Control	G1	bc-YJL138C	0.392	0.438272	0.341497	0.870626
Control	G1	bc-YJL141C	0.392	0.4	1	1
Control	G1	bc-YJL142C	0.392	0.411765	1	1
Control	G1	bc-YJL144W	0.392	0.509434	0.131059	0.688862
Control	G1	bc-YJL145W	0.392	0.454545	0.184708	0.747381
Control	G1	bc-YJL146W	0.392	0.441176	0.348102	0.873132
Control	G1	bc-YJL147C	0.392	0.373333	0.855453	1
Control	G1	bc-YJL148W	0.392	0.371429	0.841698	1
Control	G1	bc-YJL149W	0.392	0.6	0.626113	1
Control	G1	bc-YJL150W	0.392	0.444444	1	1
Control	G1	bc-YJL151C-1	0.392	0.368794	0.687836	1
Control	G1	bc-YJL152W	0.392	0.291667	0.226145	0.779896
Control	G1	bc-YJL154C	0.392	0.633333	0.0153795	0.401136
Control	G1	bc-YJL155C	0.392	0.371429	0.695966	1
Control	G1	bc-YJL157C	0.392	0.346457	0.400503	0.91358
Control	G1	bc-YJL158C	0.392	0.376812	0.821668	1
Control	G1	bc-YJL159W	0.392	0.44	0.505819	0.965145
Control	G1	bc-YJL160C-2	0.392	0.324324	0.521822	0.976334
Control	G1	bc-YJL160C-3	0.392	0.462185	0.194421	0.752278
Control	G1	bc-YJL161W-2	0.392	0.466165	0.147696	0.711927
Control	G1	bc-YJL162C	0.392	0.222222	0.489859	0.958783
Control	G1	bc-YJL163C-1	0.392	0.494792	0.0179518	0.419228
Control	G1	bc-YJL163C-2	0.392	0.375	0.939628	1
Control	G1	bc-YJL164C	0.392	0.384181	0.9254	1
Control	G1	bc-YJL165C-1	0.392	0.446154	0.481224	0.956352
Control	G1	bc-YJL165C-2	0.392	0.375	0.939628	1
Control	G1	bc-YJL166W	0.392	0.388889	1	1
Control	G1	bc-YJL169W	0.392	0.636364	0.184546	0.747024
Control	G1	bc-YJL170C	0.392	0.625	0.330719	0.861157
Control	G1	bc-YJL171C	0.392	0.475728	0.142837	0.701375
Control	G1	bc-YJL172W-1	0.392	0.477941	0.0875917	0.630252
Control	G1	bc-YJL175W	0.392	0.433333	0.534981	0.982671
Control	G1	bc-YJL176C	0.392	0.342105	0.663036	1
Control	G1	bc-YJL178C	0.392	0.390625	1	1
Control	G1	bc-YJL181W	0.392	0.33526	0.216442	0.772474
Control	G1	bc-YJL182C	0.392	0.394286	1	1
Control	G1	bc-YJL183W	0.392	0.386792	1	1
Control	G1	bc-YJL185C	0.392	0.423841	0.54496	0.988557
Control	G1	bc-YJL186W	0.392	1	0.826778	1
Control	G1	bc-YJL188C	0.392	0.333333	0.849028	1
Control	G1	bc-YJL189W-1	0.392	1	0.826778	1
Control	G1	bc-YJL191W-1	0.392	0.373494	0.84252	1
Control	G1	bc-YJL192C	0.392	0.328244	0.215743	0.772474
Control	G1	bc-YJL196C-1	0.392	0.380435	0.810665	1
Control	G1	bc-YJL196C-2	0.392	0.385321	0.983113	1
Control	G1	bc-YJL197W	0.392	0.43128	0.372627	0.891982
Control	G1	bc-YJL198W	0.392	0.545455	0.223843	0.779896
Control	G1	bc-YJL199C	0.392	0.382022	0.95227	1
Control	G1	bc-YJL200C-1	0.392	0.391566	1	1
Control	G1	bc-YJL201W	0.392	0.444444	0.389433	0.903699
Control	G1	bc-YJL204C	0.392	0.514286	0.0686656	0.586809
Control	G1	bc-YJL206C-1	0.392	0.365385	0.691876	1
Control	G1	bc-YJL206C-2	0.392	0.492063	0.0526076	0.544698
Control	G1	bc-YJL206C-A	0.392	0.35625	0.473913	0.95631
Control	G1	bc-YJL209W	0.392	0.428571	0.672554	1
Control	G1	bc-YJL210W	0.392	0.5	0.647238	1
Control	G1	bc-YJL212C	0.392	0.468085	0.205988	0.764764
Control	G1	bc-YJL213W	0.392	0.470588	0.172978	0.739181
Control	G1	bc-YJL214W	0.392	0.4	1	1
Control	G1	bc-YJL215C	0.392	0.391304	1	1
Control	G1	bc-YJL216C	0.392	0.388889	1	1
Control	G1	bc-YJL217W	0.392	0.379032	0.871135	1
Control	G1	bc-YJL218W	0.392	0.418182	0.688758	1
Control	G1	bc-YJR003C	0.392	0.479452	0.195255	0.753483
Control	G1	bc-YJR004C	0.392	0.404412	0.870014	1
Control	G1	bc-YJR005C-A	0.392	0.32967	0.313403	0.843887
Control	G1	bc-YJR009C	0.392	0.436066	0.246104	0.79671
Control	G1	bc-YJR010W	0.392	0.464135	0.0756931	0.605967
Control	G1	bc-YJR015W	0.392	0.460674	0.271349	0.816158
Control	G1	bc-YJR020W	0.392	0.512195	0.178991	0.742539
Control	G1	bc-YJR021C	0.392	0.423913	0.646212	1
Control	G1	bc-YJR025C	0.392	0.373626	0.830719	1
Control	G1	bc-YJR026W	0.392	1	0.826778	1
Control	G1	bc-YJR030C	0.392	0.434211	0.403673	0.916051
Control	G1	bc-YJR031C	0.392	0.4	0.98444	1
Control	G1	bc-YJR032W	0.392	0.342466	0.494294	0.960811
Control	G1	bc-YJR033C	0.392	0.351351	0.425195	0.92493
Control	G1	bc-YJR035W	0.392	0.337748	0.267711	0.815923
Control	G1	bc-YJR036C	0.392	0.415842	0.617855	1
Control	G1	bc-YJR037W	0.392	0.6	0.626113	1
Control	G1	bc-YJR038C	0.392	0.355932	0.691802	1
Control	G1	bc-YJR039W	0.392	0.666667	0.343166	0.871979
Control	G1	bc-YJR040W	0.392	0.373563	0.734108	1
Control	G1	bc-YJR043C	0.392	0.30303	0.206355	0.764764
Control	G1	bc-YJR044C	0.392	0.482353	0.0482232	0.536142
Control	G1	bc-YJR047C	0.392	0.328947	0.19057	0.750885
Control	G1	bc-YJR048W	0.392	0.4	1	1
Control	G1	bc-YJR050W	0.392	0.444444	0.368072	0.887734
Control	G1	bc-YJR051W	0.392	0.34	0.570406	0.997813
Control	G1	bc-YJR053W	0.392	0.285714	0.855318	1
Control	G1	bc-YJR055W-1	0.392	0.47619	0.585602	1
Control	G1	bc-YJR061W	0.392	0.408537	0.776606	1
Control	G1	bc-YJR062C	0.392	0.383562	0.992313	1
Control	G1	bc-YJR063W	0.392	0.410714	0.898464	1
Control	G1	bc-YJR066W	0.392	0.386555	0.996093	1
Control	G1	bc-YJR070C	0.392	0.285714	0.133587	0.692117
Control	G1	bc-YJR073C	0.392	0.469925	0.0450541	0.535204
Control	G1	bc-YJR074W	0.392	0.4	1	1
Control	G1	bc-YJR075W	0.392	1	0.826778	1
Control	G1	bc-YJR078W	0.392	0.380645	0.873639	1
Control	G1	bc-YJR079W	0.392	0.344828	0.756083	1
Control	G1	bc-YJR082C	0.392	0.352941	0.787001	1
Control	G1	bc-YJR083C	0.392	0.465517	0.107795	0.659751
Control	G1	bc-YJR086W	0.392	0.308511	0.157039	0.720687
Control	G1	bc-YJR087W	0.392	0.5	1	1
Control	G1	bc-YJR088C	0.392	0.29	0.0702658	0.590738
Control	G1	bc-YJR090C	0.392	0.535714	0.189327	0.750367
Control	G1	bc-YJR091C	0.392	0.416107	0.665436	1
Control	G1	bc-YJR092W	0.392	0.411765	0.90071	1
Control	G1	bc-YJR096W	0.392	0.443864	0.138476	0.698338
Control	G1	bc-YJR097W	0.392	0.328767	0.363414	0.885883
Control	G1	bc-YJR099W	0.392	0.453608	0.308009	0.842154
Control	G1	bc-YJR100C	0.392	0.394958	1	1
Control	G1	bc-YJR101W	0.392	0.426966	0.466418	0.953411
Control	G1	bc-YJR103W	0.392	0.423077	0.421206	0.92493
Control	G1	bc-YJR106W	0.392	0.561644	0.00873983	0.348726
Control	G1	bc-YJR107W	0.392	0.489796	0.237833	0.786825
Control	G1	bc-YJR109C	0.392	0.477612	0.0909407	0.636405
Control	G1	bc-YJR110W	0.392	0.432203	0.485502	0.956816
Control	G1	bc-YJR113C	0.392	0.396226	1	1
Control	G1	bc-YJR114W	0.392	0.383333	1	1
Control	G1	bc-YJR115W	0.392	0.388535	1	1
Control	G1	bc-YJR116W	0.392	0.442308	0.577647	1
Control	G1	bc-YJR118C	0.392	0.5	0.227016	0.779896
Control	G1	bc-YJR119C	0.392	0.571429	0.565139	0.996052
Control	G1	bc-YJR120W	0.392	0.25	0.485427	0.956816
Control	G1	bc-YJR122W	0.392	0.365079	0.782602	1
Control	G1	bc-YJR126C	0.392	0.360825	0.502164	0.965145
Control	G1	bc-YJR127C	0.392	0.409938	0.754985	1
Control	G1	bc-YJR128W	0.392	0.464286	0.366233	0.887344
Control	G1	bc-YJR129C	0.392	0.316667	0.320576	0.854804
Control	G1	bc-YJR131W	0.392	0.25	0.947919	1
Control	G1	bc-YJR133W	0.392	0.413793	0.791066	1
Control	G1	bc-YJR134C	0.392	0.666667	0.705276	1
Control	G1	bc-YJR135W-A	0.392	0.432143	0.308213	0.842154
Control	G1	bc-YJR137C	0.392	0.435484	0.434119	0.92992
Control	G1	bc-YJR139C	0.392	0.415584	0.668106	1
Control	G1	bc-YJR140C	0.392	0.277778	0.23666	0.786825
Control	G1	bc-YJR145C	0.392	0.666667	0.343166	0.871979
Control	G1	bc-YJR148W	0.392	0.425373	0.547669	0.989387
Control	G1	bc-YJR150C	0.392	0.419048	0.685245	1
Control	G1	bc-YJR151C	0.392	0.439394	0.544738	0.988332
Control	G1	bc-YJR151W-A	0.392	0.303483	0.0346191	0.504824
Control	G1	bc-YJR153W	0.392	0.511416	0.0037771	0.27519
Control	G1	bc-YJR154W	0.392	0.25	0.651509	1
Control	G1	bc-YKL002W-2	0.392	0.31677	0.10471	0.653721
Control	G1	bc-YKL005C	0.392	0.448276	0.683769	1
Control	G1	bc-YKL008C	0.392	0.482759	0.232759	0.786159
Control	G1	bc-YKL015W	0.392	0.35	0.885636	1
Control	G1	bc-YKL016C	0.392	0.333333	0.487639	0.957846
Control	G1	bc-YKL017C	0.392	0.416667	1	1
Control	G1	bc-YKL020C	0.392	0.636364	0.184546	0.747024
Control	G1	bc-YKL023W	0.392	1	0.826778	1
Control	G1	bc-YKL025C	0.392	0.414414	0.741759	1
Control	G1	bc-YKL026C	0.392	0.285714	0.855318	1
Control	G1	bc-YKL027W	0.392	0.416667	0.713783	1
Control	G1	bc-YKL029C	0.392	0.452381	0.355164	0.879525
Control	G1	bc-YKL030W	0.392	0.5	1	1
Control	G1	bc-YKL031W	0.392	0.434211	0.565448	0.996069
Control	G1	bc-YKL032C	0.392	0.378205	0.830143	1
Control	G1	bc-YKL033W-A-2	0.392	0.346154	0.391503	0.905694
Control	G1	bc-YKL034W	0.392	0.445652	0.23837	0.786825
Control	G1	bc-YKL039W	0.392	0.428571	0.474132	0.95631
Control	G1	bc-YKL040C	0.392	0.325843	0.28682	0.828968
Control	G1	bc-YKL041W	0.392	0.375	0.820925	1
Control	G1	bc-YKL043W	0.392	0.352941	0.693299	1
Control	G1	bc-YKL046C	0.392	0.414414	0.741759	1
Control	G1	bc-YKL050C	0.392	0.368421	0.692086	1
Control	G1	bc-YKL051W	0.392	0.53125	0.16991	0.732611
Control	G1	bc-YKL061W	0.392	0.333333	0.310391	0.843464
Control	G1	bc-YKL062W	0.392	0.511628	0.169593	0.732611
Control	G1	bc-YKL063C	0.392	0.408451	0.892074	1
Control	G1	bc-YKL065C-2	0.392	0.365672	0.648425	1
Control	G1	bc-YKL068W	0.392	0.357143	1	1
Control	G1	bc-YKL069W	0.392	0.4	1	1
Control	G1	bc-YKL070W	0.392	0.424242	0.854625	1
Control	G1	bc-YKL071W	0.392	0.328767	0.363414	0.885883
Control	G1	bc-YKL072W	0.392	0.481481	0.259069	0.809412
Control	G1	bc-YKL073W	0.392	0.35102	0.315846	0.846888
Control	G1	bc-YKL075C	0.392	0.395604	1	1
Control	G1	bc-YKL080W	0.392	0.547619	0.0702474	0.590738
Control	G1	bc-YKL081W	0.392	0.38	0.865873	1
Control	G1	bc-YKL084W	0.392	0.55	0.00117709	0.242866
Control	G1	bc-YKL085W	0.392	0.375	1	1
Control	G1	bc-YKL086W	0.392	0.308824	0.233485	0.786825
Control	G1	bc-YKL087C	0.392	0.205882	0.0476178	0.535204
Control	G1	bc-YKL092C	0.392	0.4	1	1
Control	G1	bc-YKL093W	0.392	0.373626	0.728693	1
Control	G1	bc-YKL094W	0.392	0.489362	0.0993135	0.645188
Control	G1	bc-YKL096W-A	0.392	0.393939	1	1
Control	G1	bc-YKL098W	0.392	0.447154	0.310269	0.843464
Control	G1	bc-YKL102C	0.392	0.428571	1	1
Control	G1	bc-YKL103C	0.392	0.4	0.961947	1
Control	G1	bc-YKL105C	0.392	1	0.826778	1
Control	G1	bc-YKL106C-A	0.392	0.444444	0.28799	0.829726
Control	G1	bc-YKL106W	0.392	0.539683	0.034749	0.504824
Control	G1	bc-YKL107W	0.392	0.453704	0.281304	0.82515
Control	G1	bc-YKL109W	0.392	0.37037	0.98253	1
Control	G1	bc-YKL110C	0.392	0.469136	0.233654	0.786825
Control	G1	bc-YKL113C	0.392	0.48913	0.103676	0.653721
Control	G1	bc-YKL114C	0.392	0.423423	0.476146	0.95631
Control	G1	bc-YKL115C	0.392	0.5	1	1
Control	G1	bc-YKL117W	0.392	0.342105	0.663036	1
Control	G1	bc-YKL118W	0.392	0.375	1	1
Control	G1	bc-YKL119C	0.392	0.423729	0.740905	1
Control	G1	bc-YKL121W	0.392	0.486486	0.0845586	0.624967
Control	G1	bc-YKL123W	0.392	0.411215	0.794844	1
Control	G1	bc-YKL124W	0.392	0.44086	0.442469	0.936834
Control	G1	bc-YKL127W	0.392	0.431973	0.301892	0.83601
Control	G1	bc-YKL128C	0.392	0.401235	0.907234	1
Control	G1	bc-YKL129C	0.392	0.425101	0.430431	0.928158
Control	G1	bc-YKL130C	0.392	0.432692	0.357041	0.882508
Control	G1	bc-YKL131W	0.392	0.396552	1	1
Control	G1	bc-YKL132C	0.392	0.44186	0.451505	0.944432
Control	G1	bc-YKL133C	0.392	0.5	0.714939	1
Control	G1	bc-YKL134C	0.392	0.488889	0.266177	0.815923
Control	G1	bc-YKL135C	0.392	0.367347	0.853843	1
Control	G1	bc-YKL137W-1	0.392	0.5	0.462206	0.948656
Control	G1	bc-YKL137W-2	0.392	0.34188	0.368909	0.888768
Control	G1	bc-YKL140W	0.392	0.373786	0.713813	1
Control	G1	bc-YKL142W	0.392	0.435233	0.34043	0.869457
Control	G1	bc-YKL143W	0.392	0.543478	0.0648902	0.574865
Control	G1	bc-YKL146W	0.392	0.75	0.344426	0.871979
Control	G1	bc-YKL147C	0.392	1	0.30255	0.83601
Control	G1	bc-YKL148C	0.392	0.52381	0.326283	0.85668
Control	G1	bc-YKL149C	0.392	0.482143	0.245466	0.795912
Control	G1	bc-YKL151C	0.392	0.447917	0.362714	0.885883
Control	G1	bc-YKL155C	0.392	0.310345	0.183985	0.747024
Control	G1	bc-YKL157W-1	0.392	0.421569	0.656166	1
Control	G1	bc-YKL157W-2	0.392	0.454545	0.51426	0.971674
Control	G1	bc-YKL158W	0.392	0.444444	0.839992	1
Control	G1	bc-YKL160W	0.392	0.453125	0.247528	0.797723
Control	G1	bc-YKL161C	0.392	0.373134	0.869763	1
Control	G1	bc-YKL162C-A	0.392	0.365854	0.742873	1
Control	G1	bc-YKL164C	0.392	0.442308	0.577647	1
Control	G1	bc-YKL166C	0.392	0.439655	0.401815	0.915119
Control	G1	bc-YKL167C	0.392	0.290323	0.3481	0.873132
Control	G1	bc-YKL168C	0.392	0.405797	0.929505	1
Control	G1	bc-YKL170W	0.392	0.429487	0.458986	0.948407
Control	G1	bc-YKL171W	0.392	0.469388	0.366577	0.88744
Control	G1	bc-YKL174C	0.392	0.383333	1	1
Control	G1	bc-YKL175W	0.392	0.561404	0.00138225	0.242866
Control	G1	bc-YKL176C	0.392	0.339623	0.551087	0.991267
Control	G1	bc-YKL177W	0.392	0.521739	0.305282	0.839313
Control	G1	bc-YKL179C	0.392	0.413043	0.903005	1
Control	G1	bc-YKL183W	0.392	0.391304	1	1
Control	G1	bc-YKL184W	0.392	0.516667	0.0855434	0.625555
Control	G1	bc-YKL185W	0.392	0.386667	1	1
Control	G1	bc-YKL188C	0.392	0.373737	0.819869	1
Control	G1	bc-YKL190W	0.392	0.427885	0.422133	0.92493
Control	G1	bc-YKL194C	0.392	0.5	1	1
Control	G1	bc-YKL198C-1	0.392	0.361111	0.849228	1
Control	G1	bc-YKL198C-2	0.392	0.5	0.714939	1
Control	G1	bc-YKL202W	0.392	0.491228	0.191889	0.750885
Control	G1	bc-YKL205W	0.392	0.333333	0.849028	1
Control	G1	bc-YKL207W	0.392	0.403846	0.793389	1
Control	G1	bc-YKL208W	0.392	0.422222	0.672653	1
Control	G1	bc-YKL211C	0.392	0.432234	0.311527	0.843464
Control	G1	bc-YKL213C	0.392	0.294118	0.574652	0.999676
Control	G1	bc-YKL215C	0.392	0.326531	0.456529	0.948037
Control	G1	bc-YKL217W	0.392	0.410256	0.956441	1
Control	G1	bc-YKL218C	0.392	0.34965	0.27028	0.815923
Control	G1	bc-YKL221W	0.392	0.455882	0.380435	0.899641
Control	G1	bc-YKL222C	0.392	0.449664	0.244669	0.794878
Control	G1	bc-YKR006C	0.392	0.55	0.236989	0.786825
Control	G1	bc-YKR007W	0.392	0.472973	0.0961311	0.643046
Control	G1	bc-YKR009C	0.392	0.443946	0.218449	0.774714
Control	G1	bc-YKR011C	0.392	0.466667	0.163929	0.728492
Control	G1	bc-YKR015C	0.392	0.417323	0.675012	1
Control	G1	bc-YKR017C	0.392	0.419847	0.631644	1
Control	G1	bc-YKR018C	0.392	0.453744	0.137139	0.696781
Control	G1	bc-YKR019C	0.392	0.416667	0.635526	1
Control	G1	bc-YKR020W	0.392	0.555556	0.251021	0.80409
Control	G1	bc-YKR021W	0.392	1	0.826778	1
Control	G1	bc-YKR023W	0.392	0.412281	0.769163	1
Control	G1	bc-YKR024C	0.392	0.384615	1	1
Control	G1	bc-YKR028W	0.392	0.527273	0.0726923	0.601086
Control	G1	bc-YKR029C	0.392	0.396552	0.971292	1
Control	G1	bc-YKR031C	0.392	0.478261	0.215438	0.772474
Control	G1	bc-YKR032W	0.392	0.545455	0.472761	0.95631
Control	G1	bc-YKR033C	0.392	0.488372	0.282013	0.82515
Control	G1	bc-YKR034W	0.392	0.369863	0.69907	1
Control	G1	bc-YKR035C	0.392	0.5	0.462206	0.948656
Control	G1	bc-YKR035W-A	0.392	0.51087	0.0439292	0.532178
Control	G1	bc-YKR036C	0.392	0.463878	0.0662549	0.58132
Control	G1	bc-YKR040C	0.392	0.333333	0.798389	1
Control	G1	bc-YKR042W	0.392	0.469697	0.281538	0.82515
Control	G1	bc-YKR045C	0.392	0.310345	0.183985	0.747024
Control	G1	bc-YKR046C	0.392	0.376238	0.853655	1
Control	G1	bc-YKR049C	0.392	0.401786	0.932575	1
Control	G1	bc-YKR050W	0.392	0.411765	0.731696	1
Control	G1	bc-YKR051W	0.392	0.444444	0.733146	1
Control	G1	bc-YKR052C	0.392	0.396226	1	1
Control	G1	bc-YKR053C	0.392	0.457746	0.189916	0.750885
Control	G1	bc-YKR054C-1	0.392	0.461538	0.493376	0.960811
Control	G1	bc-YKR054C-2	0.392	0.392405	1	1
Control	G1	bc-YKR055W	0.392	0.377778	0.977822	1
Control	G1	bc-YKR056W	0.392	0.491071	0.0686844	0.586809
[truncated: 8,056 more rows]

## Sheet: NaCl
Condition	Phase	Geno	propWT	propGeno	pval	adjpval
NaCl	G1	bc-YAL012W	0.495633	0.542373	0.590924	1
NaCl	G1	bc-YAL016C-B	0.495633	0.666667	0.990977	1
NaCl	G1	bc-YAL024C	0.495633	0.585714	0.202065	1
NaCl	G1	bc-YAL037C-A	0.495633	0.5	1	1
NaCl	G1	bc-YAL044W-A	0.495633	0.534562	0.388442	1
NaCl	G1	bc-YAL047C	0.495633	0.435484	0.45094	1
NaCl	G1	bc-YAL049C	0.495633	0.529412	0.507685	1
NaCl	G1	bc-YAL054C	0.495633	0.569767	0.252528	1
NaCl	G1	bc-YAL067W-A	0.495633	0.485149	0.935577	1
NaCl	G1	bc-YAR050W	0.495633	0.463668	0.437564	1
NaCl	G1	bc-YBL002W	0.495633	0.564356	0.254062	1
NaCl	G1	bc-YBL003C	0.495633	0.552632	0.61254	1
NaCl	G1	bc-YBL005W	0.495633	0.466667	1	1
NaCl	G1	bc-YBL008W	0.495633	0.368421	0.393812	1
NaCl	G1	bc-YBL008W-A	0.495633	0.666667	0.990977	1
NaCl	G1	bc-YBL009W	0.495633	0.530233	0.450592	1
NaCl	G1	bc-YBL011W	0.495633	0.466667	0.733434	1
NaCl	G1	bc-YBL012C	0.495633	0.5	1	1
NaCl	G1	bc-YBL013W	0.495633	0.681818	0.136786	1
NaCl	G1	bc-YBL016W	0.495633	0.478261	0.888715	1
NaCl	G1	bc-YBL019W	0.495633	0.497326	1	1
NaCl	G1	bc-YBL021C	0.495633	0.458333	0.883247	1
NaCl	G1	bc-YBL022C	0.495633	0.566667	0.369461	1
NaCl	G1	bc-YBL024W	0.495633	0.5	1	1
NaCl	G1	bc-YBL028C	0.495633	0.681818	0.136786	1
NaCl	G1	bc-YBL029W	0.495633	0.533784	0.476183	1
NaCl	G1	bc-YBL031W	0.495633	0.48	0.834489	1
NaCl	G1	bc-YBL032W	0.495633	0.430303	0.177171	1
NaCl	G1	bc-YBL036C	0.495633	0.516484	0.697806	1
NaCl	G1	bc-YBL037W	0.495633	0.541401	0.36951	1
NaCl	G1	bc-YBL038W	0.495633	0.481928	0.912025	1
NaCl	G1	bc-YBL039W-A	0.495633	0.585859	0.129095	1
NaCl	G1	bc-YBL042C	0.495633	0.641026	0.114889	1
NaCl	G1	bc-YBL043W	0.495633	0.475	0.931925	1
NaCl	G1	bc-YBL044W	0.495633	0.45509	0.41967	1
NaCl	G1	bc-YBL045C	0.495633	0.545455	0.811671	1
NaCl	G1	bc-YBL046W	0.495633	1	0.994779	1
NaCl	G1	bc-YBL047C	0.495633	0.585366	0.348285	1
NaCl	G1	bc-YBL049W	0.495633	0.558824	0.59386	1
NaCl	G1	bc-YBL051C	0.495633	0.5	1	1
NaCl	G1	bc-YBL052C	0.495633	0.484848	0.90483	1
NaCl	G1	bc-YBL053W	0.495633	0.5	1	1
NaCl	G1	bc-YBL054W	0.495633	0.5	1	1
NaCl	G1	bc-YBL055C	0.495633	0.513889	0.871918	1
NaCl	G1	bc-YBL056W	0.495633	0.452991	0.471553	1
NaCl	G1	bc-YBL057C	0.495633	0.442982	0.222729	1
NaCl	G1	bc-YBL059W	0.495633	0.52381	0.850633	1
NaCl	G1	bc-YBL060W	0.495633	0.492537	1	1
NaCl	G1	bc-YBL061C	0.495633	0.557604	0.154968	1
NaCl	G1	bc-YBL063W	0.495633	0.486842	0.985565	1
NaCl	G1	bc-YBL064C	0.495633	0.446429	0.579788	1
NaCl	G1	bc-YBL065W	0.495633	0.488372	0.995173	1
NaCl	G1	bc-YBL067C	0.495633	0.516667	0.865716	1
NaCl	G1	bc-YBL068W	0.495633	0.456522	0.418333	1
NaCl	G1	bc-YBL069W	0.495633	0.484848	1	1
NaCl	G1	bc-YBL070C	0.495633	0.513699	0.775551	1
NaCl	G1	bc-YBL071C	0.495633	0.5	1	1
NaCl	G1	bc-YBL072C	0.495633	0.567164	0.335555	1
NaCl	G1	bc-YBL075C	0.495633	0.6	0.988377	1
NaCl	G1	bc-YBL078C	0.495633	0.584071	0.114239	1
NaCl	G1	bc-YBL079W	0.495633	0.494505	1	1
NaCl	G1	bc-YBL081W	0.495633	0.425234	0.105246	1
NaCl	G1	bc-YBL082C	0.495633	0.497462	1	1
NaCl	G1	bc-YBL083C	0.495633	0.571429	0.490802	1
NaCl	G1	bc-YBL085W	0.495633	0.552124	0.168769	1
NaCl	G1	bc-YBL086C	0.495633	0.494118	1	1
NaCl	G1	bc-YBL088C	0.495633	0.496575	1	1
NaCl	G1	bc-YBL089W	0.495633	0.444444	1	1
NaCl	G1	bc-YBL090W	0.495633	0.464646	0.653863	1
NaCl	G1	bc-YBL091C	0.495633	0.445161	0.193414	1
NaCl	G1	bc-YBL098W	0.495633	0.333333	1	1
NaCl	G1	bc-YBL099W	0.495633	0.491289	0.967997	1
NaCl	G1	bc-YBL100C	0.495633	1	0.994779	1
NaCl	G1	bc-YBL102W	0.495633	0.42515	0.141392	1
NaCl	G1	bc-YBL104C-2	0.495633	0.54902	0.0951896	1
NaCl	G1	bc-YBL106C	0.495633	0.485507	0.911255	1
NaCl	G1	bc-YBL107C	0.495633	0.5	1	1
NaCl	G1	bc-YBR007C	0.495633	0.479592	0.859527	1
NaCl	G1	bc-YBR014C	0.495633	0.5	1	1
NaCl	G1	bc-YBR018C	0.495633	0.536458	0.387685	1
NaCl	G1	bc-YBR019C	0.495633	0.5	1	1
NaCl	G1	bc-YBR020W-1	0.495633	0.5	1	1
NaCl	G1	bc-YBR020W-2	0.495633	0.387097	0.324949	1
NaCl	G1	bc-YBR021W	0.495633	0.529915	0.576639	1
NaCl	G1	bc-YBR023C	0.495633	0.44697	0.236654	1
NaCl	G1	bc-YBR025C	0.495633	0.473684	0.863354	1
NaCl	G1	bc-YBR027C	0.495633	0.5	1	1
NaCl	G1	bc-YBR030W	0.495633	0.584906	0.277685	1
NaCl	G1	bc-YBR031W	0.495633	0.534884	0.351956	1
NaCl	G1	bc-YBR034C	0.495633	0.474178	0.663882	1
NaCl	G1	bc-YBR035C	0.495633	0.6	0.593959	1
NaCl	G1	bc-YBR036C	0.495633	0.516129	0.805163	1
NaCl	G1	bc-YBR037C	0.495633	0.463918	0.648511	1
NaCl	G1	bc-YBR040W	0.495633	0.508772	0.838667	1
NaCl	G1	bc-YBR042C	0.495633	0.436364	0.49139	1
NaCl	G1	bc-YBR043C	0.495633	0.510417	0.879855	1
NaCl	G1	bc-YBR044C	0.495633	0.487179	0.987601	1
NaCl	G1	bc-YBR045C	0.495633	0.547945	0.481321	1
NaCl	G1	bc-YBR046C	0.495633	0.535354	0.544568	1
NaCl	G1	bc-YBR047W	0.495633	0.496855	1	1
NaCl	G1	bc-YBR048W	0.495633	0.504065	0.948572	1
NaCl	G1	bc-YBR051W	0.495633	0.43662	0.424833	1
NaCl	G1	bc-YBR054W	0.495633	0.434783	0.341414	1
NaCl	G1	bc-YBR056W-A	0.495633	0.586207	0.450528	1
NaCl	G1	bc-YBR058C	0.495633	0.567568	0.502304	1
NaCl	G1	bc-YBR062C-1	0.495633	0.48524	0.791713	1
NaCl	G1	bc-YBR062C-2	0.495633	0.497653	1	1
NaCl	G1	bc-YBR063C	0.495633	0.604651	0.227206	1
NaCl	G1	bc-YBR064W	0.495633	0.466667	0.775876	1
NaCl	G1	bc-YBR067C	0.495633	0.489627	0.943089	1
NaCl	G1	bc-YBR069C	0.495633	0.508621	0.883957	1
NaCl	G1	bc-YBR072C-A	0.495633	0.5	1	1
NaCl	G1	bc-YBR073W	0.495633	0.485597	0.862195	1
NaCl	G1	bc-YBR074W-2	0.495633	0.5	0.975727	1
NaCl	G1	bc-YBR078W	0.495633	0.578947	0.295583	1
NaCl	G1	bc-YBR081C	0.495633	0.438596	0.501662	1
NaCl	G1	bc-YBR083W	0.495633	0.4689	0.577374	1
NaCl	G1	bc-YBR084C-A	0.495633	0.571429	0.986277	1
NaCl	G1	bc-YBR090C	0.495633	0.543379	0.279951	1
NaCl	G1	bc-YBR092C	0.495633	0.549708	0.263824	1
NaCl	G1	bc-YBR098W-1	0.495633	0.5	1	1
NaCl	G1	bc-YBR098W-2	0.495633	0.5	1	1
NaCl	G1	bc-YBR099C	0.495633	0.5	1	1
NaCl	G1	bc-YBR100W	0.495633	0.507042	0.887463	1
NaCl	G1	bc-YBR103W	0.495633	0.425	0.0453526	1
NaCl	G1	bc-YBR104W	0.495633	0.440945	0.321746	1
NaCl	G1	bc-YBR105C-1	0.495633	0.504464	0.892539	1
NaCl	G1	bc-YBR105C-2	0.495633	0.468354	0.744386	1
NaCl	G1	bc-YBR106W	0.495633	0.363636	0.575349	1
NaCl	G1	bc-YBR107C	0.495633	0.467742	0.781837	1
NaCl	G1	bc-YBR108W	0.495633	0.433962	0.480702	1
NaCl	G1	bc-YBR111C	0.495633	0.419118	0.141338	1
NaCl	G1	bc-YBR111W-A	0.495633	0.470588	1	1
NaCl	G1	bc-YBR113W	0.495633	0.5	1	1
NaCl	G1	bc-YBR114W	0.495633	0.498221	0.984637	1
NaCl	G1	bc-YBR115C	0.495633	0.451807	0.380288	1
NaCl	G1	bc-YBR116C	0.495633	0.574074	0.343893	1
NaCl	G1	bc-YBR119W	0.495633	0.497462	1	1
NaCl	G1	bc-YBR125C	0.495633	0.42	0.0886534	1
NaCl	G1	bc-YBR126C	0.495633	0.537313	0.452903	1
NaCl	G1	bc-YBR127C	0.495633	0.59434	0.0846227	1
NaCl	G1	bc-YBR128C	0.495633	0.510638	0.965888	1
NaCl	G1	bc-YBR129C	0.495633	0.456897	0.521137	1
NaCl	G1	bc-YBR130C	0.495633	0.486957	0.863311	1
NaCl	G1	bc-YBR131W	0.495633	0.465753	0.727677	1
NaCl	G1	bc-YBR132C	0.495633	0.431373	0.469569	1
NaCl	G1	bc-YBR137W	0.495633	0.538043	0.376361	1
NaCl	G1	bc-YBR138C	0.495633	0.522936	0.684887	1
NaCl	G1	bc-YBR139W	0.495633	0.481356	0.75816	1
NaCl	G1	bc-YBR141C	0.495633	0.473684	0.81764	1
NaCl	G1	bc-YBR144C	0.495633	0.571429	0.648308	1
NaCl	G1	bc-YBR147W	0.495633	1	0.474722	1
NaCl	G1	bc-YBR148W	0.495633	1	0.245135	1
NaCl	G1	bc-YBR149W	0.495633	0.531532	0.425895	1
NaCl	G1	bc-YBR150C	0.495633	0.616822	0.0314415	1
NaCl	G1	bc-YBR151W	0.495633	0.5	1	1
NaCl	G1	bc-YBR157C-1	0.495633	0.413793	0.507057	1
NaCl	G1	bc-YBR157C-2	0.495633	0.533333	0.425823	1
NaCl	G1	bc-YBR158W	0.495633	0.45	0.864143	1
NaCl	G1	bc-YBR161W	0.495633	0.546392	0.425727	1
NaCl	G1	bc-YBR162C	0.495633	0.491429	0.995407	1
NaCl	G1	bc-YBR163W	0.495633	0.615385	0.204416	1
NaCl	G1	bc-YBR164C	0.495633	0.142857	0.141009	1
NaCl	G1	bc-YBR165W	0.495633	0.495902	1	1
NaCl	G1	bc-YBR166C	0.495633	0.454545	0.874258	1
NaCl	G1	bc-YBR168W	0.495633	0.433333	0.33417	1
NaCl	G1	bc-YBR169C	0.495633	0.6	0.0489739	1
NaCl	G1	bc-YBR171W	0.495633	0.411765	0.665625	1
NaCl	G1	bc-YBR172C	0.495633	0.55	0.33815	1
NaCl	G1	bc-YBR173C	0.495633	0.402597	0.16501	1
NaCl	G1	bc-YBR175W	0.495633	0.47619	1	1
NaCl	G1	bc-YBR177C	0.495633	0.445378	0.381934	1
NaCl	G1	bc-YBR178W	0.495633	0.666667	0.496711	1
NaCl	G1	bc-YBR179C	0.495633	0.494624	1	1
NaCl	G1	bc-YBR180W	0.495633	0.479167	0.766369	1
NaCl	G1	bc-YBR181C	0.495633	0.605505	0.0504141	1
NaCl	G1	bc-YBR182C-A	0.495633	0.333333	1	1
NaCl	G1	bc-YBR183W	0.495633	0.628205	0.0410497	1
NaCl	G1	bc-YBR184W	0.495633	0.483516	0.850123	1
NaCl	G1	bc-YBR186W	0.495633	0.714286	0.442833	1
NaCl	G1	bc-YBR187W	0.495633	0.53125	0.688903	1
NaCl	G1	bc-YBR188C	0.495633	0.457447	0.574542	1
NaCl	G1	bc-YBR191W-2	0.495633	0.555556	0.603566	1
NaCl	G1	bc-YBR194W	0.495633	0.416667	0.195124	1
NaCl	G1	bc-YBR195C	0.495633	0.534483	0.51984	1
NaCl	G1	bc-YBR199W	0.495633	0.544355	0.247065	1
NaCl	G1	bc-YBR201W-1	0.495633	0.501961	0.933189	1
NaCl	G1	bc-YBR201W-2	0.495633	0.531792	0.470801	1
NaCl	G1	bc-YBR204C	0.495633	0.488889	1	1
NaCl	G1	bc-YBR206W	0.495633	0.444444	1	1
NaCl	G1	bc-YBR207W	0.495633	0.592105	0.151529	1
NaCl	G1	bc-YBR209W	0.495633	0.518519	0.973614	1
NaCl	G1	bc-YBR210W	0.495633	0.519685	0.704409	1
NaCl	G1	bc-YBR212W	0.495633	0.48503	0.885331	1
NaCl	G1	bc-YBR213W	0.495633	0.516129	0.805163	1
NaCl	G1	bc-YBR214W	0.495633	0.53913	0.465523	1
NaCl	G1	bc-YBR215W	0.495633	0.369231	0.0142995	0.917646
NaCl	G1	bc-YBR216C	0.495633	0.424242	0.540513	1
NaCl	G1	bc-YBR217W	0.495633	0.561798	0.304625	1
NaCl	G1	bc-YBR218C	0.495633	0.52381	0.553265	1
NaCl	G1	bc-YBR219C	0.495633	0.352941	0.363568	1
NaCl	G1	bc-YBR220C	0.495633	0.627451	0.0214361	1
NaCl	G1	bc-YBR221C	0.495633	0.25	0.633981	1
NaCl	G1	bc-YBR222C	0.495633	0.548446	0.108218	1
NaCl	G1	bc-YBR223C	0.495633	0.702703	0.0242731	1
NaCl	G1	bc-YBR224W	0.495633	0.538462	0.981419	1
NaCl	G1	bc-YBR225W	0.495633	0.493827	1	1
NaCl	G1	bc-YBR226C	0.495633	0.42	0.385989	1
NaCl	G1	bc-YBR227C	0.495633	0.408759	0.0912436	1
NaCl	G1	bc-YBR229C	0.495633	0.490566	0.985597	1
NaCl	G1	bc-YBR230C	0.495633	0.333333	1	1
NaCl	G1	bc-YBR230W-A	0.495633	0.485666	0.796182	1
NaCl	G1	bc-YBR231C	0.495633	0.56	0.474367	1
NaCl	G1	bc-YBR232C	0.495633	0.56	0.67346	1
NaCl	G1	bc-YBR233W	0.495633	0.493421	1	1
NaCl	G1	bc-YBR235W	0.495633	0.405405	0.376073	1
NaCl	G1	bc-YBR238C	0.495633	0.483871	1	1
NaCl	G1	bc-YBR239C	0.495633	0.473684	0.672652	1
NaCl	G1	bc-YBR241C	0.495633	0.496183	1	1
NaCl	G1	bc-YBR244W	0.495633	0.507353	0.886786	1
NaCl	G1	bc-YBR245C	0.495633	0.471591	0.650108	1
NaCl	G1	bc-YBR246W	0.495633	0.459184	0.586572	1
NaCl	G1	bc-YBR248C	0.495633	0.502439	0.937868	1
NaCl	G1	bc-YBR249C	0.495633	0.504274	0.94958	1
NaCl	G1	bc-YBR250W	0.495633	0.47	0.723235	1
NaCl	G1	bc-YBR251W	0.495633	0.5	1	1
NaCl	G1	bc-YBR255W	0.495633	0.666667	0.990977	1
NaCl	G1	bc-YBR258C	0.495633	0.888889	0.0454856	1
NaCl	G1	bc-YBR259W	0.495633	0.571429	0.111554	1
NaCl	G1	bc-YBR260C	0.495633	0.528736	0.512852	1
NaCl	G1	bc-YBR261C	0.495633	0.658537	0.0663689	1
NaCl	G1	bc-YBR262C	0.495633	0.428571	1	1
NaCl	G1	bc-YBR263W	0.495633	1	0.245135	1
NaCl	G1	bc-YBR264C	0.495633	0.828571	0.000289756	0.208769
NaCl	G1	bc-YBR266C	0.495633	0.454545	0.716703	1
NaCl	G1	bc-YBR267W	0.495633	0.641026	0.114889	1
NaCl	G1	bc-YBR268W	0.495633	0.452632	0.515495	1
NaCl	G1	bc-YBR269C	0.495633	0.576923	0.0625368	1
NaCl	G1	bc-YBR270C	0.495633	0.333333	0.530104	1
NaCl	G1	bc-YBR272C	0.495633	0.563025	0.227323	1
NaCl	G1	bc-YBR274W-1	0.495633	0.463519	0.472738	1
NaCl	G1	bc-YBR274W-2	0.495633	0.540404	0.333098	1
NaCl	G1	bc-YBR276C	0.495633	0.481013	0.743825	1
NaCl	G1	bc-YBR277C	0.495633	0.444444	0.852614	1
NaCl	G1	bc-YBR278W	0.495633	0.505495	0.954487	1
NaCl	G1	bc-YBR280C	0.495633	0.548387	0.415677	1
NaCl	G1	bc-YBR281C	0.495633	0.428571	0.31166	1
NaCl	G1	bc-YBR282W	0.495633	0.515789	0.806578	1
NaCl	G1	bc-YBR283C	0.495633	0.473373	0.685667	1
NaCl	G1	bc-YBR284W	0.495633	0.483607	0.893231	1
NaCl	G1	bc-YBR286W	0.495633	0.518359	0.532748	1
NaCl	G1	bc-YBR287W	0.495633	0.434426	0.271207	1
NaCl	G1	bc-YBR288C	0.495633	0.497738	1	1
NaCl	G1	bc-YBR289W	0.495633	0.482353	0.914947	1
NaCl	G1	bc-YBR290W	0.495633	0.435897	0.393574	1
NaCl	G1	bc-YBR292C	0.495633	0.521739	0.731787	1
NaCl	G1	bc-YBR293W	0.495633	0.581818	0.129103	1
NaCl	G1	bc-YBR294W	0.495633	0.54023	0.361437	1
NaCl	G1	bc-YBR295W	0.495633	0.52454	0.468173	1
NaCl	G1	bc-YBR297W	0.495633	0.583333	0.529865	1
NaCl	G1	bc-YBR298C	0.495633	0.528249	0.394693	1
NaCl	G1	bc-YBR299W	0.495633	0.475248	0.633596	1
NaCl	G1	bc-YBR300C	0.495633	0.5	1	1
NaCl	G1	bc-YCL001W	0.495633	0.666667	0.990977	1
NaCl	G1	bc-YCL002C-2	0.495633	0.503401	0.94491	1
NaCl	G1	bc-YCL006C	0.495633	0.436364	0.49139	1
NaCl	G1	bc-YCL009C	0.495633	0.504412	0.818091	1
NaCl	G1	bc-YCL010C	0.495633	0.727273	0.225019	1
NaCl	G1	bc-YCL011C	0.495633	0.477273	0.940347	1
NaCl	G1	bc-YCL012C	0.495633	0.365591	0.029556	1
NaCl	G1	bc-YCL013W	0.495633	0.6	0.738889	1
NaCl	G1	bc-YCL014W-1	0.495633	0.478261	1	1
NaCl	G1	bc-YCL017C	0.495633	0.5	1	1
NaCl	G1	bc-YCL023C	0.495633	0.5	1	1
NaCl	G1	bc-YCL024W	0.495633	0.492063	1	1
NaCl	G1	bc-YCL026C	0.495633	0.533333	0.980084	1
NaCl	G1	bc-YCL027W	0.495633	0.596273	0.0350969	1
NaCl	G1	bc-YCL029C	0.495633	0.533333	0.526923	1
NaCl	G1	bc-YCL032W	0.495633	0.488889	0.932834	1
NaCl	G1	bc-YCL033C	0.495633	0.482051	0.816382	1
NaCl	G1	bc-YCL034W	0.495633	0.555556	0.603566	1
NaCl	G1	bc-YCL036W	0.495633	0.45	0.527282	1
NaCl	G1	bc-YCL038C	0.495633	0.533333	0.425823	1
NaCl	G1	bc-YCL040W	0.495633	0.524109	0.42065	1
NaCl	G1	bc-YCL042W	0.495633	0.333333	1	1
NaCl	G1	bc-YCL044C	0.495633	1	0.994779	1
NaCl	G1	bc-YCL045C	0.495633	0.441315	0.219403	1
NaCl	G1	bc-YCL046W	0.495633	0.507732	0.778172	1
NaCl	G1	bc-YCL048W	0.495633	0.495215	1	1
NaCl	G1	bc-YCL050C	0.495633	0.475248	0.690378	1
NaCl	G1	bc-YCL051W	0.495633	0.44	0.736575	1
NaCl	G1	bc-YCL055W	0.495633	0.490909	0.989418	1
NaCl	G1	bc-YCL056C	0.495633	0.424242	0.340523	1
NaCl	G1	bc-YCL057C-A	0.495633	0.6	0.738889	1
NaCl	G1	bc-YCL057W	0.495633	0.569536	0.138386	1
NaCl	G1	bc-YCL060C	0.495633	0.461538	0.808772	1
NaCl	G1	bc-YCL061C-1	0.495633	0.433333	0.636388	1
NaCl	G1	bc-YCL061C-2	0.495633	0.464135	0.479202	1
NaCl	G1	bc-YCL062W	0.495633	0.533898	0.523421	1
NaCl	G1	bc-YCL063W	0.495633	0.590909	0.512607	1
NaCl	G1	bc-YCL064C	0.495633	0.416667	0.804402	1
NaCl	G1	bc-YCL069W	0.495633	0.464789	0.508516	1
NaCl	G1	bc-YCL074W	0.495633	0.474576	0.868031	1
NaCl	G1	bc-YCR001W	0.495633	0.441558	0.450178	1
NaCl	G1	bc-YCR002C	0.495633	0.401869	0.100854	1
NaCl	G1	bc-YCR003W	0.495633	0.574468	0.200751	1
NaCl	G1	bc-YCR004C	0.495633	0.57	0.0946776	1
NaCl	G1	bc-YCR006C	0.495633	0.588235	0.615082	1
NaCl	G1	bc-YCR007C	0.495633	0.536946	0.370396	1
NaCl	G1	bc-YCR008W	0.495633	0.5	1	1
NaCl	G1	bc-YCR010C	0.495633	0.517572	0.599594	1
NaCl	G1	bc-YCR011C	0.495633	0.592593	0.434719	1
NaCl	G1	bc-YCR014C	0.495633	0.474453	0.735595	1
NaCl	G1	bc-YCR016W	0.495633	0.487342	0.930292	1
NaCl	G1	bc-YCR017C	0.495633	0.516484	0.697806	1
NaCl	G1	bc-YCR019W	0.495633	0.504673	0.892184	1
NaCl	G1	bc-YCR020C	0.495633	0.52459	0.565426	1
NaCl	G1	bc-YCR020C-A	0.495633	0.515306	0.707203	1
NaCl	G1	bc-YCR021C	0.495633	0.447368	0.413415	1
NaCl	G1	bc-YCR022C	0.495633	0.496296	1	1
NaCl	G1	bc-YCR023C	0.495633	0.472934	0.569196	1
NaCl	G1	bc-YCR024C	0.495633	0.75	0.609436	1
NaCl	G1	bc-YCR024C-A	0.495633	0.5	1	1
NaCl	G1	bc-YCR025C	0.495633	0.477778	0.845835	1
NaCl	G1	bc-YCR030C	0.495633	0.54661	0.23301	1
NaCl	G1	bc-YCR031C	0.495633	0.494624	1	1
NaCl	G1	bc-YCR033W	0.495633	0.416667	0.0566486	1
NaCl	G1	bc-YCR036W	0.495633	0.492063	1	1
NaCl	G1	bc-YCR037C	0.495633	0.468468	0.683405	1
NaCl	G1	bc-YCR043C	0.495633	0.647059	0.327508	1
NaCl	G1	bc-YCR045C	0.495633	0.571429	0.986277	1
NaCl	G1	bc-YCR046C	0.495633	0.6	0.09899	1
NaCl	G1	bc-YCR052W	0.495633	0.5	1	1
NaCl	G1	bc-YCR060W	0.495633	0.540984	0.596688	1
NaCl	G1	bc-YCR061W-1	0.495633	0.5	1	1
NaCl	G1	bc-YCR061W-3	0.495633	0.536842	0.536357	1
NaCl	G1	bc-YCR062W	0.495633	0.556701	0.119845	1
NaCl	G1	bc-YCR063W	0.495633	0.8	0.113043	1
NaCl	G1	bc-YCR066W	0.495633	0.514286	0.970205	1
NaCl	G1	bc-YCR071C	0.495633	1	0.994779	1
NaCl	G1	bc-YCR075C	0.495633	0.476712	0.638846	1
NaCl	G1	bc-YCR076C	0.495633	0.476395	0.690792	1
NaCl	G1	bc-YCR079W	0.495633	0.5	1	1
NaCl	G1	bc-YCR081W	0.495633	0.75	0.284672	1
NaCl	G1	bc-YCR082W	0.495633	0.519231	0.860154	1
NaCl	G1	bc-YCR083W	0.495633	0.497959	1	1
NaCl	G1	bc-YCR085W	0.495633	0.511111	0.966555	1
NaCl	G1	bc-YCR086W	0.495633	0.416667	0.373714	1
NaCl	G1	bc-YCR087C-A	0.495633	0.514563	0.811785	1
NaCl	G1	bc-YCR087W	0.495633	0.571429	0.648308	1
NaCl	G1	bc-YCR090C	0.495633	0.521277	0.734083	1
NaCl	G1	bc-YCR095C	0.495633	0.5	1	1
NaCl	G1	bc-YCR095W-A	0.495633	0.5	1	1
NaCl	G1	bc-YCR098C	0.495633	0.576613	0.0479571	1
NaCl	G1	bc-YCR099C	0.495633	0.166667	0.233885	1
NaCl	G1	bc-YCR102C	0.495633	0.333333	1	1
NaCl	G1	bc-YCR105W	0.495633	0.555556	0.310829	1
NaCl	G1	bc-YCR106W	0.495633	0.604167	0.200843	1
NaCl	G1	bc-YCR107W	0.495633	0.5	1	1
NaCl	G1	bc-YDL012C	0.495633	0.469298	0.569373	1
NaCl	G1	bc-YDL013W	0.495633	0.408451	0.0251259	1
NaCl	G1	bc-YDL019C	0.495633	0.518248	0.713548	1
NaCl	G1	bc-YDL020C	0.495633	0.360465	0.0288385	1
NaCl	G1	bc-YDL021W	0.495633	0.402439	0.151153	1
NaCl	G1	bc-YDL023C	0.495633	0.419355	0.524412	1
NaCl	G1	bc-YDL026W-1	0.495633	0.53125	0.540196	1
NaCl	G1	bc-YDL026W-2	0.495633	0.5	1	1
NaCl	G1	bc-YDL027C	0.495633	0.523529	0.59512	1
NaCl	G1	bc-YDL035C	0.495633	0.333333	1	1
NaCl	G1	bc-YDL036C-1	0.495633	0.505882	0.955769	1
NaCl	G1	bc-YDL036C-2	0.495633	0.481481	0.957863	1
NaCl	G1	bc-YDL037C	0.495633	1	0.994779	1
NaCl	G1	bc-YDL038C	0.495633	0.517857	0.863113	1
NaCl	G1	bc-YDL039C	0.495633	0.554217	0.388195	1
NaCl	G1	bc-YDL047W	0.495633	0.574468	0.380894	1
NaCl	G1	bc-YDL048C	0.495633	0.516704	0.498645	1
NaCl	G1	bc-YDL049C	0.495633	0.636364	0.536985	1
NaCl	G1	bc-YDL050C	0.495633	0.555556	0.796048	1
NaCl	G1	bc-YDL051W	0.495633	0.561644	0.356734	1
NaCl	G1	bc-YDL052C	0.495633	0.478873	0.800293	1
NaCl	G1	bc-YDL053C	0.495633	0.440367	0.20685	1
NaCl	G1	bc-YDL054C	0.495633	0.512535	0.682496	1
NaCl	G1	bc-YDL056W	0.495633	0.487179	0.91064	1
NaCl	G1	bc-YDL057W	0.495633	0.4	1	1
NaCl	G1	bc-YDL063C	0.495633	0.559585	0.159963	1
NaCl	G1	bc-YDL066W	0.495633	0.555556	0.490783	1
NaCl	G1	bc-YDL067C	0.495633	0.513661	0.7453	1
NaCl	G1	bc-YDL068W	0.495633	0.451807	0.380288	1
NaCl	G1	bc-YDL069C-1	0.495633	1	0.474722	1
NaCl	G1	bc-YDL069C-2	0.495633	0.475452	0.606058	1
NaCl	G1	bc-YDL071C	0.495633	0.413793	0.141005	1
NaCl	G1	bc-YDL074C	0.495633	0.480144	0.740692	1
NaCl	G1	bc-YDL078C	0.495633	0.497475	1	1
NaCl	G1	bc-YDL079C	0.495633	0.619048	0.377303	1
NaCl	G1	bc-YDL080C	0.495633	0.525773	0.66898	1
NaCl	G1	bc-YDL081C	0.495633	0.436782	0.373567	1
NaCl	G1	bc-YDL082W	0.495633	0.552083	0.371539	1
NaCl	G1	bc-YDL085C-A	0.495633	0.482143	0.761244	1
NaCl	G1	bc-YDL085W	0.495633	0.488372	1	1
NaCl	G1	bc-YDL086W	0.495633	0.484127	0.829766	1
NaCl	G1	bc-YDL088C	0.495633	0.584795	0.0572085	1
NaCl	G1	bc-YDL089W	0.495633	0.436364	0.312151	1
NaCl	G1	bc-YDL091C	0.495633	0.514614	0.540865	1
NaCl	G1	bc-YDL093W	0.495633	0.485714	0.940095	1
NaCl	G1	bc-YDL095W	0.495633	0.519737	0.563474	1
NaCl	G1	bc-YDL099W	0.495633	0.46	0.407592	1
NaCl	G1	bc-YDL100C	0.495633	0.416058	0.123917	1
NaCl	G1	bc-YDL101C	0.495633	0.455197	0.322321	1
NaCl	G1	bc-YDL106C	0.495633	0.570447	0.0544389	1
NaCl	G1	bc-YDL107W	0.495633	0.494737	1	1
NaCl	G1	bc-YDL109C	0.495633	0.4375	0.839263	1
NaCl	G1	bc-YDL112W	0.495633	0.548148	0.329734	1
NaCl	G1	bc-YDL114W	0.495633	0.51506	0.640515	1
NaCl	G1	bc-YDL118W	0.495633	0.45	0.697477	1
NaCl	G1	bc-YDL121C	0.495633	0.483516	0.809934	1
NaCl	G1	bc-YDL124W	0.495633	0.541667	0.548878	1
NaCl	G1	bc-YDL125C	0.495633	0.47541	0.767877	1
NaCl	G1	bc-YDL129W	0.495633	1	0.994779	1
NaCl	G1	bc-YDL130W	0.495633	0.514286	0.871022	1
NaCl	G1	bc-YDL130W-A	0.495633	0.5	1	1
NaCl	G1	bc-YDL133C-A	0.495633	0.497041	1	1
NaCl	G1	bc-YDL133W	0.495633	0.666667	0.990977	1
NaCl	G1	bc-YDL134C-A	0.495633	0.471616	0.608136	1
NaCl	G1	bc-YDL137W	0.495633	0.527132	0.594484	1
NaCl	G1	bc-YDL138W	0.495633	0.454545	0.664874	1
NaCl	G1	bc-YDL142C	0.495633	0.436364	0.49139	1
NaCl	G1	bc-YDL144C	0.495633	0.574627	0.130806	1
NaCl	G1	bc-YDL146W	0.495633	0.515152	0.869078	1
NaCl	G1	bc-YDL149W	0.495633	0.563025	0.227323	1
NaCl	G1	bc-YDL154W	0.495633	0.504274	0.94958	1
NaCl	G1	bc-YDL156W	0.495633	0.560976	0.523041	1
NaCl	G1	bc-YDL157C	0.495633	0.488506	0.943379	1
NaCl	G1	bc-YDL159W	0.495633	0.457143	0.546224	1
NaCl	G1	bc-YDL160C-A	0.495633	0.483146	0.920539	1
NaCl	G1	bc-YDL161W	0.495633	0.460317	0.547379	1
NaCl	G1	bc-YDL167C	0.495633	0.545455	0.492814	1
NaCl	G1	bc-YDL168W	0.495633	0.575	0.424934	1
NaCl	G1	bc-YDL171C	0.495633	0.444444	0.246546	1
NaCl	G1	bc-YDL174C	0.495633	0.519288	0.556896	1
NaCl	G1	bc-YDL177C	0.495633	0.494253	1	1
NaCl	G1	bc-YDL180W	0.495633	0.510949	0.745411	1
NaCl	G1	bc-YDL184C	0.495633	0.4	0.780473	1
NaCl	G1	bc-YDL189W	0.495633	1	0.994779	1
NaCl	G1	bc-YDL190C	0.495633	0.48538	0.889281	1
NaCl	G1	bc-YDL192W	0.495633	0.371429	0.214405	1
NaCl	G1	bc-YDL197C	0.495633	0.45	0.864143	1
NaCl	G1	bc-YDL198C	0.495633	0.485714	0.940095	1
NaCl	G1	bc-YDL199C	0.495633	0.419355	0.524412	1
NaCl	G1	bc-YDL200C	0.495633	0.545455	0.635861	1
NaCl	G1	bc-YDL201W	0.495633	0.576	0.1356	1
NaCl	G1	bc-YDL202W	0.495633	0.470588	0.677877	1
NaCl	G1	bc-YDL203C	0.495633	0.470588	0.72779	1
NaCl	G1	bc-YDL204W	0.495633	0.51938	0.706322	1
NaCl	G1	bc-YDL206W	0.495633	0.46696	0.531609	1
NaCl	G1	bc-YDL210W	0.495633	0.52459	0.640817	1
NaCl	G1	bc-YDL211C	0.495633	0.509434	0.963991	1
NaCl	G1	bc-YDL213C	0.495633	0.57971	0.0218975	1
NaCl	G1	bc-YDL214C	0.495633	0.428571	1	1
NaCl	G1	bc-YDL215C	0.495633	0.571429	0.986277	1
NaCl	G1	bc-YDL218W	0.495633	0.523297	0.513989	1
NaCl	G1	bc-YDL219W	0.495633	0.481928	0.832109	1
NaCl	G1	bc-YDL222C	0.495633	0.550562	0.40511	1
NaCl	G1	bc-YDL223C	0.495633	0.439024	0.595005	1
NaCl	G1	bc-YDL224C	0.495633	0.546218	0.37862	1
NaCl	G1	bc-YDL225W	0.495633	0.431138	0.180959	1
NaCl	G1	bc-YDL226C	0.495633	0.598039	0.0780878	1
NaCl	G1	bc-YDL227C	0.495633	0.516854	0.802176	1
NaCl	G1	bc-YDL229W	0.495633	0.566667	0.199473	1
NaCl	G1	bc-YDL230W	0.495633	0.467391	0.460962	1
NaCl	G1	bc-YDL231C	0.495633	0.503282	0.86874	1
NaCl	G1	bc-YDL233W	0.495633	0.486486	0.841125	1
NaCl	G1	bc-YDL234C	0.495633	0.393939	0.157379	1
NaCl	G1	bc-YDL236W	0.495633	0.519481	0.609821	1
NaCl	G1	bc-YDL237W	0.495633	0.513158	0.778847	1
NaCl	G1	bc-YDL238C	0.495633	0.485714	1	1
NaCl	G1	bc-YDL239C	0.495633	0.333333	1	1
NaCl	G1	bc-YDL240W	0.495633	1	0.474722	1
NaCl	G1	bc-YDL241W	0.495633	0.505747	0.955335	1
NaCl	G1	bc-YDL242W	0.495633	0.416667	0.804402	1
NaCl	G1	bc-YDL243C	0.495633	0.448485	0.342981	1
NaCl	G1	bc-YDR003W-A	0.495633	1	0.994779	1
NaCl	G1	bc-YDR005C	0.495633	1	0.474722	1
NaCl	G1	bc-YDR011W	0.495633	0.506173	0.956662	1
NaCl	G1	bc-YDR015C	0.495633	1	0.994779	1
NaCl	G1	bc-YDR017C	0.495633	0.521368	0.694117	1
NaCl	G1	bc-YDR020C	0.495633	1	0.994779	1
NaCl	G1	bc-YDR022C	0.495633	0.504274	0.94958	1
NaCl	G1	bc-YDR024W	0.495633	0.5	1	1
NaCl	G1	bc-YDR028C	0.495633	0.391304	0.445513	1
NaCl	G1	bc-YDR029W	0.495633	0.75	0.609436	1
NaCl	G1	bc-YDR030C	0.495633	0.532787	0.530349	1
NaCl	G1	bc-YDR031W	0.495633	0.582278	0.193328	1
NaCl	G1	bc-YDR034C	0.495633	0.460784	0.59804	1
NaCl	G1	bc-YDR035W	0.495633	0.503145	0.943269	1
NaCl	G1	bc-YDR036C	0.495633	0.517241	0.864455	1
NaCl	G1	bc-YDR042C	0.495633	0.448819	0.404464	1
NaCl	G1	bc-YDR048C	0.495633	0.437158	0.210951	1
NaCl	G1	bc-YDR049W	0.495633	0.6875	0.0553581	1
NaCl	G1	bc-YDR051C	0.495633	0.515625	0.868021	1
NaCl	G1	bc-YDR055W	0.495633	0.507246	0.959545	1
NaCl	G1	bc-YDR056C	0.495633	0.55	0.437647	1
NaCl	G1	bc-YDR057W	0.495633	0.662651	0.0072927	0.790606
NaCl	G1	bc-YDR058C	0.495633	0.333333	1	1
NaCl	G1	bc-YDR059C	0.495633	0.547619	0.448873	1
NaCl	G1	bc-YDR063W	0.495633	0.568182	0.121584	1
NaCl	G1	bc-YDR065W	0.495633	0.434783	0.721927	1
NaCl	G1	bc-YDR066C	0.495633	0.25	0.633981	1
NaCl	G1	bc-YDR067C	0.495633	0.518519	0.973614	1
NaCl	G1	bc-YDR069C	0.495633	0.452991	0.471553	1
NaCl	G1	bc-YDR070C	0.495633	0.494253	1	1
NaCl	G1	bc-YDR072C	0.495633	0.482051	0.816382	1
NaCl	G1	bc-YDR073W	0.495633	0.476562	0.778286	1
NaCl	G1	bc-YDR074W	0.495633	0.525253	0.671827	1
NaCl	G1	bc-YDR075W	0.495633	0.554545	0.315581	1
NaCl	G1	bc-YDR076W	0.495633	0.62069	0.264971	1
NaCl	G1	bc-YDR077W	0.495633	0.510204	0.880343	1
NaCl	G1	bc-YDR078C	0.495633	0.556962	0.376137	1
NaCl	G1	bc-YDR079C-A	0.495633	0.461538	1	1
NaCl	G1	bc-YDR079W	0.495633	0.457627	0.680869	1
NaCl	G1	bc-YDR083W	0.495633	0.507463	0.96006	1
NaCl	G1	bc-YDR084C	0.495633	0.512195	0.822282	1
NaCl	G1	bc-YDR085C	0.495633	0.529412	0.756539	1
NaCl	G1	bc-YDR089W	0.495633	0.442857	0.31878	1
NaCl	G1	bc-YDR090C-1	0.495633	0.527273	0.763633	1
NaCl	G1	bc-YDR090C-2	0.495633	0.595238	0.11875	1
NaCl	G1	bc-YDR092W-1	0.495633	0.553846	0.455752	1
NaCl	G1	bc-YDR092W-2	0.495633	0.537634	0.379241	1
NaCl	G1	bc-YDR093W	0.495633	0.402597	0.16501	1
NaCl	G1	bc-YDR094W	0.495633	0.125	0.085013	1
NaCl	G1	bc-YDR096W	0.495633	0.512605	0.82042	1
NaCl	G1	bc-YDR097C	0.495633	0.553571	0.146354	1
NaCl	G1	bc-YDR098C	0.495633	0.482759	0.841392	1
NaCl	G1	bc-YDR099W	0.495633	0.514286	0.871022	1
NaCl	G1	bc-YDR100W	0.495633	0.595745	0.248454	1
NaCl	G1	bc-YDR101C	0.495633	0.530612	0.752658	1
NaCl	G1	bc-YDR102C	0.495633	0.625	0.445471	1
NaCl	G1	bc-YDR103W	0.495633	0.45	0.430866	1
NaCl	G1	bc-YDR105C	0.495633	0.470968	0.661355	1
NaCl	G1	bc-YDR107C	0.495633	0.541353	0.406601	1
NaCl	G1	bc-YDR108W	0.495633	0.488372	0.963294	1
NaCl	G1	bc-YDR109C	0.495633	0.518519	0.748278	1
NaCl	G1	bc-YDR110W	0.495633	0.462366	0.637392	1
NaCl	G1	bc-YDR111C	0.495633	0.424779	0.213159	1
NaCl	G1	bc-YDR112W	0.495633	0.469697	0.793052	1
NaCl	G1	bc-YDR116C	0.495633	0.588235	0.615082	1
NaCl	G1	bc-YDR119W	0.495633	0.888889	0.0454856	1
NaCl	G1	bc-YDR120C	0.495633	0.509091	0.963389	1
NaCl	G1	bc-YDR121W	0.495633	0.404494	0.144638	1
NaCl	G1	bc-YDR122W	0.495633	0.535433	0.347516	1
NaCl	G1	bc-YDR124W	0.495633	0.639344	0.0484823	1
NaCl	G1	bc-YDR125C	0.495633	0.75	0.609436	1
NaCl	G1	bc-YDR126W	0.495633	0.5	1	1
NaCl	G1	bc-YDR127W	0.495633	0.45283	0.656323	1
NaCl	G1	bc-YDR128W	0.495633	0.527273	0.763633	1
NaCl	G1	bc-YDR130C	0.495633	0.376238	0.0389153	1
NaCl	G1	bc-YDR131C	0.495633	0.492823	1	1
NaCl	G1	bc-YDR132C	0.495633	0.515873	0.76281	1
NaCl	G1	bc-YDR133C	0.495633	0.433333	0.636388	1
NaCl	G1	bc-YDR134C	0.495633	0.530303	0.692853	1
NaCl	G1	bc-YDR135C	0.495633	0.461207	0.438794	1
NaCl	G1	bc-YDR137W	0.495633	0.5	1	1
NaCl	G1	bc-YDR142C	0.495633	0.485714	0.979057	1
NaCl	G1	bc-YDR143C	0.495633	0.402299	0.138802	1
NaCl	G1	bc-YDR144C	0.495633	0.397849	0.108025	1
NaCl	G1	bc-YDR147W-1	0.495633	0.512563	0.670412	1
NaCl	G1	bc-YDR147W-2	0.495633	0.511111	0.726558	1
NaCl	G1	bc-YDR148C	0.495633	0.666667	0.673357	1
NaCl	G1	bc-YDR149C	0.495633	0.604651	0.227206	1
NaCl	G1	bc-YDR150W	0.495633	0.503226	0.943803	1
NaCl	G1	bc-YDR151C	0.495633	0.513274	0.724286	1
NaCl	G1	bc-YDR152W	0.495633	0.611111	0.01104	0.876854
NaCl	G1	bc-YDR153C	0.495633	0.586207	0.24587	1
NaCl	G1	bc-YDR155C	0.495633	0.581522	0.0597916	1
NaCl	G1	bc-YDR156W	0.495633	0.563636	0.417736	1
NaCl	G1	bc-YDR158W	0.495633	0.508772	0.962803	1
NaCl	G1	bc-YDR161W	0.495633	0.548387	0.297109	1
NaCl	G1	bc-YDR162C	0.495633	0.52	0.740542	1
NaCl	G1	bc-YDR163W	0.495633	0.532164	0.468036	1
NaCl	G1	bc-YDR165W	0.495633	0.5	0.980043	1
NaCl	G1	bc-YDR169C	0.495633	0.471429	0.61871	1
NaCl	G1	bc-YDR169C-A	0.495633	0.333333	0.70464	1
NaCl	G1	bc-YDR171W	0.495633	0.462617	0.474619	1
NaCl	G1	bc-YDR174W	0.495633	0.440367	0.351852	1
NaCl	G1	bc-YDR175C	0.495633	0.521277	0.613207	1
NaCl	G1	bc-YDR176W	0.495633	0.666667	0.673357	1
NaCl	G1	bc-YDR178W	0.495633	0.517544	0.753519	1
NaCl	G1	bc-YDR179C	0.495633	0.530303	0.546425	1
NaCl	G1	bc-YDR181C	0.495633	0.382716	0.0793218	1
NaCl	G1	bc-YDR183W	0.495633	0.518248	0.713548	1
NaCl	G1	bc-YDR184C	0.495633	0.558824	0.39949	1
NaCl	G1	bc-YDR191W	0.495633	0.535484	0.444377	1
NaCl	G1	bc-YDR192C	0.495633	0.514286	0.772032	1
NaCl	G1	bc-YDR193W	0.495633	0.523364	0.68242	1
NaCl	G1	bc-YDR194C	0.495633	0.5375	0.568785	1
NaCl	G1	bc-YDR195W	0.495633	0.473684	1	1
NaCl	G1	bc-YDR197W	0.495633	1	0.994779	1
NaCl	G1	bc-YDR198C	0.495633	0.467153	0.625786	1
NaCl	G1	bc-YDR200C	0.495633	0.444444	0.376094	1
NaCl	G1	bc-YDR202C	0.495633	0.488372	1	1
NaCl	G1	bc-YDR203W	0.495633	0.534091	0.586136	1
NaCl	G1	bc-YDR204W	0.495633	0.502538	0.93872	1
NaCl	G1	bc-YDR205W	0.495633	0.5	1	1
NaCl	G1	bc-YDR206W	0.495633	0.505597	0.802946	1
NaCl	G1	bc-YDR208W	0.495633	1	0.994779	1
NaCl	G1	bc-YDR209C	0.495633	0.428571	0.457959	1
NaCl	G1	bc-YDR210W	0.495633	0.52459	0.640817	1
NaCl	G1	bc-YDR213W	0.495633	0.548387	0.701769	1
NaCl	G1	bc-YDR214W	0.495633	0.507576	0.886296	1
NaCl	G1	bc-YDR215C	0.495633	0.536	0.484461	1
NaCl	G1	bc-YDR216W	0.495633	0.5	1	1
NaCl	G1	bc-YDR217C	0.495633	0.419355	0.524412	1
NaCl	G1	bc-YDR218C	0.495633	0.488095	0.938664	1
NaCl	G1	bc-YDR220C	0.495633	0.428571	1	1
NaCl	G1	bc-YDR221W	0.495633	1	0.994779	1
NaCl	G1	bc-YDR223W	0.495633	0.614754	0.0251935	1
NaCl	G1	bc-YDR227W	0.495633	0.40625	0.138476	1
NaCl	G1	bc-YDR229W	0.495633	0.485149	0.935577	1
NaCl	G1	bc-YDR230W	0.495633	1	0.474722	1
NaCl	G1	bc-YDR231C	0.495633	0.482759	0.885662	1
NaCl	G1	bc-YDR233C	0.495633	0.495495	1	1
NaCl	G1	bc-YDR234W	0.495633	0.584906	0.0644657	1
NaCl	G1	bc-YDR237W	0.495633	0.550725	0.469001	1
NaCl	G1	bc-YDR241W	0.495633	0.375	0.255545	1
NaCl	G1	bc-YDR242W-2	0.495633	0.519608	0.627339	1
NaCl	G1	bc-YDR245W	0.495633	0.465116	0.823388	1
NaCl	G1	bc-YDR247W	0.495633	0.333333	0.149436	1
NaCl	G1	bc-YDR249C	0.495633	0.614035	0.122159	1
NaCl	G1	bc-YDR250C	0.495633	0.415094	0.334341	1
NaCl	G1	bc-YDR251W	0.495633	0.514286	0.871022	1
NaCl	G1	bc-YDR252W	0.495633	0.372093	0.164453	1
NaCl	G1	bc-YDR253C	0.495633	0.445946	0.504098	1
NaCl	G1	bc-YDR254W	0.495633	0.39726	0.150981	1
NaCl	G1	bc-YDR255C	0.495633	0.636364	0.284031	1
NaCl	G1	bc-YDR256C	0.495633	0.469565	0.572417	1
NaCl	G1	bc-YDR257C	0.495633	0.352941	0.153188	1
NaCl	G1	bc-YDR258C	0.495633	0.495935	1	1
NaCl	G1	bc-YDR259C	0.495633	0.52	0.858518	1
NaCl	G1	bc-YDR260C	0.495633	0.45045	0.454081	1
NaCl	G1	bc-YDR261C	0.495633	0.457778	0.395856	1
NaCl	G1	bc-YDR262W	0.495633	0.495652	1	1
NaCl	G1	bc-YDR263C	0.495633	0.490066	0.980207	1
NaCl	G1	bc-YDR265W	0.495633	0.45614	0.673046	1
NaCl	G1	bc-YDR266C	0.495633	0.443709	0.310857	1
NaCl	G1	bc-YDR268W	0.495633	0.513514	0.969428	1
NaCl	G1	bc-YDR269C	0.495633	0.5	1	1
NaCl	G1	bc-YDR270W	0.495633	0.45098	0.647363	1
NaCl	G1	bc-YDR271C	0.495633	0.611111	0.470991	1
NaCl	G1	bc-YDR272W	0.495633	0.422018	0.202026	1
NaCl	G1	bc-YDR276C	0.495633	0.525	0.716213	1
NaCl	G1	bc-YDR277C	0.495633	0.652174	0.0614977	1
NaCl	G1	bc-YDR278C	0.495633	0.607143	0.341633	1
NaCl	G1	bc-YDR281C	0.495633	0.576923	0.5453	1
NaCl	G1	bc-YDR282C	0.495633	0.537634	0.532076	1
NaCl	G1	bc-YDR284C	0.495633	0.470149	0.673889	1
NaCl	G1	bc-YDR285W	0.495633	0.592593	0.228602	1
NaCl	G1	bc-YDR286C	0.495633	0.428571	0.502333	1
NaCl	G1	bc-YDR287W	0.495633	0.473684	0.927316	1
NaCl	G1	bc-YDR289C	0.495633	0.52381	0.679884	1
NaCl	G1	bc-YDR290W	0.495633	0.5	1	1
NaCl	G1	bc-YDR293C	0.495633	0.352273	0.0187446	0.97673
NaCl	G1	bc-YDR294C	0.495633	0.470363	0.467714	1
NaCl	G1	bc-YDR295C	0.495633	0.521739	0.6919	1
NaCl	G1	bc-YDR297W	0.495633	0.632353	0.0482922	1
NaCl	G1	bc-YDR298C	0.495633	0.354839	0.182795	1
NaCl	G1	bc-YDR304C	0.495633	0.384615	0.368162	1
NaCl	G1	bc-YDR305C	0.495633	0.458333	0.58063	1
NaCl	G1	bc-YDR306C	0.495633	0.589744	0.336256	1
NaCl	G1	bc-YDR307W	0.495633	0.522293	0.628338	1
NaCl	G1	bc-YDR310C	0.495633	0.485915	0.91534	1
NaCl	G1	bc-YDR312W	0.495633	0.556604	0.305992	1
NaCl	G1	bc-YDR313C	0.495633	0.363636	0.575349	1
NaCl	G1	bc-YDR314C	0.495633	0.5	1	1
NaCl	G1	bc-YDR315C-1	0.495633	0.493213	1	1
NaCl	G1	bc-YDR315C-2	0.495633	0.546875	0.52574	1
NaCl	G1	bc-YDR316W	0.495633	0.333333	1	1
NaCl	G1	bc-YDR318W-1	0.495633	0.394495	0.0728979	1
NaCl	G1	bc-YDR318W-2	0.495633	0.517857	0.687256	1
NaCl	G1	bc-YDR319C	0.495633	0.294118	0.166019	1
NaCl	G1	bc-YDR321W	0.495633	0.471366	0.605207	1
NaCl	G1	bc-YDR322C-A	0.495633	0.666667	0.673357	1
NaCl	G1	bc-YDR322W	0.495633	0.522936	0.684887	1
NaCl	G1	bc-YDR326C	0.495633	0.549669	0.29006	1
NaCl	G1	bc-YDR329C	0.495633	0.563981	0.118609	1
NaCl	G1	bc-YDR330W	0.495633	0.362416	0.00617686	0.750674
NaCl	G1	bc-YDR333C	0.495633	0.463918	0.648511	1
NaCl	G1	bc-YDR334W	0.495633	0.352941	0.363568	1
NaCl	G1	bc-YDR336W	0.495633	0.469697	0.793052	1
NaCl	G1	bc-YDR338C	0.495633	0.523077	0.778279	1
NaCl	G1	bc-YDR340W	0.495633	0.441441	0.358048	1
NaCl	G1	bc-YDR347W	0.495633	0.571429	0.320322	1
NaCl	G1	bc-YDR348C	0.495633	0.397959	0.0272229	1
NaCl	G1	bc-YDR349C	0.495633	0.435294	0.209487	1
NaCl	G1	bc-YDR350C	0.495633	0.555556	0.603566	1
NaCl	G1	bc-YDR351W	0.495633	0.382353	0.106412	1
NaCl	G1	bc-YDR352W	0.495633	0.461538	0.664087	1
NaCl	G1	bc-YDR354W	0.495633	0.421053	0.474674	1
NaCl	G1	bc-YDR357C	0.495633	0.515873	0.76281	1
NaCl	G1	bc-YDR358W	0.495633	0.579487	0.0604617	1
NaCl	G1	bc-YDR360W	0.495633	0.516667	0.865716	1
NaCl	G1	bc-YDR363W	0.495633	0.235294	0.0626389	1
NaCl	G1	bc-YDR363W-A	0.495633	0.402516	0.0530739	1
NaCl	G1	bc-YDR368W	0.495633	0.4375	0.35553	1
NaCl	G1	bc-YDR369C	0.495633	0.46875	0.91145	1
NaCl	G1	bc-YDR370C	0.495633	0.464789	0.721716	1
NaCl	G1	bc-YDR371W	0.495633	0.472727	0.678985	1
NaCl	G1	bc-YDR372C	0.495633	0.466667	0.643746	1
NaCl	G1	bc-YDR374C	0.495633	0.465347	0.659084	1
NaCl	G1	bc-YDR375C	0.495633	0.55102	0.557409	1
NaCl	G1	bc-YDR377W	0.495633	0.407407	0.488272	1
NaCl	G1	bc-YDR378C	0.495633	0.409836	0.261375	1
NaCl	G1	bc-YDR379C-A	0.495633	0.5	1	1
NaCl	G1	bc-YDR379W	0.495633	0.470588	0.72779	1
NaCl	G1	bc-YDR380W	0.495633	0.465116	0.823388	1
NaCl	G1	bc-YDR382W	0.495633	0.566265	0.286905	1
NaCl	G1	bc-YDR383C	0.495633	0.502488	0.93829	1
NaCl	G1	bc-YDR384C	0.495633	0.552795	0.133518	1
NaCl	G1	bc-YDR386W	0.495633	0.561644	0.195524	1
NaCl	G1	bc-YDR387C	0.495633	0.508418	0.788162	1
NaCl	G1	bc-YDR388W	0.495633	0.565217	0.218623	1
NaCl	G1	bc-YDR389W	0.495633	0.671053	0.00670836	0.767996
NaCl	G1	bc-YDR391C	0.495633	0.544444	0.464543	1
NaCl	G1	bc-YDR392W	0.495633	0.28125	0.00203322	0.488312
NaCl	G1	bc-YDR393W	0.495633	0.769231	0.096053	1
NaCl	G1	bc-YDR395W	0.495633	0.407407	0.0655283	1
NaCl	G1	bc-YDR399W	0.495633	0.6	0.310158	1
NaCl	G1	bc-YDR400W	0.495633	0.531646	0.638796	1
NaCl	G1	bc-YDR401W	0.495633	0.62069	0.264971	1
NaCl	G1	bc-YDR402C	0.495633	0.512563	0.7536	1
NaCl	G1	bc-YDR403W	0.495633	0.52518	0.483132	1
NaCl	G1	bc-YDR405W	0.495633	0.45614	0.673046	1
NaCl	G1	bc-YDR406W	0.495633	0.477612	0.884896	1
NaCl	G1	bc-YDR408C	0.495633	0.5	1	1
NaCl	G1	bc-YDR409W	0.495633	0.433884	0.139815	1
NaCl	G1	bc-YDR410C	0.495633	0.484536	0.930826	1
NaCl	G1	bc-YDR411C	0.495633	0.412214	0.112636	1
NaCl	G1	bc-YDR414C	0.495633	0.450382	0.415252	1
NaCl	G1	bc-YDR415C	0.495633	0.394737	0.0388543	1
NaCl	G1	bc-YDR418W	0.495633	0.481481	0.827243	1
NaCl	G1	bc-YDR419W	0.495633	0.58209	0.23355	1
NaCl	G1	bc-YDR421W	0.495633	0.51634	0.726243	1
NaCl	G1	bc-YDR422C	0.495633	0.530612	0.604972	1
NaCl	G1	bc-YDR423C	0.495633	0.506718	0.7779	1
NaCl	G1	bc-YDR424C	0.495633	0.576642	0.117103	1
NaCl	G1	bc-YDR425W	0.495633	0.561728	0.175378	1
NaCl	G1	bc-YDR426C	0.495633	0.520661	0.698387	1
NaCl	G1	bc-YDR428C	0.495633	0.574074	0.173853	1
NaCl	G1	bc-YDR431W	0.495633	0.666667	0.990977	1
NaCl	G1	bc-YDR433W-2	0.495633	0.416667	0.804402	1
NaCl	G1	bc-YDR435C	0.495633	0.554878	0.225744	1
NaCl	G1	bc-YDR436W	0.495633	0.458599	0.478514	1
NaCl	G1	bc-YDR438W	0.495633	0.477966	0.690075	1
NaCl	G1	bc-YDR441C	0.495633	0.539683	0.438224	1
NaCl	G1	bc-YDR442W	0.495633	0.5	1	1
NaCl	G1	bc-YDR444W	0.495633	0.512586	0.659816	1
NaCl	G1	bc-YDR448W-1	0.495633	0.511628	0.967241	1
NaCl	G1	bc-YDR451C	0.495633	0.519022	0.549688	1
NaCl	G1	bc-YDR456W	0.495633	0.522634	0.54778	1
NaCl	G1	bc-YDR457W	0.495633	0.528302	0.618196	1
NaCl	G1	bc-YDR458C	0.495633	1	0.994779	1
NaCl	G1	bc-YDR459C	0.495633	0.531429	0.473527	1
NaCl	G1	bc-YDR462W	0.495633	0.527559	0.591674	1
NaCl	G1	bc-YDR463W	0.495633	0.592308	0.0647021	1
NaCl	G1	bc-YDR465C	0.495633	0.493562	1	1
NaCl	G1	bc-YDR466W	0.495633	0.497143	1	1
NaCl	G1	bc-YDR467C	0.495633	0.444444	1	1
NaCl	G1	bc-YDR469W	0.495633	0.471042	0.578866	1
NaCl	G1	bc-YDR470C	0.495633	0.465116	0.823388	1
NaCl	G1	bc-YDR471W	0.495633	0.575931	0.0282947	1
NaCl	G1	bc-YDR474C	0.495633	0.527273	0.490549	1
NaCl	G1	bc-YDR475C-1	0.495633	0.689655	0.0664742	1
NaCl	G1	bc-YDR475C-2	0.495633	0.52381	0.679884	1
NaCl	G1	bc-YDR477W	0.495633	0.554585	0.168663	1
NaCl	G1	bc-YDR480W	0.495633	0.542857	0.330029	1
NaCl	G1	bc-YDR481C	0.495633	0.536496	0.320253	1
NaCl	G1	bc-YDR482C	0.495633	0.540773	0.297558	1
NaCl	G1	bc-YDR483W	0.495633	0.484581	0.848399	1
NaCl	G1	bc-YDR484W	0.495633	0.402299	0.0443546	1
NaCl	G1	bc-YDR485C-1	0.495633	0.488636	0.996938	1
NaCl	G1	bc-YDR485C-2	0.495633	0.428571	0.502333	1
NaCl	G1	bc-YDR486C	0.495633	0.625	0.445471	1
NaCl	G1	bc-YDR493W	0.495633	0.598684	0.0348515	1
NaCl	G1	bc-YDR494W	0.495633	0.540717	0.250521	1
NaCl	G1	bc-YDR497C	0.495633	0.483051	0.88824	1
NaCl	G1	bc-YDR500C-1	0.495633	0.51046	0.770421	1
NaCl	G1	bc-YDR501W-1	0.495633	0.424419	0.132337	1
NaCl	G1	bc-YDR501W-2	0.495633	0.579186	0.0499507	1
NaCl	G1	bc-YDR502C	0.495633	0.463235	0.571376	1
NaCl	G1	bc-YDR503C	0.495633	1	0.994779	1
NaCl	G1	bc-YDR504C	0.495633	0.478261	0.849401	1
NaCl	G1	bc-YDR505C	0.495633	0.5	1	1
NaCl	G1	bc-YDR506C-1	0.495633	0.584906	0.277685	1
NaCl	G1	bc-YDR506C-2	0.495633	0.512821	0.968676	1
NaCl	G1	bc-YDR507C	0.495633	0.409091	0.170183	1
NaCl	G1	bc-YDR511W	0.495633	0.378378	0.0168086	0.954445
NaCl	G1	bc-YDR512C-1	0.495633	0.515337	0.588472	1
NaCl	G1	bc-YDR512C-2	0.495633	0.526316	0.44011	1
NaCl	G1	bc-YDR513W	0.495633	0.533469	0.270635	1
NaCl	G1	bc-YDR514C	0.495633	0.515658	0.584044	1
NaCl	G1	bc-YDR515W	0.495633	0.563636	0.240035	1
NaCl	G1	bc-YDR516C	0.495633	0.405941	0.127712	1
NaCl	G1	bc-YDR517W	0.495633	0.55303	0.287608	1
NaCl	G1	bc-YDR518W-1	0.495633	1	0.994779	1
NaCl	G1	bc-YDR518W-2	0.495633	0.666667	0.673357	1
NaCl	G1	bc-YDR521W	0.495633	0.484848	1	1
NaCl	G1	bc-YDR522C	0.495633	0.447699	0.261612	1
NaCl	G1	bc-YDR523C	0.495633	0.545455	0.492814	1
NaCl	G1	bc-YDR524C	0.495633	0.516556	0.724769	1
NaCl	G1	bc-YDR524W-A	0.495633	0.506173	0.956662	1
NaCl	G1	bc-YDR525W	0.495633	1	0.474722	1
NaCl	G1	bc-YDR525W-A	0.495633	0.375	0.255545	1
NaCl	G1	bc-YDR528W	0.495633	0.508065	0.885209	1
NaCl	G1	bc-YDR529C	0.495633	0.527273	0.62429	1
NaCl	G1	bc-YDR530C	0.495633	0.482143	0.960897	1
NaCl	G1	bc-YDR532C	0.495633	0.419643	0.181111	1
NaCl	G1	bc-YDR533C	0.495633	0.514151	0.716772	1
NaCl	G1	bc-YDR534C	0.495633	0.547297	0.318087	1
NaCl	G1	bc-YDR535C	0.495633	0.583333	0.400772	1
NaCl	G1	bc-YDR536W	0.495633	0.333333	0.413537	1
NaCl	G1	bc-YDR537C	0.495633	0.5	1	1
NaCl	G1	bc-YDR538W	0.495633	0.56	0.67346	1
NaCl	G1	bc-YDR539W	0.495633	0.521127	0.78546	1
NaCl	G1	bc-YDR540C	0.495633	0.491803	1	1
NaCl	G1	bc-YDR541C	0.495633	0.535714	0.51243	1
NaCl	G1	bc-YEL001C	0.495633	0.512415	0.662076	1
NaCl	G1	bc-YEL003W	0.495633	0.472131	0.573908	1
NaCl	G1	bc-YEL004W	0.495633	0.466667	0.830053	1
NaCl	G1	bc-YEL005C	0.495633	0.540856	0.27888	1
NaCl	G1	bc-YEL007W	0.495633	0.426966	0.142058	1
NaCl	G1	bc-YEL008W	0.495633	0.684211	0.168572	1
NaCl	G1	bc-YEL009C	0.495633	0.5	1	1
NaCl	G1	bc-YEL010W	0.495633	0.546875	0.52574	1
NaCl	G1	bc-YEL011W	0.495633	0.634146	0.124407	1
NaCl	G1	bc-YEL012W	0.495633	0.409091	0.565403	1
NaCl	G1	bc-YEL013W	0.495633	0.565022	0.105451	1
NaCl	G1	bc-YEL014C	0.495633	0.666667	0.990977	1
NaCl	G1	bc-YEL015W	0.495633	0.56701	0.243781	1
NaCl	G1	bc-YEL016C	0.495633	0.487047	0.908997	1
NaCl	G1	bc-YEL017W	0.495633	0.533333	0.680422	1
NaCl	G1	bc-YEL020C	0.495633	0.478495	0.758587	1
NaCl	G1	bc-YEL022W	0.495633	0.537383	0.354568	1
NaCl	G1	bc-YEL023C	0.495633	0.636364	0.167149	1
NaCl	G1	bc-YEL024W	0.495633	0.5	1	1
NaCl	G1	bc-YEL028W	0.495633	0.560209	0.157387	1
NaCl	G1	bc-YEL030W	0.495633	1	0.994779	1
NaCl	G1	bc-YEL037C	0.495633	0.641791	0.0353018	1
NaCl	G1	bc-YEL038W	0.495633	0.464286	0.682111	1
NaCl	G1	bc-YEL039C	0.495633	0.637584	0.00348523	0.646956
NaCl	G1	bc-YEL040W	0.495633	0.487179	1	1
NaCl	G1	bc-YEL041W-1	0.495633	0.705882	0.145535	1
NaCl	G1	bc-YEL041W-2	0.495633	0.428571	0.621051	1
NaCl	G1	bc-YEL042W	0.495633	0.461538	1	1
NaCl	G1	bc-YEL043W	0.495633	0.413793	0.507057	1
NaCl	G1	bc-YEL047C	0.495633	0.540881	0.243115	1
NaCl	G1	bc-YEL048C	0.495633	0.46	0.741712	1
NaCl	G1	bc-YEL049W	0.495633	0.533981	0.552345	1
NaCl	G1	bc-YEL052W	0.495633	0.433824	0.242389	1
NaCl	G1	bc-YEL053C	0.495633	0.489933	0.978802	1
NaCl	G1	bc-YEL054C	0.495633	0.62069	0.0978235	1
NaCl	G1	bc-YEL056W	0.495633	1	0.994779	1
NaCl	G1	bc-YEL057C	0.495633	0.507772	0.777733	1
NaCl	G1	bc-YEL059C-A	0.495633	0.478149	0.661142	1
NaCl	G1	bc-YEL060C	0.495633	0.489583	0.956327	1
NaCl	G1	bc-YEL061C	0.495633	0.360656	0.0649135	1
NaCl	G1	bc-YEL062W	0.495633	0.493976	1	1
NaCl	G1	bc-YEL063C	0.495633	0.556962	0.376137	1
NaCl	G1	bc-YEL064C	0.495633	0.527559	0.591674	1
NaCl	G1	bc-YEL065W	0.495633	0.522293	0.628338	1
NaCl	G1	bc-YEL067C	0.495633	0.603774	0.178401	1
NaCl	G1	bc-YEL071W	0.495633	0.453782	0.332903	1
NaCl	G1	bc-YEL072W	0.495633	0.528571	0.70024	1
NaCl	G1	bc-YER002W	0.495633	0.526316	0.574141	1
NaCl	G1	bc-YER007W-1	0.495633	0.522936	0.684887	1
NaCl	G1	bc-YER010C	0.495633	0.692308	0.0109935	0.876854
NaCl	G1	bc-YER015W	0.495633	0.568807	0.205194	1
NaCl	G1	bc-YER017C	0.495633	0.518519	0.79549	1
NaCl	G1	bc-YER019W	0.495633	0.2	0.386817	1
NaCl	G1	bc-YER020W	0.495633	0.522152	0.514288	1
NaCl	G1	bc-YER027C-2	0.495633	0.5625	0.280475	1
NaCl	G1	bc-YER028C	0.495633	0.519417	0.628994	1
NaCl	G1	bc-YER032W	0.495633	0.520325	0.700443	1
NaCl	G1	bc-YER033C	0.495633	0.5	0.978258	1
NaCl	G1	bc-YER034W	0.495633	0.470588	1	1
NaCl	G1	bc-YER035W	0.495633	0.593496	0.0677448	1
NaCl	G1	bc-YER037W-2	0.495633	0.496212	1	1
NaCl	G1	bc-YER039C	0.495633	0.44186	0.424954	1
NaCl	G1	bc-YER040W	0.495633	0.540541	0.722891	1
NaCl	G1	bc-YER041W	0.495633	0.587786	0.0780698	1
NaCl	G1	bc-YER042W	0.495633	0.4375	0.650494	1
NaCl	G1	bc-YER045C	0.495633	0.524249	0.431304	1
NaCl	G1	bc-YER046W	0.495633	0.5	1	1
NaCl	G1	bc-YER046W-A	0.495633	1	0.474722	1
NaCl	G1	bc-YER047C	0.495633	0.577778	0.37056	1
NaCl	G1	bc-YER048C	0.495633	0.48503	0.885331	1
NaCl	G1	bc-YER049W	0.495633	0.6	0.417415	1
NaCl	G1	bc-YER050C	0.495633	0.48855	0.964978	1
NaCl	G1	bc-YER051W	0.495633	0.568182	0.258325	1
NaCl	G1	bc-YER053C	0.495633	0.523364	0.68242	1
NaCl	G1	bc-YER053C-A	0.495633	0.5	1	1
NaCl	G1	bc-YER054C	0.495633	0.552632	0.260832	1
NaCl	G1	bc-YER055C	0.495633	0.503378	0.894089	1
NaCl	G1	bc-YER056C	0.495633	0.626506	0.0379115	1
NaCl	G1	bc-YER056C-A	0.495633	0.5	1	1
NaCl	G1	bc-YER057C	0.495633	0.530075	0.414168	1
NaCl	G1	bc-YER058W	0.495633	0.369565	0.13988	1
NaCl	G1	bc-YER059W	0.495633	0.492754	1	1
NaCl	G1	bc-YER060W-A	0.495633	0.531915	0.511085	1
NaCl	G1	bc-YER061C	0.495633	0.487179	0.987601	1
NaCl	G1	bc-YER062C	0.495633	0.475	0.76426	1
NaCl	G1	bc-YER065C	0.495633	0.447761	0.547629	1
NaCl	G1	bc-YER066C-A	0.495633	0.642857	0.415676	1
NaCl	G1	bc-YER067C-A	0.495633	0.619048	0.377303	1
NaCl	G1	bc-YER068W	0.495633	0.444444	0.852614	1
NaCl	G1	bc-YER069W	0.495633	0.537037	0.415345	1
NaCl	G1	bc-YER071C	0.495633	0.666667	0.990977	1
NaCl	G1	bc-YER072W	0.495633	0.426136	0.138813	1
NaCl	G1	bc-YER073W	0.495633	0.275862	0.0352696	1
NaCl	G1	bc-YER074W	0.495633	0.62069	0.0978235	1
NaCl	G1	bc-YER078C	0.495633	0.492126	0.990882	1
NaCl	G1	bc-YER079W	0.495633	0.581395	0.104842	1
NaCl	G1	bc-YER083C	0.495633	0.509091	0.963389	1
NaCl	G1	bc-YER084W	0.495633	0.48	0.951369	1
NaCl	G1	bc-YER085C	0.495633	0.727273	0.056848	1
NaCl	G1	bc-YER087C-A	0.495633	0.49359	1	1
NaCl	G1	bc-YER087C-B	0.495633	1	0.994779	1
NaCl	G1	bc-YER087W	0.495633	0.44086	0.395475	1
NaCl	G1	bc-YER088C	0.495633	0.484848	0.90483	1
NaCl	G1	bc-YER089C	0.495633	0.520376	0.544719	1
NaCl	G1	bc-YER090W	0.495633	0.446154	0.369805	1
NaCl	G1	bc-YER091C	0.495633	0.45	0.864143	1
NaCl	G1	bc-YER092W	0.495633	0.37931	0.305959	1
NaCl	G1	bc-YER093C-A	0.495633	0.4375	0.839263	1
NaCl	G1	bc-YER095W	0.495633	0.485714	1	1
NaCl	G1	bc-YER096W	0.495633	0.5	1	1
NaCl	G1	bc-YER098W	0.495633	0.448276	0.588986	1
NaCl	G1	bc-YER099C	0.495633	0.506944	0.821503	1
NaCl	G1	bc-YER101C	0.495633	0.486111	0.858682	1
NaCl	G1	bc-YER103W	0.495633	0.494565	1	1
NaCl	G1	bc-YER108C	0.495633	0.493213	1	1
NaCl	G1	bc-YER109C-1	0.495633	0.25	0.633981	1
NaCl	G1	bc-YER109C-2	0.495633	0.557029	0.0894953	1
NaCl	G1	bc-YER110C	0.495633	0.4	0.54257	1
NaCl	G1	bc-YER113C	0.495633	0.43609	0.266483	1
NaCl	G1	bc-YER114C	0.495633	0.451923	0.486176	1
NaCl	G1	bc-YER115C	0.495633	0.497268	1	1
NaCl	G1	bc-YER116C	0.495633	0.471698	0.85334	1
NaCl	G1	bc-YER118C	0.495633	0.507812	0.814901	1
NaCl	G1	bc-YER119C	0.495633	0.524155	0.439245	1
NaCl	G1	bc-YER120W	0.495633	0.474074	0.51434	1
NaCl	G1	bc-YER121W	0.495633	0.54902	0.293605	1
NaCl	G1	bc-YER122C	0.495633	0.574468	0.380894	1
NaCl	G1	bc-YER123W	0.495633	0.565574	0.203604	1
NaCl	G1	bc-YER128W	0.495633	0.477528	0.747684	1
NaCl	G1	bc-YER129W	0.495633	0.568345	0.159924	1
NaCl	G1	bc-YER130C	0.495633	0.494949	1	1
NaCl	G1	bc-YER131W	0.495633	0.623932	0.017513	0.954886
NaCl	G1	bc-YER132C	0.495633	0.515152	0.734505	1
NaCl	G1	bc-YER134C	0.495633	1	0.994779	1
NaCl	G1	bc-YER137C	0.495633	0.531646	0.491193	1
NaCl	G1	bc-YER139C	0.495633	0.47561	0.83048	1
NaCl	G1	bc-YER140W	0.495633	0.5	1	1
NaCl	G1	bc-YER142C	0.495633	0.513158	0.778847	1
NaCl	G1	bc-YER143W	0.495633	0.442177	0.301297	1
NaCl	G1	bc-YER145C	0.495633	0.584	0.0987104	1
NaCl	G1	bc-YER149C	0.495633	0.462857	0.516344	1
NaCl	G1	bc-YER150W	0.495633	0.5	0.987001	1
NaCl	G1	bc-YER151C	0.495633	0.465116	0.823388	1
NaCl	G1	bc-YER152C	0.495633	0.352941	0.363568	1
NaCl	G1	bc-YER153C	0.495633	0.5	1	1
NaCl	G1	bc-YER154W	0.495633	0.462687	0.566741	1
NaCl	G1	bc-YER155C-1	0.495633	0.45283	0.656323	1
NaCl	G1	bc-YER156C	0.495633	0.566038	0.230603	1
NaCl	G1	bc-YER158C	0.495633	0.4375	0.538709	1
NaCl	G1	bc-YER161C	0.495633	0.571429	0.773796	1
NaCl	G1	bc-YER162C	0.495633	0.517094	0.64997	1
NaCl	G1	bc-YER163C	0.495633	0.524904	0.49819	1
NaCl	G1	bc-YER164W	0.495633	0.516129	0.866903	1
NaCl	G1	bc-YER166W	0.495633	0.533333	0.501577	1
NaCl	G1	bc-YER169W	0.495633	0.539823	0.461489	1
NaCl	G1	bc-YER170W	0.495633	1	0.13193	1
NaCl	G1	bc-YER173W	0.495633	0.509317	0.835951	1
NaCl	G1	bc-YER174C	0.495633	0.5	1	1
NaCl	G1	bc-YER175C	0.495633	0.566265	0.286905	1
NaCl	G1	bc-YER176W	0.495633	0.535294	0.4275	1
NaCl	G1	bc-YER177W	0.495633	0.516736	0.561815	1
NaCl	G1	bc-YER179W	0.495633	0.508711	0.785518	1
NaCl	G1	bc-YER180C	0.495633	0.528796	0.494017	1
NaCl	G1	bc-YER180C-A	0.495633	0.428571	1	1
NaCl	G1	bc-YER181C	0.495633	0.318182	0.159064	1
NaCl	G1	bc-YER182W	0.495633	0.471545	0.709221	1
NaCl	G1	bc-YER183C	0.495633	0.492308	1	1
NaCl	G1	bc-YER184C	0.495633	0.625	0.445471	1
NaCl	G1	bc-YER185W	0.495633	0.494624	1	1
NaCl	G1	bc-YER186C	0.495633	0.537037	0.666	1
NaCl	G1	bc-YER187W	0.495633	0.52459	0.565426	1
NaCl	G1	bc-YER188W	0.495633	0.484099	0.818464	1
NaCl	G1	bc-YFL003C	0.495633	0.424	0.186896	1
NaCl	G1	bc-YFL004W	0.495633	0.512346	0.783902	1
NaCl	G1	bc-YFL006W	0.495633	0.52381	0.775646	1
NaCl	G1	bc-YFL007W	0.495633	0.6	0.593959	1
NaCl	G1	bc-YFL012W	0.495633	0.444444	1	1
NaCl	G1	bc-YFL013C	0.495633	0.518519	0.711803	1
NaCl	G1	bc-YFL015C	0.495633	0.25	0.307228	1
NaCl	G1	bc-YFL016C	0.495633	0.5	1	1
NaCl	G1	bc-YFL018C	0.495633	0.553846	0.283567	1
NaCl	G1	bc-YFL020C	0.495633	0.457143	0.792076	1
NaCl	G1	bc-YFL021W	0.495633	0.556338	0.242724	1
NaCl	G1	bc-YFL026W-1	0.495633	0.395522	0.051987	1
NaCl	G1	bc-YFL027C	0.495633	0.457143	0.483424	1
NaCl	G1	bc-YFL030W	0.495633	0.533898	0.523421	1
NaCl	G1	bc-YFL031W-1	0.495633	0.6	0.988377	1
NaCl	G1	bc-YFL032W	0.495633	0.447368	0.686922	1
NaCl	G1	bc-YFL033C	0.495633	0.511785	0.719529	1
NaCl	G1	bc-YFL034C-A	0.495633	0.512821	0.874345	1
NaCl	G1	bc-YFL034W	0.495633	0.5	1	1
NaCl	G1	bc-YFL036W	0.495633	0.5	1	1
NaCl	G1	bc-YFL040W	0.495633	0.466667	0.643746	1
NaCl	G1	bc-YFL041W	0.495633	0.46	0.592373	1
NaCl	G1	bc-YFL041W-A	0.495633	0.419355	0.524412	1
NaCl	G1	bc-YFL042C-1	0.495633	0.552632	0.425724	1
NaCl	G1	bc-YFL042C-2	0.495633	0.516367	0.456549	1
NaCl	G1	bc-YFL043C	0.495633	0.539683	0.350977	1
NaCl	G1	bc-YFL046W	0.495633	0.6	0.0452358	1
NaCl	G1	bc-YFL047W	0.495633	0.443609	0.337898	1
NaCl	G1	bc-YFL048C	0.495633	0.457317	0.452395	1
NaCl	G1	bc-YFL049W	0.495633	0.52	0.671597	1
NaCl	G1	bc-YFL051C	0.495633	0.375	0.487427	1
NaCl	G1	bc-YFL052W	0.495633	0.75	0.284672	1
NaCl	G1	bc-YFL053W	0.495633	0.511905	0.876439	1
NaCl	G1	bc-YFL054C	0.495633	0.448	0.398953	1
NaCl	G1	bc-YFL055W	0.495633	0.55814	0.532431	1
NaCl	G1	bc-YFL056C	0.495633	0.677419	0.0761181	1
NaCl	G1	bc-YFL063W	0.495633	1	0.994779	1
NaCl	G1	bc-YFR001W	0.495633	0.5	1	1
NaCl	G1	bc-YFR006W	0.495633	0.505882	0.889898	1
NaCl	G1	bc-YFR007W	0.495633	0.577586	0.140648	1
NaCl	G1	bc-YFR009W	0.495633	0.434783	0.170419	1
NaCl	G1	bc-YFR010W	0.495633	0.565217	0.4562	1
NaCl	G1	bc-YFR012W-A	0.495633	0.4613	0.382674	1
NaCl	G1	bc-YFR013W-2	0.495633	0.436047	0.213407	1
NaCl	G1	bc-YFR019W	0.495633	0.490566	0.985597	1
NaCl	G1	bc-YFR021W	0.495633	0.58209	0.0962892	1
NaCl	G1	bc-YFR031C-A	0.495633	0.438017	0.305032	1
NaCl	G1	bc-YFR032C	0.495633	0.565217	0.661683	1
NaCl	G1	bc-YFR032C-A	0.495633	0.614286	0.0852035	1
NaCl	G1	bc-YFR033C	0.495633	0.504505	0.95063	1
NaCl	G1	bc-YFR034C	0.495633	1	0.994779	1
NaCl	G1	bc-YFR036W	0.495633	0.385714	0.112775	1
NaCl	G1	bc-YFR038W-2	0.495633	0.489209	0.971402	1
NaCl	G1	bc-YFR041C	0.495633	0.666667	0.0713338	1
NaCl	G1	bc-YFR043C	0.495633	0.443548	0.353288	1
NaCl	G1	bc-YFR044C	0.495633	0.448598	0.441897	1
NaCl	G1	bc-YFR045W-1	0.495633	0.435484	0.45094	1
NaCl	G1	bc-YFR045W-2	0.495633	0.609756	0.00486971	0.716947
NaCl	G1	bc-YFR046C	0.495633	0.487179	0.928534	1
NaCl	G1	bc-YFR047C	0.495633	0.357143	0.21926	1
NaCl	G1	bc-YFR048W	0.495633	0.425287	0.277228	1
NaCl	G1	bc-YFR049W	0.495633	0.575	0.101523	1
NaCl	G1	bc-YFR053C	0.495633	0.526316	0.97768	1
NaCl	G1	bc-YFR055W	0.495633	0.6875	0.0553581	1
NaCl	G1	bc-YFR056C	0.495633	0.458333	0.883247	1
NaCl	G1	bc-YFR057W	0.495633	0.4	0.408457	1
NaCl	G1	bc-YGL002W	0.495633	0.361111	0.167035	1
NaCl	G1	bc-YGL004C	0.495633	0.636364	0.536985	1
NaCl	G1	bc-YGL007C-A	0.495633	0.666667	0.990977	1
NaCl	G1	bc-YGL007W	0.495633	0.457143	0.792076	1
NaCl	G1	bc-YGL010W	0.495633	0.166667	0.233885	1
NaCl	G1	bc-YGL014W	0.495633	0.440476	0.256943	1
NaCl	G1	bc-YGL015C	0.495633	0.25	0.633981	1
NaCl	G1	bc-YGL016W	0.495633	0.517241	0.864455	1
NaCl	G1	bc-YGL017W	0.495633	0.504132	0.948904	1
NaCl	G1	bc-YGL019W	0.495633	0.393617	0.0909808	1
NaCl	G1	bc-YGL020C	0.495633	0.392405	0.115475	1
NaCl	G1	bc-YGL021W	0.495633	0.470769	0.53963	1
NaCl	G1	bc-YGL023C-1	0.495633	0.52381	0.976584	1
NaCl	G1	bc-YGL026C	0.495633	0.444444	0.749771	1
NaCl	G1	bc-YGL027C	0.495633	0.488722	0.893891	1
NaCl	G1	bc-YGL029W	0.495633	0.5	0.972594	1
NaCl	G1	bc-YGL031C	0.495633	0.470968	0.661355	1
NaCl	G1	bc-YGL033W-1	0.495633	0.540816	0.330294	1
NaCl	G1	bc-YGL037C	0.495633	1	0.474722	1
NaCl	G1	bc-YGL039W	0.495633	0.501805	0.931421	1
NaCl	G1	bc-YGL045W-1	0.495633	0.4	1	1
NaCl	G1	bc-YGL045W-2	0.495633	0.636364	0.0447704	1
NaCl	G1	bc-YGL050W	0.495633	0.468379	0.434695	1
NaCl	G1	bc-YGL051W	0.495633	0.506024	0.956212	1
NaCl	G1	bc-YGL053W	0.495633	0.518519	0.711803	1
NaCl	G1	bc-YGL054C	0.495633	0.505155	0.953267	1
NaCl	G1	bc-YGL060W	0.495633	0.364964	0.00952766	0.857153
NaCl	G1	bc-YGL062W	0.495633	0.532847	0.504806	1
NaCl	G1	bc-YGL063W	0.495633	0.6	0.988377	1
NaCl	G1	bc-YGL064C	0.495633	0.528846	0.405615	1
NaCl	G1	bc-YGL066W	0.495633	0.425926	0.409202	1
NaCl	G1	bc-YGL067W	0.495633	0.522727	0.726958	1
NaCl	G1	bc-YGL077C	0.495633	0.514085	0.773231	1
NaCl	G1	bc-YGL079W	0.495633	0.575758	0.478419	1
NaCl	G1	bc-YGL080W	0.495633	0.442478	0.364152	1
NaCl	G1	bc-YGL081W-1	0.495633	0.5	1	1
NaCl	G1	bc-YGL081W-2	0.495633	0.52459	0.772877	1
NaCl	G1	bc-YGL082W	0.495633	0.477273	0.69061	1
NaCl	G1	bc-YGL083W	0.495633	0.375	0.150068	1
NaCl	G1	bc-YGL084C	0.495633	0.430233	0.319295	1
NaCl	G1	bc-YGL085W	0.495633	0.552381	0.346799	1
NaCl	G1	bc-YGL086W	0.495633	0.495327	1	1
NaCl	G1	bc-YGL087C	0.495633	0.75	0.284672	1
NaCl	G1	bc-YGL088W	0.495633	0.472727	0.744937	1
NaCl	G1	bc-YGL089C	0.495633	0.506579	0.888456	1
NaCl	G1	bc-YGL090W	0.495633	0.507463	0.96006	1
NaCl	G1	bc-YGL094C	0.495633	0.505415	0.856433	1
NaCl	G1	bc-YGL095C	0.495633	0.55814	0.532431	1
NaCl	G1	bc-YGL096W	0.495633	0.491379	1	1
NaCl	G1	bc-YGL100W	0.495633	0.488189	0.961576	1
NaCl	G1	bc-YGL101W-1	0.495633	0.625	0.71222	1
NaCl	G1	bc-YGL101W-2	0.495633	0.518519	0.711803	1
NaCl	G1	bc-YGL104C-2	0.495633	1	0.994779	1
NaCl	G1	bc-YGL105W	0.495633	0.471429	0.803427	1
NaCl	G1	bc-YGL107C	0.495633	0.458716	0.557608	1
NaCl	G1	bc-YGL109W	0.495633	0.590476	0.0998685	1
NaCl	G1	bc-YGL110C	0.495633	0.523585	0.555235	1
NaCl	G1	bc-YGL114W	0.495633	0.521739	0.632475	1
NaCl	G1	bc-YGL117W	0.495633	0.466912	0.500213	1
NaCl	G1	bc-YGL118C	0.495633	1	0.994779	1
NaCl	G1	bc-YGL122C	0.495633	1	0.994779	1
NaCl	G1	bc-YGL124C	0.495633	0.491289	0.967997	1
NaCl	G1	bc-YGL126W	0.495633	0.446927	0.308862	1
NaCl	G1	bc-YGL127C	0.495633	0.441176	0.663533	1
NaCl	G1	bc-YGL129C	0.495633	0.576271	0.144461	1
NaCl	G1	bc-YGL131C	0.495633	0.52	0.974558	1
NaCl	G1	bc-YGL132W	0.495633	0.464286	0.898633	1
NaCl	G1	bc-YGL133W	0.495633	0.502857	0.941243	1
NaCl	G1	bc-YGL136C	0.495633	0.459184	0.586572	1
NaCl	G1	bc-YGL138C	0.495633	0.601896	0.0133124	0.889203
NaCl	G1	bc-YGL139W	0.495633	0.493088	1	1
NaCl	G1	bc-YGL140C	0.495633	0.5	1	1
NaCl	G1	bc-YGL141W	0.495633	0.512727	0.709993	1
NaCl	G1	bc-YGL143C	0.495633	0.507937	0.961121	1
NaCl	G1	bc-YGL144C	0.495633	0.496881	1	1
NaCl	G1	bc-YGL146C	0.495633	0.666667	0.990977	1
NaCl	G1	bc-YGL148W	0.495633	0.382353	0.025983	1
NaCl	G1	bc-YGL149W	0.495633	0.425532	0.173634	1
NaCl	G1	bc-YGL151W	0.495633	0.587413	0.0685295	1
NaCl	G1	bc-YGL152C	0.495633	0.333333	1	1
NaCl	G1	bc-YGL153W	0.495633	0.488263	0.924466	1
NaCl	G1	bc-YGL154C	0.495633	0.166667	0.233885	1
NaCl	G1	bc-YGL156W	0.495633	0.394737	0.0388543	1
NaCl	G1	bc-YGL157W	0.495633	0.570621	0.10807	1
NaCl	G1	bc-YGL158W	0.495633	0.535032	0.447493	1
NaCl	G1	bc-YGL160W	0.495633	0.476636	0.805282	1
NaCl	G1	bc-YGL162W	0.495633	0.480392	0.865844	1
NaCl	G1	bc-YGL163C	0.495633	0.430769	0.397292	1
NaCl	G1	bc-YGL164C	0.495633	0.473896	0.635814	1
NaCl	G1	bc-YGL166W	0.495633	0.528571	0.558154	1
NaCl	G1	bc-YGL167C	0.495633	0.555556	0.796048	1
NaCl	G1	bc-YGL168W	0.495633	1	0.0728546	1
NaCl	G1	bc-YGL170C	0.495633	0.576923	0.228231	1
NaCl	G1	bc-YGL173C	0.495633	0.516129	0.971844	1
NaCl	G1	bc-YGL174W	0.495633	0.533333	0.980084	1
NaCl	G1	bc-YGL175C	0.495633	0.428571	0.621051	1
NaCl	G1	bc-YGL176C	0.495633	0.607843	0.0522264	1
NaCl	G1	bc-YGL177W	0.495633	0.333333	0.70464	1
NaCl	G1	bc-YGL178W	0.495633	0.525253	0.540889	1
NaCl	G1	bc-YGL179C	0.495633	0.25	0.633981	1
NaCl	G1	bc-YGL181W	0.495633	0.597701	0.0274039	1
NaCl	G1	bc-YGL186C	0.495633	0.519608	0.742564	1
NaCl	G1	bc-YGL190C	0.495633	1	0.994779	1
NaCl	G1	bc-YGL191W	0.495633	0.53125	0.836219	1
NaCl	G1	bc-YGL192W	0.495633	0.583333	0.31516	1
NaCl	G1	bc-YGL194C	0.495633	0.344828	0.166318	1
NaCl	G1	bc-YGL195W	0.495633	0.4	0.780473	1
NaCl	G1	bc-YGL196W-1	0.495633	0.538462	0.981419	1
NaCl	G1	bc-YGL196W-2	0.495633	0.578313	0.205152	1
NaCl	G1	bc-YGL197W	0.495633	0.6	0.988377	1
NaCl	G1	bc-YGL199C	0.495633	0.402985	0.198266	1
NaCl	G1	bc-YGL200C	0.495633	0.5	1	1
NaCl	G1	bc-YGL202W-1	0.495633	0.428571	0.42019	1
NaCl	G1	bc-YGL202W-2	0.495633	0.535714	0.283822	1
NaCl	G1	bc-YGL203C	0.495633	0.463855	0.541108	1
NaCl	G1	bc-YGL205W	0.495633	0.619048	0.377303	1
NaCl	G1	bc-YGL209W	0.495633	0.618182	0.115251	1
NaCl	G1	bc-YGL210W	0.495633	0.54	0.655003	1
NaCl	G1	bc-YGL211W-1	0.495633	0.642857	0.415676	1
NaCl	G1	bc-YGL211W-2	0.495633	0.464789	0.721716	1
NaCl	G1	bc-YGL212W	0.495633	0.555556	0.603566	1
NaCl	G1	bc-YGL213C	0.495633	0.537634	0.532076	1
NaCl	G1	bc-YGL214W	0.495633	0.4	1	1
NaCl	G1	bc-YGL215W	0.495633	0.495935	1	1
NaCl	G1	bc-YGL216W-1	0.495633	0.384615	0.61129	1
NaCl	G1	bc-YGL216W-2	0.495633	0.537906	0.300704	1
NaCl	G1	bc-YGL217C	0.495633	0.636364	0.536985	1
NaCl	G1	bc-YGL218W	0.495633	0.666667	0.19031	1
NaCl	G1	bc-YGL219C	0.495633	0.520408	0.738457	1
NaCl	G1	bc-YGL220W	0.495633	0.5	1	1
NaCl	G1	bc-YGL221C	0.495633	0.491124	0.991868	1
NaCl	G1	bc-YGL222C	0.495633	0.5	1	1
NaCl	G1	bc-YGL223C	0.495633	0.5	1	1
NaCl	G1	bc-YGL224C-1	0.495633	0.615385	0.568487	1
NaCl	G1	bc-YGL226C-A	0.495633	0.642857	0.415676	1
NaCl	G1	bc-YGL226W	0.495633	0.514286	0.970205	1
NaCl	G1	bc-YGL227W	0.495633	0.565217	0.661683	1
NaCl	G1	bc-YGL228W	0.495633	0.537037	0.666	1
NaCl	G1	bc-YGL229C	0.495633	0.625	0.21787	1
NaCl	G1	bc-YGL230C	0.495633	0.6	0.593959	1
NaCl	G1	bc-YGL231C	0.495633	0.528736	0.512852	1
NaCl	G1	bc-YGL232W	0.495633	0.478261	0.794303	1
NaCl	G1	bc-YGL234W	0.495633	0.25	0.307228	1
NaCl	G1	bc-YGL235W	0.495633	1	0.994779	1
NaCl	G1	bc-YGL236C	0.495633	0.420561	0.196408	1
NaCl	G1	bc-YGL237C-2	0.495633	0.569231	0.328057	1
NaCl	G1	bc-YGL240W	0.495633	0.75	0.609436	1
NaCl	G1	bc-YGL241W	0.495633	0.43662	0.424833	1
NaCl	G1	bc-YGL242C	0.495633	0.5	1	1
NaCl	G1	bc-YGL243W	0.495633	0.445122	0.307834	1
NaCl	G1	bc-YGL244W	0.495633	0.548387	0.415677	1
NaCl	G1	bc-YGL246C	0.495633	0.666667	0.297758	1
NaCl	G1	bc-YGL248W	0.495633	0.444444	1	1
NaCl	G1	bc-YGL249W	0.495633	0.507937	0.961121	1
NaCl	G1	bc-YGL250W	0.495633	0.510204	0.831621	1
NaCl	G1	bc-YGL252C	0.495633	0.469136	0.749602	1
NaCl	G1	bc-YGL253W	0.495633	0.409091	0.347689	1
NaCl	G1	bc-YGL254W	0.495633	0.818182	0.0704149	1
NaCl	G1	bc-YGL255W	0.495633	0.371795	0.0572465	1
NaCl	G1	bc-YGL256W	0.495633	0.45283	0.492294	1
NaCl	G1	bc-YGL257C	0.495633	0.556886	0.205805	1
NaCl	G1	bc-YGL258W	0.495633	0.483516	0.923217	1
NaCl	G1	bc-YGL259W	0.495633	0.5	1	1
NaCl	G1	bc-YGL260W	0.495633	0.5	1	1
NaCl	G1	bc-YGL261C	0.495633	0.618321	0.0173157	0.954445
NaCl	G1	bc-YGL263W	0.495633	0.517045	0.693438	1
NaCl	G1	bc-YGR001C	0.495633	0.421053	0.279743	1
NaCl	G1	bc-YGR003W	0.495633	0.923077	0.00580582	0.741308
NaCl	G1	bc-YGR008C	0.495633	0.481651	0.796714	1
NaCl	G1	bc-YGR010W	0.495633	0.468254	0.657168	1
NaCl	G1	bc-YGR011W	0.495633	0.578947	0.136816	1
NaCl	G1	bc-YGR014W	0.495633	0.576923	0.228231	1
NaCl	G1	bc-YGR015C	0.495633	0.489899	0.960289	1
NaCl	G1	bc-YGR016W	0.495633	0.428571	0.502333	1
NaCl	G1	bc-YGR017W	0.495633	0.515152	0.971009	1
NaCl	G1	bc-YGR019W	0.495633	0.465517	0.556874	1
NaCl	G1	bc-YGR020C	0.495633	0.583333	0.758563	1
NaCl	G1	bc-YGR021W	0.495633	0.384615	0.61129	1
NaCl	G1	bc-YGR022C	0.495633	0.552632	0.61254	1
NaCl	G1	bc-YGR023W	0.495633	0.609756	0.21601	1
NaCl	G1	bc-YGR025W	0.495633	0.526316	0.710206	1
NaCl	G1	bc-YGR026W	0.495633	0.511494	0.789346	1
NaCl	G1	bc-YGR027C	0.495633	0.539683	0.602193	1
NaCl	G1	bc-YGR031W	0.495633	0.527473	0.659893	1
NaCl	G1	bc-YGR032W	0.495633	0.518325	0.659387	1
NaCl	G1	bc-YGR033C	0.495633	0.573171	0.240605	1
NaCl	G1	bc-YGR034W	0.495633	0.48	1	1
NaCl	G1	bc-YGR035C	0.495633	0.571429	0.773796	1
NaCl	G1	bc-YGR036C	0.495633	0.333333	1	1
NaCl	G1	bc-YGR039W	0.495633	0.4	0.780473	1
NaCl	G1	bc-YGR040W	0.495633	0.45614	0.4283	1
NaCl	G1	bc-YGR049W	0.495633	0.6	0.988377	1
NaCl	G1	bc-YGR050C	0.495633	0.538462	0.56407	1
NaCl	G1	bc-YGR051C	0.495633	0.571429	0.490802	1
NaCl	G1	bc-YGR052W	0.495633	0.581395	0.359704	1
NaCl	G1	bc-YGR053C	0.495633	0.504854	0.952103	1
NaCl	G1	bc-YGR054W	0.495633	0.477612	0.884896	1
NaCl	G1	bc-YGR055W	0.495633	0.580645	0.167148	1
NaCl	G1	bc-YGR056W	0.495633	0.588235	0.387483	1
NaCl	G1	bc-YGR057C	0.495633	0.372093	0.164453	1
NaCl	G1	bc-YGR058W	0.495633	0.517241	0.864455	1
NaCl	G1	bc-YGR059W	0.495633	0.496241	1	1
NaCl	G1	bc-YGR061C	0.495633	0.391304	0.445513	1
NaCl	G1	bc-YGR062C-1	0.495633	0.418605	0.419901	1
NaCl	G1	bc-YGR062C-2	0.495633	0.484536	0.8623	1
NaCl	G1	bc-YGR068C	0.495633	0.486842	0.985565	1
NaCl	G1	bc-YGR069W	0.495633	0.415385	0.28068	1
NaCl	G1	bc-YGR070W	0.495633	0.479021	0.71469	1
NaCl	G1	bc-YGR071C	0.495633	0.5	1	1
NaCl	G1	bc-YGR072W	0.495633	0.4	0.104387	1
NaCl	G1	bc-YGR077C	0.495633	0.516129	0.971844	1
NaCl	G1	bc-YGR079W	0.495633	0.55814	0.248207	1
NaCl	G1	bc-YGR080W	0.495633	0.500792	0.915022	1
NaCl	G1	bc-YGR084C	0.495633	0.54902	0.386613	1
NaCl	G1	bc-YGR085C	0.495633	0.62069	0.0431107	1
NaCl	G1	bc-YGR086C	0.495633	1	0.994779	1
NaCl	G1	bc-YGR087C	0.495633	0.508772	0.962803	1
NaCl	G1	bc-YGR088W	0.495633	0.521739	0.659525	1
NaCl	G1	bc-YGR089W	0.495633	0.504202	0.949239	1
NaCl	G1	bc-YGR096W	0.495633	0.5	1	1
NaCl	G1	bc-YGR097W	0.495633	0.459184	0.586572	1
NaCl	G1	bc-YGR100W	0.495633	0.398058	0.0925404	1
NaCl	G1	bc-YGR109C	0.495633	0.5	1	1
NaCl	G1	bc-YGR111W	0.495633	0.556818	0.131737	1
NaCl	G1	bc-YGR121C	0.495633	0.508475	0.962229	1
NaCl	G1	bc-YGR122C-A	0.495633	0.577982	0.150093	1
NaCl	G1	bc-YGR122W	0.495633	0.49635	1	1
NaCl	G1	bc-YGR123C	0.495633	0.57377	0.15203	1
NaCl	G1	bc-YGR124W	0.495633	0.517483	0.718561	1
NaCl	G1	bc-YGR125W	0.495633	0.486301	0.919278	1
NaCl	G1	bc-YGR127W	0.495633	0.450617	0.242459	1
NaCl	G1	bc-YGR129W	0.495633	0.502165	0.935308	1
NaCl	G1	bc-YGR130C	0.495633	0.596899	0.0531794	1
NaCl	G1	bc-YGR131W	0.495633	0.474576	0.760564	1
NaCl	G1	bc-YGR132C	0.495633	0.507042	0.959041	1
NaCl	G1	bc-YGR134W	0.495633	0.5625	0.786005	1
NaCl	G1	bc-YGR135W	0.495633	0.5	1	1
NaCl	G1	bc-YGR136W	0.495633	0.565789	0.312958	1
NaCl	G1	bc-YGR137W	0.495633	0.566667	0.264017	1
NaCl	G1	bc-YGR138C	0.495633	0.459016	0.53717	1
NaCl	G1	bc-YGR142W	0.495633	0.534314	0.403732	1
NaCl	G1	bc-YGR144W	0.495633	0.583333	0.758563	1
NaCl	G1	bc-YGR146C	0.495633	0.518987	0.793649	1
NaCl	G1	bc-YGR146C-A	0.495633	0.490066	0.980207	1
NaCl	G1	bc-YGR148C	0.495633	0.568421	0.238518	1
NaCl	G1	bc-YGR149W	0.495633	0.425	0.295981	1
NaCl	G1	bc-YGR150C	0.495633	0.553846	0.455752	1
NaCl	G1	bc-YGR151C	0.495633	0.611111	0.143885	1
NaCl	G1	bc-YGR152C	0.495633	0.496933	1	1
NaCl	G1	bc-YGR153W	0.495633	0.587156	0.107058	1
NaCl	G1	bc-YGR154C	0.495633	0.544643	0.409662	1
NaCl	G1	bc-YGR157W	0.495633	0.488372	1	1
NaCl	G1	bc-YGR161C	0.495633	0.509901	0.799969	1
NaCl	G1	bc-YGR161W-C	0.495633	0.55814	0.532431	1
NaCl	G1	bc-YGR162W	0.495633	0.461538	1	1
NaCl	G1	bc-YGR164W	0.495633	0.490909	1	1
NaCl	G1	bc-YGR165W	0.495633	0.470149	0.673889	1
NaCl	G1	bc-YGR166W	0.495633	0.523438	0.648229	1
NaCl	G1	bc-YGR168C	0.495633	0.540323	0.434379	1
NaCl	G1	bc-YGR169C	0.495633	0.570093	0.200616	1
NaCl	G1	bc-YGR169C-A	0.495633	0.478261	1	1
NaCl	G1	bc-YGR170W	0.495633	0.503018	0.870318	1
NaCl	G1	bc-YGR173W	0.495633	0.477157	0.727423	1
NaCl	G1	bc-YGR174C	0.495633	0.53125	0.836219	1
NaCl	G1	bc-YGR176W	0.495633	0.642857	0.415676	1
NaCl	G1	bc-YGR177C	0.495633	0.550725	0.217858	1
NaCl	G1	bc-YGR178C	0.495633	0.490566	0.985597	1
NaCl	G1	bc-YGR180C-1	0.495633	0.3	0.365744	1
NaCl	G1	bc-YGR180C-2	0.495633	0.5	1	1
NaCl	G1	bc-YGR181W	0.495633	0.463687	0.524184	1
NaCl	G1	bc-YGR183C	0.495633	0.519231	0.744525	1
NaCl	G1	bc-YGR193C	0.495633	0.512411	0.637922	1
NaCl	G1	bc-YGR196C	0.495633	0.642857	0.187539	1
NaCl	G1	bc-YGR199W	0.495633	0.522388	0.780787	1
NaCl	G1	bc-YGR202C	0.495633	0.529412	0.978843	1
NaCl	G1	bc-YGR203W	0.495633	0.483146	0.920539	1
NaCl	G1	bc-YGR205W	0.495633	0.507177	0.846875	1
NaCl	G1	bc-YGR207C	0.495633	0.515528	0.731856	1
NaCl	G1	bc-YGR209C	0.495633	0.518519	0.711803	1
NaCl	G1	bc-YGR210C	0.495633	0.541667	0.81789	1
NaCl	G1	bc-YGR212W	0.495633	0.454545	1	1
NaCl	G1	bc-YGR213C	0.495633	0.585106	0.142253	1
NaCl	G1	bc-YGR215W	0.495633	0.388889	0.180066	1
NaCl	G1	bc-YGR220C	0.495633	0.619048	0.377303	1
NaCl	G1	bc-YGR221C	0.495633	0.25	0.633981	1
NaCl	G1	bc-YGR222W	0.495633	0.523364	0.68242	1
NaCl	G1	bc-YGR223C	0.495633	0.538462	0.388801	1
NaCl	G1	bc-YGR224W	0.495633	0.509804	0.88126	1
NaCl	G1	bc-YGR225W-2	0.495633	0.515625	0.704624	1
NaCl	G1	bc-YGR227W	0.495633	0.529412	0.552406	1
NaCl	G1	bc-YGR228W	0.495633	0.333333	1	1
NaCl	G1	bc-YGR229C	0.495633	0.4	1	1
NaCl	G1	bc-YGR232W	0.495633	0.75	0.147829	1
NaCl	G1	bc-YGR233C	0.495633	0.5	0.980043	1
NaCl	G1	bc-YGR234W	0.495633	0.551205	0.141309	1
NaCl	G1	bc-YGR235C	0.495633	0.516854	0.635347	1
NaCl	G1	bc-YGR236C	0.495633	0.509804	0.775956	1
NaCl	G1	bc-YGR238C	0.495633	0.458015	0.508951	1
NaCl	G1	bc-YGR241C	0.495633	0.6	0.0899664	1
NaCl	G1	bc-YGR242W	0.495633	0.583333	0.400772	1
NaCl	G1	bc-YGR244C-1	0.495633	0.529412	0.361489	1
NaCl	G1	bc-YGR244C-2	0.495633	0.503676	0.893722	1
NaCl	G1	bc-YGR247W	0.495633	0.588785	0.103464	1
NaCl	G1	bc-YGR248W	0.495633	0.714286	0.442833	1
NaCl	G1	bc-YGR249W	0.495633	0.516667	0.865716	1
NaCl	G1	bc-YGR250C	0.495633	0.454545	0.389458	1
NaCl	G1	bc-YGR254W	0.495633	0.528302	0.618196	1
NaCl	G1	bc-YGR256W	0.495633	0.502222	0.935872	1
NaCl	G1	bc-YGR258C	0.495633	0.474227	0.786156	1
NaCl	G1	bc-YGR259C	0.495633	0.503311	0.944351	1
NaCl	G1	bc-YGR260W	0.495633	0.6	0.493148	1
NaCl	G1	bc-YGR261C	0.495633	0.615385	0.568487	1
NaCl	G1	bc-YGR263C	0.495633	1	0.994779	1
NaCl	G1	bc-YGR266W	0.495633	0.482143	0.880329	1
NaCl	G1	bc-YGR270W	0.495633	0.47541	0.707567	1
NaCl	G1	bc-YGR271W	0.495633	0.460526	0.432081	1
NaCl	G1	bc-YGR273C	0.495633	0.7	0.0476329	1
NaCl	G1	bc-YGR275W	0.495633	0.486486	0.946482	1
NaCl	G1	bc-YGR276C	0.495633	0.448718	0.519774	1
NaCl	G1	bc-YGR279C	0.495633	0.525974	0.576638	1
NaCl	G1	bc-YGR281W	0.495633	0.45098	0.479933	1
NaCl	G1	bc-YGR282C	0.495633	0.587302	0.218655	1
NaCl	G1	bc-YGR283C	0.495633	0.509554	0.834782	1
NaCl	G1	bc-YGR284C	0.495633	0.508621	0.883957	1
NaCl	G1	bc-YGR285C	0.495633	0.392857	0.389023	1
NaCl	G1	bc-YGR286C	0.495633	0.545455	0.578533	1
NaCl	G1	bc-YGR287C	0.495633	0.503497	0.945484	1
NaCl	G1	bc-YGR288W	0.495633	0.65	0.261404	1
NaCl	G1	bc-YGR289C	0.495633	0.544	0.391039	1
NaCl	G1	bc-YGR290W	0.495633	0.4	1	1
NaCl	G1	bc-YGR291C	0.495633	0.333333	1	1
NaCl	G1	bc-YGR292W	0.495633	0.432836	0.406734	1
NaCl	G1	bc-YGR295C	0.495633	0.528302	0.481726	1
NaCl	G1	bc-YHL002W	0.495633	0.461538	0.476306	1
NaCl	G1	bc-YHL003C	0.495633	0.519608	0.742564	1
NaCl	G1	bc-YHL004W	0.495633	0.5	1	1
NaCl	G1	bc-YHL006C	0.495633	0.549618	0.321805	1
NaCl	G1	bc-YHL008C	0.495633	0.56962	0.274438	1
NaCl	G1	bc-YHL010C	0.495633	1	0.994779	1
NaCl	G1	bc-YHL012W	0.495633	0.494949	1	1
NaCl	G1	bc-YHL016C	0.495633	0.431373	0.199121	1
NaCl	G1	bc-YHL017W	0.495633	0.452174	0.465832	1
NaCl	G1	bc-YHL019C	0.495633	0.410072	0.0944787	1
NaCl	G1	bc-YHL021C	0.495633	0.48125	0.82475	1
NaCl	G1	bc-YHL023C	0.495633	0.459893	0.460988	1
NaCl	G1	bc-YHL024W	0.495633	0.666667	0.990977	1
NaCl	G1	bc-YHL025W	0.495633	0.370629	0.0117377	0.889203
NaCl	G1	bc-YHL026C	0.495633	0.510638	0.829541	1
NaCl	G1	bc-YHL027W	0.495633	0.352941	0.0386257	1
NaCl	G1	bc-YHL028W	0.495633	0.344444	0.012023	0.889203
NaCl	G1	bc-YHL029C	0.495633	0.530612	0.752658	1
NaCl	G1	bc-YHL030W	0.495633	0.54375	0.338969	1
NaCl	G1	bc-YHL031C	0.495633	0.52	0.740542	1
NaCl	G1	bc-YHL032C	0.495633	0.538462	0.56407	1
NaCl	G1	bc-YHL033C	0.495633	0.516129	0.971844	1
NaCl	G1	bc-YHL034C	0.495633	0.510638	0.829541	1
NaCl	G1	bc-YHL035C	0.495633	0.503937	0.947923	1
NaCl	G1	bc-YHL036W	0.495633	0.538462	0.660656	1
NaCl	G1	bc-YHL037C	0.495633	0.777778	0.0350092	1
NaCl	G1	bc-YHL038C	0.495633	0.457627	0.526581	1
NaCl	G1	bc-YHL039W	0.495633	0.465517	0.437541	1
NaCl	G1	bc-YHL040C	0.495633	0.551724	0.329353	1
NaCl	G1	bc-YHL041W	0.495633	0.454545	1	1
NaCl	G1	bc-YHL042W	0.495633	0.503145	0.943269	1
NaCl	G1	bc-YHL043W	0.495633	0.583333	0.758563	1
NaCl	G1	bc-YHL044W	0.495633	0.5	1	1
NaCl	G1	bc-YHL045W	0.495633	0.528736	0.653332	1
NaCl	G1	bc-YHL046C	0.495633	0.494048	1	1
NaCl	G1	bc-YHL047C	0.495633	0.506849	0.887879	1
NaCl	G1	bc-YHR001W	0.495633	0.453947	0.425224	1
NaCl	G1	bc-YHR001W-A	0.495633	0.5	0.976972	1
NaCl	G1	bc-YHR004C	0.495633	0.52	0.78973	1
NaCl	G1	bc-YHR008C	0.495633	0.333333	1	1
NaCl	G1	bc-YHR011W	0.495633	0.585714	0.202065	1
NaCl	G1	bc-YHR013C	0.495633	0.43038	0.342215	1
NaCl	G1	bc-YHR014W	0.495633	0.486301	0.919278	1
NaCl	G1	bc-YHR015W	0.495633	0.567708	0.111478	1
NaCl	G1	bc-YHR016C	0.495633	0.565	0.120425	1
NaCl	G1	bc-YHR017W	0.495633	0.541806	0.242749	1
NaCl	G1	bc-YHR018C	0.495633	0.49481	1	1
NaCl	G1	bc-YHR021W-A	0.495633	0.4	1	1
NaCl	G1	bc-YHR022C	0.495633	0.521739	0.783177	1
NaCl	G1	bc-YHR025W	0.495633	0.459302	0.469444	1
NaCl	G1	bc-YHR028C	0.495633	0.465721	0.412056	1
NaCl	G1	bc-YHR029C	0.495633	0.568627	0.0986847	1
NaCl	G1	bc-YHR030C	0.495633	0.484211	0.858356	1
NaCl	G1	bc-YHR032W	0.495633	0.35	0.295177	1
NaCl	G1	bc-YHR033W	0.495633	0.472222	0.51765	1
NaCl	G1	bc-YHR037W	0.495633	0.60274	0.115466	1
NaCl	G1	bc-YHR039C	0.495633	0.474074	0.732042	1
NaCl	G1	bc-YHR039C-B	0.495633	0.467742	0.781837	1
NaCl	G1	bc-YHR043C	0.495633	0.494382	1	1
NaCl	G1	bc-YHR044C	0.495633	0.466019	0.66418	1
NaCl	G1	bc-YHR045W	0.495633	0.459459	0.800716	1
NaCl	G1	bc-YHR046C	0.495633	0.481481	0.957863	1
NaCl	G1	bc-YHR047C	0.495633	0.546296	0.400733	1
NaCl	G1	bc-YHR049W	0.495633	0.452174	0.465832	1
NaCl	G1	bc-YHR050W	0.495633	0.548986	0.0979919	1
NaCl	G1	bc-YHR051W	0.495633	0.511628	0.967241	1
NaCl	G1	bc-YHR057C	0.495633	0.454545	1	1
NaCl	G1	bc-YHR059W	0.495633	0.266667	0.138014	1
NaCl	G1	bc-YHR060W	0.495633	0.532787	0.530349	1
NaCl	G1	bc-YHR061C	0.495633	0.666667	0.126193	1
NaCl	G1	bc-YHR063C	0.495633	0.493464	1	1
NaCl	G1	bc-YHR064C	0.495633	0.446429	0.579788	1
NaCl	G1	bc-YHR066W	0.495633	0.555556	0.984474	1
NaCl	G1	bc-YHR071W	0.495633	0.545946	0.285426	1
NaCl	G1	bc-YHR073W	0.495633	0.54902	0.386613	1
NaCl	G1	bc-YHR075C	0.495633	0.502128	0.934939	1
NaCl	G1	bc-YHR076W	0.495633	0.48	0.951369	1
NaCl	G1	bc-YHR077C	0.495633	0.608939	0.0129036	0.889203
NaCl	G1	bc-YHR078W	0.495633	0.522059	0.657363	1
NaCl	G1	bc-YHR079C	0.495633	0.488372	0.995173	1
NaCl	G1	bc-YHR080C	0.495633	0.557692	0.212575	1
NaCl	G1	bc-YHR081W	0.495633	0.538462	0.607458	1
NaCl	G1	bc-YHR086W	0.495633	0.541667	0.81789	1
NaCl	G1	bc-YHR087W	0.495633	0.557252	0.252239	1
NaCl	G1	bc-YHR090C	0.495633	0.371795	0.0572465	1
NaCl	G1	bc-YHR091C-1	0.495633	0.75	0.609436	1
NaCl	G1	bc-YHR092C	0.495633	0.473684	0.728422	1
NaCl	G1	bc-YHR094C	0.495633	0.466667	1	1
NaCl	G1	bc-YHR095W	0.495633	0.6875	0.209665	1
NaCl	G1	bc-YHR097C	0.495633	0.449541	0.298895	1
NaCl	G1	bc-YHR098C	0.495633	0.475138	0.704571	1
NaCl	G1	bc-YHR100C	0.495633	0.4	0.144768	1
NaCl	G1	bc-YHR103W	0.495633	0.469613	0.613507	1
NaCl	G1	bc-YHR104W	0.495633	0.609756	0.21601	1
NaCl	G1	bc-YHR105W	0.495633	1	0.13193	1
NaCl	G1	bc-YHR108W	0.495633	0.552632	0.260832	1
NaCl	G1	bc-YHR109W	0.495633	0.645833	0.0674438	1
NaCl	G1	bc-YHR110W	0.495633	0.528497	0.496425	1
NaCl	G1	bc-YHR111W	0.495633	0.495495	1	1
NaCl	G1	bc-YHR112C	0.495633	0.518182	0.750074	1
NaCl	G1	bc-YHR113W	0.495633	0.285714	0.47052	1
NaCl	G1	bc-YHR114W	0.495633	0.490566	0.985597	1
NaCl	G1	bc-YHR115C	0.495633	0.462121	0.562027	1
NaCl	G1	bc-YHR116W	0.495633	0.493506	1	1
NaCl	G1	bc-YHR117W	0.495633	0.4625	0.528714	1
NaCl	G1	bc-YHR120W	0.495633	0.529412	0.579785	1
NaCl	G1	bc-YHR121W	0.495633	0.526627	0.549341	1
NaCl	G1	bc-YHR123W	0.495633	0.714286	0.180085	1
NaCl	G1	bc-YHR124W	0.495633	0.5	1	1
NaCl	G1	bc-YHR125W	0.495633	0.469697	0.669827	1
NaCl	G1	bc-YHR126C	0.495633	0.530612	0.752658	1
NaCl	G1	bc-YHR127W	0.495633	0.566667	0.15661	1
NaCl	G1	bc-YHR129C	0.495633	0.540816	0.483527	1
NaCl	G1	bc-YHR130C	0.495633	0.52	0.78973	1
NaCl	G1	bc-YHR131C	0.495633	0.502825	0.941002	1
NaCl	G1	bc-YHR132C	0.495633	0.439024	0.310667	1
NaCl	G1	bc-YHR132W-A	0.495633	0.596154	0.0813486	1
NaCl	G1	bc-YHR133C	0.495633	0.525424	0.76996	1
NaCl	G1	bc-YHR134W	0.495633	0.519231	0.860154	1
NaCl	G1	bc-YHR135C	0.495633	0.483333	0.890762	1
NaCl	G1	bc-YHR136C	0.495633	0.526316	0.630075	1
NaCl	G1	bc-YHR137W	0.495633	0.482456	0.883026	1
NaCl	G1	bc-YHR138C	0.495633	0.482587	0.822903	1
NaCl	G1	bc-YHR139C	0.495633	0.458763	0.438026	1
NaCl	G1	bc-YHR140W	0.495633	0.666667	0.380325	1
NaCl	G1	bc-YHR141C	0.495633	0.464286	0.898633	1
NaCl	G1	bc-YHR142W	0.495633	0.5	1	1
NaCl	G1	bc-YHR143W	0.495633	0.521739	0.975545	1
NaCl	G1	bc-YHR146W	0.495633	0.530504	0.350517	1
NaCl	G1	bc-YHR149C	0.495633	0.647059	0.327508	1
NaCl	G1	bc-YHR150W	0.495633	0.549296	0.307029	1
NaCl	G1	bc-YHR151C	0.495633	0.474227	0.786156	1
NaCl	G1	bc-YHR152W	0.495633	0.407035	0.0448514	1
NaCl	G1	bc-YHR153C	0.495633	0.535354	0.395844	1
NaCl	G1	bc-YHR155W	0.495633	0.572289	0.109045	1
NaCl	G1	bc-YHR156C	0.495633	0.619048	0.377303	1
NaCl	G1	bc-YHR157W	0.495633	0.557447	0.143947	1
NaCl	G1	bc-YHR158C	0.495633	0.494949	1	1
NaCl	G1	bc-YHR159W	0.495633	0.722222	0.0998179	1
NaCl	G1	bc-YHR160C	0.495633	0.538462	0.4457	1
NaCl	G1	bc-YHR161C	0.495633	0.507042	0.820746	1
NaCl	G1	bc-YHR162W	0.495633	0.4689	0.577374	1
NaCl	G1	bc-YHR163W	0.495633	0.55814	0.190565	1
NaCl	G1	bc-YHR167W	0.495633	0.518519	0.861682	1
NaCl	G1	bc-YHR171W	0.495633	0.532934	0.462383	1
NaCl	G1	bc-YHR175W-A	0.495633	0.421053	0.225872	1
NaCl	G1	bc-YHR176W	0.495633	0.517241	0.720162	1
NaCl	G1	bc-YHR177W	0.495633	0.4	1	1
NaCl	G1	bc-YHR178W	0.495633	0.4125	0.2107	1
NaCl	G1	bc-YHR179W	0.495633	0.480519	0.817017	1
NaCl	G1	bc-YHR180W	0.495633	0.514286	0.970205	1
NaCl	G1	bc-YHR181W	0.495633	0.459459	0.800716	1
NaCl	G1	bc-YHR184W	0.495633	0.513514	0.969428	1
NaCl	G1	bc-YHR185C	0.495633	1	0.994779	1
NaCl	G1	bc-YHR187W	0.495633	0.576	0.1356	1
NaCl	G1	bc-YHR193C	0.495633	0.413793	0.141005	1
NaCl	G1	bc-YHR194W	0.495633	0.5625	0.385002	1
NaCl	G1	bc-YHR195W	0.495633	0.736842	0.0677781	1
NaCl	G1	bc-YHR203C	0.495633	0.536585	0.480829	1
NaCl	G1	bc-YHR204W	0.495633	0.833333	0.217672	1
NaCl	G1	bc-YHR205W	0.495633	0.507407	0.81795	1
NaCl	G1	bc-YHR206W	0.495633	0.519231	0.744525	1
NaCl	G1	bc-YHR207C	0.495633	0.568966	0.119078	1
NaCl	G1	bc-YHR209W	0.495633	0.547619	0.287921	1
NaCl	G1	bc-YHR210C	0.495633	0.566038	0.150365	1
NaCl	G1	bc-YIL001W	0.495633	0.348837	0.0925279	1
NaCl	G1	bc-YIL002C	0.495633	0.611111	0.470991	1
NaCl	G1	bc-YIL005W	0.495633	1	0.994779	1
NaCl	G1	bc-YIL006W	0.495633	0.375	0.193951	1
NaCl	G1	bc-YIL007C	0.495633	0.395349	0.0554671	1
NaCl	G1	bc-YIL009W	0.495633	0.38	0.160172	1
NaCl	G1	bc-YIL012W	0.495633	0.365854	0.0406512	1
NaCl	G1	bc-YIL013C	0.495633	0.555556	0.984474	1
NaCl	G1	bc-YIL014W	0.495633	0.486607	0.888748	1
NaCl	G1	bc-YIL015C-A	0.495633	0.404494	0.144638	1
NaCl	G1	bc-YIL016W	0.495633	0.537234	0.382089	1
NaCl	G1	bc-YIL017C	0.495633	0.44186	0.424954	1
NaCl	G1	bc-YIL020C	0.495633	0.519608	0.742564	1
NaCl	G1	bc-YIL024C	0.495633	0.441176	0.478767	1
NaCl	G1	bc-YIL029C	0.495633	0.428571	0.621051	1
NaCl	G1	bc-YIL030C	0.495633	0.473105	0.475115	1
NaCl	G1	bc-YIL035C	0.495633	1	0.994779	1
NaCl	G1	bc-YIL037C	0.495633	0.529412	0.649885	1
NaCl	G1	bc-YIL039W	0.495633	0.4625	0.528714	1
NaCl	G1	bc-YIL041W-2	0.495633	0.556522	0.287617	1
NaCl	G1	bc-YIL042C	0.495633	0.479167	0.856243	1
NaCl	G1	bc-YIL043C	0.495633	0.516327	0.567438	1
NaCl	G1	bc-YIL044C	0.495633	0.45614	0.4283	1
NaCl	G1	bc-YIL045W	0.495633	0.5	1	1
NaCl	G1	bc-YIL052C	0.495633	0.393548	0.0350252	1
NaCl	G1	bc-YIL053W	0.495633	0.478022	0.666091	1
NaCl	G1	bc-YIL054W	0.495633	0.450331	0.383152	1
NaCl	G1	bc-YIL055C	0.495633	0.440678	0.511544	1
NaCl	G1	bc-YIL056W	0.495633	0.533333	0.526923	1
NaCl	G1	bc-YIL057C	0.495633	0.537313	0.612498	1
NaCl	G1	bc-YIL058W	0.495633	0.52381	0.976584	1
NaCl	G1	bc-YIL059C	0.495633	0.52381	0.679884	1
NaCl	G1	bc-YIL060W	0.495633	0.5	1	1
NaCl	G1	bc-YIL064W	0.495633	0.538462	0.607458	1
NaCl	G1	bc-YIL065C	0.495633	0.427586	0.182176	1
NaCl	G1	bc-YIL066C	0.495633	0.525424	0.76996	1
NaCl	G1	bc-YIL067C	0.495633	0.482759	1	1
NaCl	G1	bc-YIL069C	0.495633	0.413793	0.507057	1
NaCl	G1	bc-YIL071C	0.495633	0.488636	0.996938	1
NaCl	G1	bc-YIL072W	0.495633	0.55	0.804479	1
NaCl	G1	bc-YIL073C	0.495633	0.510753	0.794216	1
NaCl	G1	bc-YIL074C	0.495633	0.493151	1	1
NaCl	G1	bc-YIL077C	0.495633	0.463636	0.619459	1
NaCl	G1	bc-YIL079C	0.495633	1	0.474722	1
NaCl	G1	bc-YIL086C	0.495633	0.428571	0.621051	1
NaCl	G1	bc-YIL087C	0.495633	0.503704	0.866245	1
NaCl	G1	bc-YIL088C	0.495633	0.561702	0.116991	1
NaCl	G1	bc-YIL089W	0.495633	0.488889	1	1
NaCl	G1	bc-YIL090W	0.495633	0.4	0.189795	1
NaCl	G1	bc-YIL092W-1	0.495633	0.497326	1	1
NaCl	G1	bc-YIL092W-2	0.495633	0.492857	0.988335	1
NaCl	G1	bc-YIL093C	0.495633	0.5	1	1
NaCl	G1	bc-YIL094C	0.495633	0.492837	0.993888	1
NaCl	G1	bc-YIL095W	0.495633	0.5	1	1
NaCl	G1	bc-YIL096C	0.495633	0.4375	0.650494	1
NaCl	G1	bc-YIL098C	0.495633	0.426357	0.196583	1
NaCl	G1	bc-YIL100W	0.495633	0.714286	0.442833	1
NaCl	G1	bc-YIL101C	0.495633	0.56338	0.349884	1
NaCl	G1	bc-YIL107C	0.495633	0.472868	0.720968	1
NaCl	G1	bc-YIL108W	0.495633	0.546875	0.52574	1
NaCl	G1	bc-YIL110W	0.495633	0.411765	0.665625	1
NaCl	G1	bc-YIL111W	0.495633	0.522876	0.624047	1
NaCl	G1	bc-YIL112W	0.495633	0.478723	0.852869	1
NaCl	G1	bc-YIL113W	0.495633	0.515873	0.76281	1
NaCl	G1	bc-YIL116W	0.495633	0.529032	0.531356	1
NaCl	G1	bc-YIL117C	0.495633	0.511111	0.765072	1
NaCl	G1	bc-YIL119C	0.495633	0.511628	0.967241	1
NaCl	G1	bc-YIL120W	0.495633	0.538462	0.424615	1
NaCl	G1	bc-YIL122W	0.495633	0.445545	0.422756	1
NaCl	G1	bc-YIL123W	0.495633	0.578947	0.413229	1
NaCl	G1	bc-YIL124W	0.495633	0.536585	0.480829	1
NaCl	G1	bc-YIL127C	0.495633	0.630435	0.0246394	1
NaCl	G1	bc-YIL135C	0.495633	0.562264	0.0987896	1
NaCl	G1	bc-YIL136W	0.495633	0.423077	0.287933	1
NaCl	G1	bc-YIL146C	0.495633	0.528846	0.615026	1
NaCl	G1	bc-YIL149C	0.495633	0.398148	0.0858884	1
NaCl	G1	bc-YIL152W	0.495633	0.47517	0.501177	1
NaCl	G1	bc-YIL153W	0.495633	0.48913	0.924727	1
NaCl	G1	bc-YIL154C	0.495633	0.402985	0.073336	1
NaCl	G1	bc-YIL156W	0.495633	0.785714	0.0618899	1
NaCl	G1	bc-YIL157C	0.495633	0.381818	0.146174	1
NaCl	G1	bc-YIL158W	0.495633	0.545455	0.70945	1
NaCl	G1	bc-YIL160C	0.495633	0.487455	0.889105	1
NaCl	G1	bc-YIL161W	0.495633	0.727273	0.056848	1
NaCl	G1	bc-YIL162W	0.495633	0.457944	0.551976	1
NaCl	G1	bc-YIL164C	0.495633	0.438202	0.381015	1
NaCl	G1	bc-YIL167W	0.495633	0.5	1	1
NaCl	G1	bc-YIL168W	0.495633	0.55	0.804479	1
NaCl	G1	bc-YIL170W	0.495633	0.455446	0.53434	1
NaCl	G1	bc-YIL173W	0.495633	0.514563	0.811785	1
NaCl	G1	bc-YIR001C	0.495633	0.45	0.864143	1
NaCl	G1	bc-YIR016W	0.495633	0.505952	0.798615	1
NaCl	G1	bc-YIR018C-A	0.495633	0.444444	1	1
NaCl	G1	bc-YIR018W	0.495633	0.45283	0.492294	1
NaCl	G1	bc-YIR019C	0.495633	0.549451	0.410461	1
NaCl	G1	bc-YIR023W	0.495633	0.666667	0.990977	1
NaCl	G1	bc-YIR025W	0.495633	0.428571	0.333966	1
NaCl	G1	bc-YIR027C	0.495633	0.509174	0.805024	1
NaCl	G1	bc-YIR028W	0.495633	0.5	1	1
NaCl	G1	bc-YIR030C	0.495633	0.493333	1	1
NaCl	G1	bc-YIR034C	0.495633	0.468354	0.617646	1
NaCl	G1	bc-YIR035C	0.495633	0.514124	0.741891	1
NaCl	G1	bc-YIR036C	0.495633	0.484018	0.840993	1
NaCl	G1	bc-YIR037W	0.495633	0.473214	0.748977	1
NaCl	G1	bc-YIR038C	0.495633	0.447368	0.686922	1
NaCl	G1	bc-YIR039C	0.495633	0.458333	0.733821	1
NaCl	G1	bc-YIR042C	0.495633	0.515464	0.807946	1
NaCl	G1	bc-YIR044C	0.495633	0.625	0.71222	1
NaCl	G1	bc-YJL004C	0.495633	0.453901	0.440927	1
NaCl	G1	bc-YJL012C-1	0.495633	0.480769	0.785642	1
NaCl	G1	bc-YJL017W	0.495633	0.4	0.35993	1
NaCl	G1	bc-YJL020C-2	0.495633	0.465909	0.693261	1
NaCl	G1	bc-YJL023C	0.495633	0.465649	0.612651	1
NaCl	G1	bc-YJL027C	0.495633	0.54878	0.443343	1
NaCl	G1	bc-YJL028W	0.495633	0.25	0.633981	1
NaCl	G1	bc-YJL030W	0.495633	0.547945	0.314448	1
NaCl	G1	bc-YJL043W	0.495633	0.555556	0.413032	1
NaCl	G1	bc-YJL044C	0.495633	0.49162	0.965518	1
NaCl	G1	bc-YJL045W	0.495633	0.48855	0.890799	1
NaCl	G1	bc-YJL047C	0.495633	0.460123	0.491612	1
NaCl	G1	bc-YJL048C	0.495633	0.55	0.250838	1
NaCl	G1	bc-YJL051W	0.495633	0.7	0.00448515	0.709063
NaCl	G1	bc-YJL052W	0.495633	0.519231	0.860154	1
NaCl	G1	bc-YJL053W	0.495633	1	0.994779	1
NaCl	G1	bc-YJL055W	0.495633	0.384615	0.61129	1
NaCl	G1	bc-YJL057C	0.495633	1	0.245135	1
NaCl	G1	bc-YJL058C	0.495633	0.636364	0.536985	1
NaCl	G1	bc-YJL059W-2	0.495633	0.333333	1	1
NaCl	G1	bc-YJL060W	0.495633	0.535912	0.406639	1
NaCl	G1	bc-YJL062W	0.495633	0.541436	0.339204	1
NaCl	G1	bc-YJL062W-A	0.495633	0.5	1	1
NaCl	G1	bc-YJL063C	0.495633	0.454545	0.528199	1
NaCl	G1	bc-YJL065C	0.495633	0.563758	0.176768	1
NaCl	G1	bc-YJL066C	0.495633	0.453488	0.548605	1
NaCl	G1	bc-YJL067W	0.495633	0.431818	0.515081	1
NaCl	G1	bc-YJL068C	0.495633	0.458414	0.203238	1
NaCl	G1	bc-YJL070C	0.495633	0.455446	0.385597	1
NaCl	G1	bc-YJL071W	0.495633	0.409091	0.12719	1
NaCl	G1	bc-YJL073W	0.495633	0.45	0.430866	1
NaCl	G1	bc-YJL077C	0.495633	0.578947	0.413229	1
NaCl	G1	bc-YJL078C	0.495633	0.535354	0.544568	1
NaCl	G1	bc-YJL079C	0.495633	0.511494	0.707678	1
NaCl	G1	bc-YJL082W	0.495633	0.492958	1	1
NaCl	G1	bc-YJL083W	0.495633	0.484848	1	1
NaCl	G1	bc-YJL084C	0.495633	0.573529	0.134072	1
NaCl	G1	bc-YJL089W	0.495633	0.514286	0.970205	1
NaCl	G1	bc-YJL092W	0.495633	1	0.994779	1
NaCl	G1	bc-YJL093C	0.495633	0.504425	0.862048	1
NaCl	G1	bc-YJL095W	0.495633	0.545455	0.328726	1
NaCl	G1	bc-YJL096W-1	0.495633	0.511905	0.876439	1
NaCl	G1	bc-YJL096W-2	0.495633	0.559859	0.103841	1
NaCl	G1	bc-YJL098W	0.495633	0.5	1	1
NaCl	G1	bc-YJL099W	0.495633	0.516129	0.866903	1
NaCl	G1	bc-YJL100W	0.495633	0.625	0.445471	1
NaCl	G1	bc-YJL102W	0.495633	0.521277	0.613207	1
NaCl	G1	bc-YJL103C	0.495633	0.526882	0.455025	1
NaCl	G1	bc-YJL105W	0.495633	0.4375	0.318259	1
NaCl	G1	bc-YJL108C	0.495633	0.564103	0.12933	1
NaCl	G1	bc-YJL110C	0.495633	0.615385	0.568487	1
NaCl	G1	bc-YJL112W	0.495633	0.5	1	1
NaCl	G1	bc-YJL116C	0.495633	0.509091	0.882889	1
NaCl	G1	bc-YJL123C	0.495633	0.432432	0.569519	1
NaCl	G1	bc-YJL128C	0.495633	0.41791	0.137297	1
NaCl	G1	bc-YJL129C-1	0.495633	1	0.474722	1
NaCl	G1	bc-YJL131C	0.495633	1	0.474722	1
NaCl	G1	bc-YJL132W-1	0.495633	0.567251	0.131203	1
NaCl	G1	bc-YJL132W-2	0.495633	0.484848	0.851971	1
NaCl	G1	bc-YJL133W	0.495633	0.512346	0.783902	1
NaCl	G1	bc-YJL134W	0.495633	0.489848	0.920589	1
NaCl	G1	bc-YJL135W	0.495633	0.5	1	1
NaCl	G1	bc-YJL137C	0.495633	0.524272	0.677276	1
NaCl	G1	bc-YJL138C	0.495633	0.487805	0.958037	1
NaCl	G1	bc-YJL141C	0.495633	0.666667	0.673357	1
NaCl	G1	bc-YJL142C	0.495633	0.454545	1	1
NaCl	G1	bc-YJL144W	0.495633	0.468085	0.836348	1
NaCl	G1	bc-YJL145W	0.495633	0.487805	0.935396	1
NaCl	G1	bc-YJL146W	0.495633	0.407692	0.0944512	1
NaCl	G1	bc-YJL147C	0.495633	0.46729	0.674015	1
NaCl	G1	bc-YJL148W	0.495633	0.602273	0.0860529	1
NaCl	G1	bc-YJL149W	0.495633	0.75	0.284672	1
NaCl	G1	bc-YJL150W	0.495633	0.5	1	1
NaCl	G1	bc-YJL151C-1	0.495633	0.505435	0.890783	1
NaCl	G1	bc-YJL152W	0.495633	0.5	1	1
NaCl	G1	bc-YJL154C	0.495633	0.676471	0.0632784	1
NaCl	G1	bc-YJL155C	0.495633	0.485294	0.871698	1
NaCl	G1	bc-YJL157C	0.495633	0.446809	0.358588	1
NaCl	G1	bc-YJL158C	0.495633	0.496774	1	1
NaCl	G1	bc-YJL159W	0.495633	0.546512	0.454245	1
NaCl	G1	bc-YJL160C-2	0.495633	0.351351	0.12897	1
NaCl	G1	bc-YJL160C-3	0.495633	0.469027	0.687944	1
NaCl	G1	bc-YJL161W-1	0.495633	0.333333	1	1
NaCl	G1	bc-YJL161W-2	0.495633	0.541237	0.327462	1
NaCl	G1	bc-YJL162C	0.495633	0.571429	0.773796	1
NaCl	G1	bc-YJL163C-1	0.495633	0.478469	0.74304	1
NaCl	G1	bc-YJL163C-2	0.495633	0.589744	0.336256	1
NaCl	G1	bc-YJL164C	0.495633	0.532663	0.431011	1
NaCl	G1	bc-YJL165C-1	0.495633	0.511905	0.876439	1
NaCl	G1	bc-YJL165C-2	0.495633	0.478261	0.888715	1
NaCl	G1	bc-YJL166W	0.495633	0.633333	0.203049	1
NaCl	G1	bc-YJL169W	0.495633	0.625	0.445471	1
NaCl	G1	bc-YJL170C	0.495633	0.5	1	1
NaCl	G1	bc-YJL171C	0.495633	0.481481	0.874743	1
NaCl	G1	bc-YJL172W-1	0.495633	0.565789	0.159777	1
NaCl	G1	bc-YJL175W	0.495633	0.38961	0.109675	1
NaCl	G1	bc-YJL176C	0.495633	0.45	0.697477	1
NaCl	G1	bc-YJL178C	0.495633	0.51462	0.738298	1
NaCl	G1	bc-YJL181W	0.495633	0.510823	0.767427	1
NaCl	G1	bc-YJL182C	0.495633	0.439024	0.206056	1
NaCl	G1	bc-YJL183W	0.495633	0.51049	0.83025	1
NaCl	G1	bc-YJL185C	0.495633	0.493506	1	1
NaCl	G1	bc-YJL188C	0.495633	0.4	0.54257	1
NaCl	G1	bc-YJL189W-2	0.495633	0.5	1	1
NaCl	G1	bc-YJL191W-1	0.495633	0.479167	0.856243	1
NaCl	G1	bc-YJL191W-2	0.495633	0.5	1	1
NaCl	G1	bc-YJL192C	0.495633	0.414634	0.0907523	1
NaCl	G1	bc-YJL196C-1	0.495633	0.456081	0.32369	1
NaCl	G1	bc-YJL196C-2	0.495633	0.450382	0.415252	1
NaCl	G1	bc-YJL197W	0.495633	0.478261	0.755919	1
NaCl	G1	bc-YJL198W	0.495633	0.59375	0.37327	1
NaCl	G1	bc-YJL199C	0.495633	0.464286	0.682111	1
NaCl	G1	bc-YJL200C-1	0.495633	0.376543	0.011719	0.889203
NaCl	G1	bc-YJL201W	0.495633	0.503759	0.946979	1
NaCl	G1	bc-YJL204C	0.495633	0.473684	0.81764	1
NaCl	G1	bc-YJL206C-1	0.495633	0.395604	0.103152	1
NaCl	G1	bc-YJL206C-2	0.495633	0.439252	0.345564	1
NaCl	G1	bc-YJL206C-A	0.495633	0.568345	0.159924	1
NaCl	G1	bc-YJL209W	0.495633	0.519231	0.860154	1
NaCl	G1	bc-YJL210W	0.495633	0.6	0.738889	1
NaCl	G1	bc-YJL212C	0.495633	0.472	0.713216	1
NaCl	G1	bc-YJL213W	0.495633	0.472222	0.808333	1
NaCl	G1	bc-YJL214W	0.495633	1	0.13193	1
NaCl	G1	bc-YJL215C	0.495633	0.59375	0.37327	1
NaCl	G1	bc-YJL216C	0.495633	0.448276	0.419326	1
NaCl	G1	bc-YJL217W	0.495633	0.512195	0.756449	1
NaCl	G1	bc-YJL218W	0.495633	0.491429	0.995407	1
NaCl	G1	bc-YJR003C	0.495633	0.489583	1	1
NaCl	G1	bc-YJR004C	0.495633	0.387097	0.015699	0.932058
NaCl	G1	bc-YJR005C-A	0.495633	0.449438	0.495301	1
NaCl	G1	bc-YJR009C	0.495633	0.538874	0.241698	1
NaCl	G1	bc-YJR010W	0.495633	0.472973	0.63655	1
NaCl	G1	bc-YJR015W	0.495633	0.510949	0.828068	1
NaCl	G1	bc-YJR020W	0.495633	0.577778	0.37056	1
NaCl	G1	bc-YJR021C	0.495633	0.487395	0.954349	1
NaCl	G1	bc-YJR025C	0.495633	0.435897	0.29357	1
NaCl	G1	bc-YJR026W	0.495633	0.5	1	1
NaCl	G1	bc-YJR030C	0.495633	0.537118	0.344969	1
NaCl	G1	bc-YJR031C	0.495633	0.561905	0.264026	1
NaCl	G1	bc-YJR032W	0.495633	0.613333	0.0774429	1
NaCl	G1	bc-YJR033C	0.495633	0.465347	0.526776	1
NaCl	G1	bc-YJR035W	0.495633	0.469512	0.628946	1
NaCl	G1	bc-YJR036C	0.495633	0.528571	0.427992	1
NaCl	G1	bc-YJR037W	0.495633	0.5	1	1
NaCl	G1	bc-YJR038C	0.495633	0.578947	0.295583	1
NaCl	G1	bc-YJR039W	0.495633	0.6	0.988377	1
NaCl	G1	bc-YJR040W	0.495633	0.403727	0.0551546	1
NaCl	G1	bc-YJR043C	0.495633	0.472973	0.813067	1
NaCl	G1	bc-YJR044C	0.495633	0.515789	0.703303	1
NaCl	G1	bc-YJR047C	0.495633	0.49711	1	1
NaCl	G1	bc-YJR048W	0.495633	0.450549	0.502192	1
NaCl	G1	bc-YJR050W	0.495633	0.512605	0.82042	1
NaCl	G1	bc-YJR051W	0.495633	0.5	1	1
NaCl	G1	bc-YJR053W	0.495633	0.6	0.988377	1
NaCl	G1	bc-YJR055W-1	0.495633	0.703704	0.0569834	1
NaCl	G1	bc-YJR056C	0.495633	1	0.994779	1
NaCl	G1	bc-YJR061W	0.495633	0.536946	0.370396	1
NaCl	G1	bc-YJR062C	0.495633	0.388889	0.11916	1
NaCl	G1	bc-YJR063W	0.495633	0.558824	0.59386	1
NaCl	G1	bc-YJR066W	0.495633	0.583333	0.208788	1
NaCl	G1	bc-YJR070C	0.495633	0.482759	0.917783	1
NaCl	G1	bc-YJR073C	0.495633	0.516854	0.596085	1
NaCl	G1	bc-YJR074W	0.495633	0.405405	0.376073	1
NaCl	G1	bc-YJR075W	0.495633	0.25	0.633981	1
NaCl	G1	bc-YJR077C	0.495633	0.5	1	1
NaCl	G1	bc-YJR078W	0.495633	0.429448	0.173377	1
NaCl	G1	bc-YJR079W	0.495633	0.526316	0.845639	1
NaCl	G1	bc-YJR080C	0.495633	1	0.994779	1
NaCl	G1	bc-YJR082C	0.495633	0.633333	0.203049	1
NaCl	G1	bc-YJR083C	0.495633	0.507853	0.843345	1
NaCl	G1	bc-YJR086W	0.495633	0.528736	0.653332	1
NaCl	G1	bc-YJR088C	0.495633	0.536082	0.540519	1
NaCl	G1	bc-YJR090C	0.495633	0.555556	0.796048	1
NaCl	G1	bc-YJR091C	0.495633	0.537572	0.3949	1
NaCl	G1	bc-YJR092W	0.495633	0.5	1	1
NaCl	G1	bc-YJR094W-A	0.495633	0.6	0.988377	1
NaCl	G1	bc-YJR096W	0.495633	0.482301	0.736904	1
NaCl	G1	bc-YJR097W	0.495633	0.5	1	1
NaCl	G1	bc-YJR099W	0.495633	0.489209	0.971402	1
NaCl	G1	bc-YJR100C	0.495633	0.522581	0.626212	1
NaCl	G1	bc-YJR101W	0.495633	0.555556	0.212022	1
NaCl	G1	bc-YJR103W	0.495633	0.436364	0.0992474	1
NaCl	G1	bc-YJR106W	0.495633	0.521739	0.783177	1
NaCl	G1	bc-YJR107W	0.495633	0.612245	0.161065	1
NaCl	G1	bc-YJR109C	0.495633	0.505051	0.952873	1
NaCl	G1	bc-YJR110W	0.495633	0.422222	0.160758	1
NaCl	G1	bc-YJR113C	0.495633	0.564103	0.513023	1
NaCl	G1	bc-YJR114W	0.495633	0.56	0.474367	1
NaCl	G1	bc-YJR115W	0.495633	0.556075	0.168296	1
NaCl	G1	bc-YJR116W	0.495633	0.444444	0.530234	1
NaCl	G1	bc-YJR118C	0.495633	0.407407	0.278858	1
NaCl	G1	bc-YJR120W	0.495633	0.470588	1	1
NaCl	G1	bc-YJR122W	0.495633	0.654545	0.0370622	1
NaCl	G1	bc-YJR126C	0.495633	0.418367	0.0840372	1
NaCl	G1	bc-YJR127C	0.495633	0.423313	0.134573	1
NaCl	G1	bc-YJR128W	0.495633	0.546667	0.487166	1
NaCl	G1	bc-YJR129C	0.495633	0.552239	0.4625	1
NaCl	G1	bc-YJR133W	0.495633	0.486726	0.948514	1
NaCl	G1	bc-YJR134C	0.495633	1	0.474722	1
NaCl	G1	bc-YJR135W-A	0.495633	0.550562	0.176878	1
NaCl	G1	bc-YJR137C	0.495633	0.466667	0.698601	1
NaCl	G1	bc-YJR139C	0.495633	0.578313	0.0826087	1
NaCl	G1	bc-YJR140C	0.495633	0.433333	0.441039	1
NaCl	G1	bc-YJR144W	0.495633	0.333333	1	1
NaCl	G1	bc-YJR145C	0.495633	1	0.474722	1
NaCl	G1	bc-YJR148W	0.495633	0.565714	0.136493	1
NaCl	G1	bc-YJR150C	0.495633	0.516667	0.758346	1
NaCl	G1	bc-YJR151C	0.495633	0.517857	0.863113	1
NaCl	G1	bc-YJR151W-A	0.495633	0.519048	0.632236	1
NaCl	G1	bc-YJR153W	0.495633	0.498294	1	1
NaCl	G1	bc-YJR154W	0.495633	0.4	1	1
NaCl	G1	bc-YKL002W-2	0.495633	0.477987	0.770741	1
NaCl	G1	bc-YKL005C	0.495633	0.536585	0.734291	1
NaCl	G1	bc-YKL008C	0.495633	0.559524	0.338099	1
NaCl	G1	bc-YKL010C	0.495633	0.333333	1	1
NaCl	G1	bc-YKL012W	0.495633	1	0.994779	1
NaCl	G1	bc-YKL015W	0.495633	0.409091	0.565403	1
NaCl	G1	bc-YKL016C	0.495633	0.532258	0.684764	1
NaCl	G1	bc-YKL017C	0.495633	0.25	0.0933815	1
NaCl	G1	bc-YKL020C	0.495633	0.266667	0.138014	1
NaCl	G1	bc-YKL025C	0.495633	0.489583	0.956327	1
NaCl	G1	bc-YKL026C	0.495633	0.2	0.125929	1
NaCl	G1	bc-YKL027W	0.495633	0.574468	0.123215	1
NaCl	G1	bc-YKL029C	0.495633	0.458333	0.58063	1
NaCl	G1	bc-YKL031W	0.495633	0.516129	0.866903	1
NaCl	G1	bc-YKL032C	0.495633	0.551136	0.244718	1
NaCl	G1	bc-YKL033W-A-2	0.495633	0.5	0.98866	1
NaCl	G1	bc-YKL034W	0.495633	0.54	0.335875	1
NaCl	G1	bc-YKL039W	0.495633	0.495536	1	1
NaCl	G1	bc-YKL040C	0.495633	0.569231	0.16691	1
NaCl	G1	bc-YKL041W	0.495633	0.473684	0.707346	1
NaCl	G1	bc-YKL043W	0.495633	0.631579	0.149343	1
NaCl	G1	bc-YKL044W	0.495633	1	0.994779	1
NaCl	G1	bc-YKL046C	0.495633	0.506579	0.888456	1
NaCl	G1	bc-YKL047W	0.495633	0.5	1	1
NaCl	G1	bc-YKL050C	0.495633	0.469231	0.665688	1
NaCl	G1	bc-YKL051W	0.495633	0.487805	1	1
NaCl	G1	bc-YKL053W	0.495633	0.3	0.137589	1
NaCl	G1	bc-YKL056C	0.495633	1	0.994779	1
NaCl	G1	bc-YKL061W	0.495633	0.539474	0.559188	1
NaCl	G1	bc-YKL062W	0.495633	0.510204	0.965239	1
NaCl	G1	bc-YKL063C	0.495633	0.516129	0.866903	1
NaCl	G1	bc-YKL065C-2	0.495633	0.526627	0.549341	1
NaCl	G1	bc-YKL068W	0.495633	0.266667	0.138014	1
NaCl	G1	bc-YKL069W	0.495633	0.588235	0.615082	1
NaCl	G1	bc-YKL070W	0.495633	0.5	1	1
NaCl	G1	bc-YKL071W	0.495633	0.514286	0.871022	1
NaCl	G1	bc-YKL072W	0.495633	0.526316	0.845639	1
NaCl	G1	bc-YKL073W	0.495633	0.490625	0.948474	1
NaCl	G1	bc-YKL075C	0.495633	0.480851	0.773156	1
NaCl	G1	bc-YKL080W	0.495633	0.5	1	1
NaCl	G1	bc-YKL081W	0.495633	0.480349	0.766612	1
NaCl	G1	bc-YKL084W	0.495633	0.530769	0.543342	1
NaCl	G1	bc-YKL085W	0.495633	0.684211	0.168572	1
NaCl	G1	bc-YKL086W	0.495633	0.52809	0.656666	1
NaCl	G1	bc-YKL087C	0.495633	0.5	1	1
NaCl	G1	bc-YKL092C	0.495633	0.564103	0.513023	1
NaCl	G1	bc-YKL093W	0.495633	0.537037	0.357137	1
NaCl	G1	bc-YKL094W	0.495633	0.509091	0.837072	1
NaCl	G1	bc-YKL096W-A	0.495633	0.513333	0.777771	1
NaCl	G1	bc-YKL098W	0.495633	0.552632	0.260832	1
NaCl	G1	bc-YKL100C	0.495633	0.5	1	1
NaCl	G1	bc-YKL102C	0.495633	0.8	0.365914	1
NaCl	G1	bc-YKL103C	0.495633	0.480315	0.837395	1
NaCl	G1	bc-YKL105C	0.495633	0.5	1	1
NaCl	G1	bc-YKL106C-A	0.495633	0.554217	0.228971	1
NaCl	G1	bc-YKL106W	0.495633	0.625	0.0917138	1
NaCl	G1	bc-YKL107W	0.495633	0.483333	0.890762	1
NaCl	G1	bc-YKL109W	0.495633	0.460526	0.657695	1
NaCl	G1	bc-YKL110C	0.495633	0.54	0.487969	1
NaCl	G1	bc-YKL113C	0.495633	0.536082	0.540519	1
NaCl	G1	bc-YKL114C	0.495633	0.511029	0.744648	1
NaCl	G1	bc-YKL115C	0.495633	0.428571	0.823498	1
NaCl	G1	bc-YKL117W	0.495633	0.510204	0.965239	1
NaCl	G1	bc-YKL118W	0.495633	0.5	1	1
NaCl	G1	bc-YKL119C	0.495633	0.477612	0.884896	1
NaCl	G1	bc-YKL121W	0.495633	0.610619	0.036997	1
NaCl	G1	bc-YKL123W	0.495633	0.515385	0.765604	1
NaCl	G1	bc-YKL124W	0.495633	0.496124	1	1
NaCl	G1	bc-YKL127W	0.495633	0.501466	0.927033	1
NaCl	G1	bc-YKL128C	0.495633	0.473333	0.703881	1
NaCl	G1	bc-YKL129C	0.495633	0.435115	0.13697	1
NaCl	G1	bc-YKL130C	0.495633	0.457249	0.355912	1
NaCl	G1	bc-YKL131W	0.495633	0.4375	0.538709	1
NaCl	G1	bc-YKL132C	0.495633	0.52381	0.72178	1
NaCl	G1	bc-YKL133C	0.495633	0.833333	0.043671	1
NaCl	G1	bc-YKL134C	0.495633	0.632653	0.0942911	1
NaCl	G1	bc-YKL135C	0.495633	0.490909	1	1
NaCl	G1	bc-YKL137W-1	0.495633	0.47619	1	1
NaCl	G1	bc-YKL137W-2	0.495633	0.466667	0.643746	1
NaCl	G1	bc-YKL140W	0.495633	0.467811	0.541028	1
NaCl	G1	bc-YKL142W	0.495633	0.490476	0.967755	1
NaCl	G1	bc-YKL143W	0.495633	0.634921	0.0524578	1
NaCl	G1	bc-YKL146W	0.495633	0.25	0.307228	1
NaCl	G1	bc-YKL147C	0.495633	0.333333	1	1
NaCl	G1	bc-YKL148C	0.495633	0.166667	0.0124471	0.889203
NaCl	G1	bc-YKL149C	0.495633	0.465517	0.769655	1
NaCl	G1	bc-YKL150W	0.495633	0.714286	0.442833	1
NaCl	G1	bc-YKL151C	0.495633	0.494253	1	1
NaCl	G1	bc-YKL155C	0.495633	0.447368	0.348186	1
NaCl	G1	bc-YKL157W-1	0.495633	0.491071	1	1
NaCl	G1	bc-YKL157W-2	0.495633	0.625	0.120208	1
NaCl	G1	bc-YKL158W	0.495633	0.578947	0.63295	1
NaCl	G1	bc-YKL160W	0.495633	0.575	0.101523	1
NaCl	G1	bc-YKL161C	0.495633	0.540541	0.554127	1
NaCl	G1	bc-YKL162C	0.495633	1	0.994779	1
NaCl	G1	bc-YKL162C-A	0.495633	0.540816	0.483527	1
NaCl	G1	bc-YKL164C	0.495633	0.380952	0.115589	1
NaCl	G1	bc-YKL166C	0.495633	0.551471	0.29553	1
NaCl	G1	bc-YKL167C	0.495633	0.44	0.736575	1
NaCl	G1	bc-YKL168C	0.495633	0.549451	0.410461	1
NaCl	G1	bc-YKL170W	0.495633	0.528169	0.560946	1
NaCl	G1	bc-YKL171W	0.495633	0.63	0.0200139	1
NaCl	G1	bc-YKL174C	0.495633	0.492958	1	1
NaCl	G1	bc-YKL175W	0.495633	0.44898	0.373494	1
NaCl	G1	bc-YKL176C	0.495633	0.469697	0.793052	1
NaCl	G1	bc-YKL177W	0.495633	0.55814	0.532431	1
NaCl	G1	bc-YKL179C	0.495633	0.488372	1	1
NaCl	G1	bc-YKL183W	0.495633	0.333333	0.149436	1
NaCl	G1	bc-YKL184W	0.495633	0.526316	0.766884	1
NaCl	G1	bc-YKL185W	0.495633	0.506329	0.95712	1
NaCl	G1	bc-YKL188C	0.495633	0.577586	0.140648	1
NaCl	G1	bc-YKL190W	0.495633	0.482143	0.803035	1
NaCl	G1	bc-YKL194C	0.495633	0.75	0.284672	1
NaCl	G1	bc-YKL198C-1	0.495633	0.512821	0.968676	1
NaCl	G1	bc-YKL198C-2	0.495633	0.272727	0.247579	1
NaCl	G1	bc-YKL202W	0.495633	0.418182	0.345651	1
NaCl	G1	bc-YKL205W	0.495633	0.333333	0.413537	1
NaCl	G1	bc-YKL206C	0.495633	0.428571	1	1
NaCl	G1	bc-YKL207W	0.495633	0.453216	0.264116	1
NaCl	G1	bc-YKL208W	0.495633	0.481132	0.871849	1
NaCl	G1	bc-YKL211C	0.495633	0.402062	0.0151202	0.932058
[truncated: 8,088 more rows]
