# Supplementary material for: A single-cell resolved genotype-phenotype map using genome-wide genetic and environmental perturbations
Source: Nat Commun. 2025 Mar 18;16:2645. doi: 10.1038/s41467-025-57600-4 (PMC11920212; doi:10.1038/s41467-025-57600-4)
Supplement: Supplementary file 7 — Supplementary Data 5 [file 41467_2025_57600_MOESM7_ESM.xlsx]

## Sheet: legend
Extended Data Table 5
control_state	control cell state number
NaCl_state	NaCl cell state number
value	Raw frequency or count of cells transitioning between clusters
normc	Normalized frequency, control condition summing to 1
normn	Normalized frequency, NaCl condition summing to 1

## Sheet: labeltransfer
control_state	NaCl_state	value	normc	normn
0	0	4739	0.11750849264797	0.0963485544667182
1	0	152	0.00376899997520395	0.00396390757836541
2	0	179	0.00443849339185202	0.00495652655479869
3	0	153	0.00379379602767239	0.00432447710570944
4	0	210	0.00520717101837387	0.00596607858177789
5	0	4052	0.100473604602147	0.115481076151391
6	0	19757	0.489895608619108	0.575050208108973
7	0	8237	0.204245084182598	0.337914341975714
8	0	41	0.00101663815120633	0.00202149689379746
9	0	256	0.00634778943192244	0.0139069969578444
10	0	8	0.000198368419747576	0.000548546352166758
11	0	29	0.000719085521584964	0.0026661763353866
12	0	1853	0.0459470852240323	0.19474513925381
13	0	133	0.00329787497830345	0.0152750660388193
14	0	502	0.0124476183391604	0.0729227193492156
15	0	17	0.000421532891963599	0.00368443866493281
16	0	0	0	0
17	0	11	0.000272756577152917	0.0506912442396313
0	1	511	0.0184943901556279	0.0103891351197495
1	1	66	0.00238870792616721	0.00172117039586919
2	1	21271	0.769851610568223	0.588995957246497
3	1	681	0.0246471226927253	0.019248162803844
4	1	930	0.0336590662323561	0.0264212051478735
5	1	430	0.0155627940644227	0.0122549019607843
6	1	74	0.00267824828085414	0.00215385510958466
7	1	168	0.00608034744842562	0.00689202494256646
8	1	39	0.00141150922909881	0.00192288728922197
9	1	98	0.00354686934491495	0.00532377227292482
10	1	275	0.00995294969236337	0.0188562808557323
11	1	18	0.000651465798045603	0.00165486807023996
12	1	59	0.00213536011581614	0.00620073568050447
13	1	2770	0.100253347810351	0.318134834041576
14	1	94	0.00340209916757148	0.0136548518303312
15	1	29	0.00104958378574014	0.00628521889900303
16	1	115	0.00416214259862468	0.0483193277310924
17	1	2	0.0000723850886717336	0.00921658986175115
0	10	3190	0.146646439571553	0.064855853291587
1	10	769	0.0353514457775939	0.0200542429458092
2	10	392	0.0180205029191376	0.0108545162540843
3	10	435	0.0199972417597573	0.0122950819672131
4	10	1273	0.0585206638164851	0.0361658001647774
5	10	1177	0.0541074794281249	0.0335442316461468
6	10	1286	0.0591182825357422	0.0374305090665658
7	10	1736	0.0798050843561807	0.0712175910731867
8	10	230	0.0105732542637797	0.0113401045261809
9	10	495	0.0227554820024824	0.026890482398957
10	10	66	0.00303406426699766	0.00452550740537575
11	10	10079	0.463338390107112	0.926634182219362
12	10	223	0.0102514595687951	0.0234366789280084
13	10	82	0.00376959499839103	0.00941770988859538
14	10	272	0.0125040224336873	0.0395119116792562
15	10	25	0.00114926676780214	0.00541829215431296
16	10	7	0.0003217946949846	0.00294117647058824
17	10	16	0.000735530731393371	0.0737327188940092
0	11	266	0.0208758436666143	0.0054080429390477
1	11	33	0.00258986030450479	0.000860585197934596
2	11	168	0.013184743368388	0.0046519355374647
3	11	186	0.0145973944435724	0.00525720746184285
4	11	5267	0.413357400722022	0.149634932810591
5	11	506	0.0397111913357401	0.0144208846329229
6	11	37	0.00290378276565688	0.00107692755479233
7	11	336	0.026369486736776	0.0137840498851329
8	11	30	0.00235441845864072	0.00147914406863228
9	11	118	0.00926071260398681	0.00641025641025641
10	11	4368	0.342803327578088	0.29950630828305
11	11	29	0.00227593784335269	0.0026661763353866
12	11	1278	0.100298226338094	0.134314240672622
13	11	38	0.00298226338094491	0.00436430458251981
14	11	28	0.00219745722806467	0.00406740267286461
15	11	18	0.00141265107518443	0.00390117035110533
16	11	34	0.00266834091979281	0.0142857142857143
17	11	2	0.000156961230576048	0.00921658986175115
0	12	4	0.001508864579404	0.0000813239539706421
1	12	2600	0.980761976612599	0.0678036822615136
2	12	1	0.000377216144851	0.0000276900924849089
3	12	0	0	0
4	12	0	0	0
5	12	0	0	0
6	12	0	0	0
7	12	40	0.01508864579404	0.00164095831965868
8	12	0	0	0
9	12	5	0.001886080724255	0.000271621034332899
10	12	0	0	0
11	12	0	0	0
12	12	0	0	0
13	12	0	0	0
14	12	0	0	0
15	12	1	0.000377216144851	0.000216731686172518
16	12	0	0	0
17	12	0	0	0
0	13	0	0	0
1	13	0	0	0
2	13	2	0.00144300144300144	0.0000553801849698178
3	13	0	0	0
4	13	350	0.252525252525253	0.00994346430296315
5	13	0	0	0
6	13	0	0	0
7	13	0	0	0
8	13	1	0.000721500721500722	0.0000493048022877428
9	13	0	0	0
10	13	603	0.435064935064935	0.0413466812945694
11	13	0	0	0
12	13	30	0.0216450216450216	0.00315291644771414
13	13	0	0	0
14	13	0	0	0
15	13	1	0.000721500721500722	0.000216731686172518
16	13	399	0.287878787878788	0.167647058823529
17	13	0	0	0
0	14	1984	0.0543978942750603	0.0403366811694385
1	14	3498	0.0959091906119763	0.0912220309810671
2	14	2002	0.0548914235577978	0.0554355651547876
3	14	4583	0.12565803904365	0.129536461277558
4	14	1417	0.0388517218688309	0.0402568254779965
5	14	7798	0.213807852599254	0.222241222070223
6	14	3603	0.0987881114279447	0.104869458916669
7	14	37	0.0010144768589603	0.00151788644568428
8	14	980	0.0268699276157052	0.048318706241988
9	14	7044	0.193134459311252	0.382659713168188
10	14	2888	0.0791840315858741	0.1980252331322
11	14	37	0.0010144768589603	0.00340167325549324
12	14	403	0.0110495722746216	0.0423541776142932
13	14	1	0.0000274182934854135	0.000114850120592627
14	14	49	0.00134349638078526	0.00711795467751307
15	14	118	0.00323535863127879	0.0255743389683572
16	14	11	0.000301601228339548	0.0046218487394958
17	14	19	0.000520947576222856	0.0875576036866359
0	15	440	0.154875043998592	0.00894563493677063
1	15	233	0.0820133755719817	0.00607625306420487
2	15	263	0.0925730376627948	0.00728249432353104
3	15	287	0.101020767335445	0.00811192764273601
4	15	252	0.08870116156283	0.00715929429813347
5	15	233	0.0820133755719817	0.00664044687642499
6	15	221	0.0777895107356565	0.00643245917862444
7	15	179	0.0630059838085181	0.0073432884804726
8	15	150	0.0527983104540655	0.00739572034316142
9	15	117	0.0411826821541711	0.00635593220338983
10	15	63	0.0221752903907075	0.00431980252331322
11	15	64	0.0225272791270679	0.00588397536085318
12	15	45	0.0158394931362196	0.0047293746715712
13	15	52	0.0183034142907427	0.00597220627081658
14	15	225	0.0791974656810982	0.0326844857640906
15	15	13	0.00457585357268567	0.00281751192024274
16	15	4	0.00140795494544175	0.00168067226890756
17	15	0	0	0
0	16	16	0.00370799536500579	0.000325295815882568
1	16	24	0.00556199304750869	0.000625880143952433
2	16	7	0.00162224797219003	0.000193830647394362
3	16	3	0.000695249130938586	0.0000847936687394008
4	16	10	0.00231749710312862	0.000284098980084661
5	16	2	0.000463499420625724	0.000056999544003648
6	16	6	0.00139049826187717	0.000174636900777134
7	16	21	0.0048667439165701	0.000861503117820807
8	16	2	0.000463499420625724	0.0000986096045754857
9	16	7	0.00162224797219003	0.000380269448066058
10	16	5	0.00115874855156431	0.000342841470104224
11	16	2	0.000463499420625724	0.000183874230026662
12	16	2	0.000463499420625724	0.000210194429847609
13	16	1	0.000231749710312862	0.000114850120592627
14	16	11	0.00254924681344148	0.0015979081929111
15	16	4196	0.972421784472769	0.909406155179887
16	16	0	0	0
17	16	0	0	0
0	17	0	0	0
1	17	0	0	0
2	17	0	0	0
3	17	0	0	0
4	17	42	0.0606936416184971	0.00119321571635558
5	17	0	0	0
6	17	0	0	0
7	17	0	0	0
8	17	0	0	0
9	17	0	0	0
10	17	0	0	0
11	17	0	0	0
12	17	0	0	0
13	17	0	0	0
14	17	0	0	0
15	17	0	0	0
16	17	650	0.939306358381503	0.273109243697479
17	17	0	0	0
0	18	0	0	0
1	18	0	0	0
2	18	1	0.00719424460431655	0.0000276900924849089
3	18	0	0	0
4	18	0	0	0
5	18	2	0.0143884892086331	0.000056999544003648
6	18	0	0	0
7	18	0	0	0
8	18	0	0	0
9	18	0	0	0
10	18	136	0.97841726618705	0.00932528798683489
11	18	0	0	0
12	18	0	0	0
13	18	0	0	0
14	18	0	0	0
15	18	0	0	0
16	18	0	0	0
17	18	0	0	0
0	19	0	0	0
1	19	0	0	0
2	19	0	0	0
3	19	0	0	0
4	19	0	0	0
5	19	0	0	0
6	19	0	0	0
7	19	0	0	0
8	19	328	1	0.0161719751503796
9	19	0	0	0
10	19	0	0	0
11	19	0	0	0
12	19	0	0	0
13	19	0	0	0
14	19	0	0	0
15	19	0	0	0
16	19	0	0	0
17	19	0	0	0
0	2	715	0.0315784824662132	0.0145366567722523
1	2	16512	0.729264199275682	0.430605539039274
2	2	43	0.00189912551894709	0.00119067397685108
3	2	18	0.0007949827753732	0.000508762012436405
4	2	2300	0.101581132408798	0.0653427654194721
5	2	163	0.00719901068810176	0.00464546283629731
6	2	52	0.00229661690663369	0.00151351980673516
7	2	1562	0.0689868386184966	0.0640794223826715
8	2	7	0.000309159968200689	0.0003451336160142
9	2	1148	0.050702234784913	0.0623641894828336
10	2	29	0.00128080558254571	0.0019884805266045
11	2	4	0.000176662838971822	0.000367748460053324
12	2	17	0.000750817065630245	0.00178665265370468
13	2	0	0	0
14	2	50	0.00220828548714778	0.00726321905868681
15	2	22	0.000971645614345022	0.00476809709579541
16	2	0	0	0
17	2	0	0	0
0	3	7351	0.157102861661431	0.149453096409547
1	3	1317	0.0281464384176444	0.0343451728993898
2	3	2160	0.0461627236006924	0.0598105997674032
3	3	21297	0.455151631724049	0.601950254381006
4	3	1149	0.0245560043598128	0.0326429728117276
5	3	2366	0.0505652796477955	0.0674304605563155
6	3	703	0.0150242568015217	0.0204616235410542
7	3	2080	0.0444529930969631	0.0853298326222514
8	3	63	0.00134641277168686	0.0031062025441278
9	3	1032	0.0220555234981086	0.0560625814863103
10	3	379	0.00809984826141779	0.0259873834339002
11	3	100	0.00213716312966169	0.00919371150133309
12	3	63	0.00134641277168686	0.00662112454019968
13	3	4591	0.0981171592827681	0.527276903640749
14	3	2078	0.0444102498343699	0.301859384079024
15	3	25	0.000534290782415422	0.00541829215431296
16	3	0	0	0
17	3	37	0.000790750357974824	0.170506912442396
0	4	197	0.177637511271416	0.00400520473305412
1	4	66	0.0595130748422002	0.00172117039586919
2	4	12	0.0108205590622182	0.000332281109818907
3	4	27	0.024346257889991	0.000763143018654607
4	4	26	0.0234445446348061	0.00073865734822012
5	4	50	0.0450856627592426	0.0014249886000912
6	4	121	0.109107303877367	0.00352184416567221
7	4	279	0.251577998196574	0.0114456842796193
8	4	2	0.0018034265103697	0.0000986096045754857
9	4	9	0.00811541929666366	0.000488917861799218
10	4	2	0.0018034265103697	0.00013713658804169
11	4	1	0.000901713255184851	0.0000919371150133309
12	4	5	0.00450856627592426	0.000525486074619023
13	4	23	0.0207394048692516	0.00264155277363041
14	4	287	0.258791704238052	0.0416908773968623
15	4	1	0.000901713255184851	0.000216731686172518
16	4	0	0	0
17	4	1	0.000901713255184851	0.00460829493087558
0	5	21139	0.265972973653086	0.429776765746351
1	5	8355	0.105123430383251	0.217884525113441
2	5	7216	0.0907924205440499	0.199811707371103
3	5	5720	0.0719696016507713	0.161673261729791
4	5	5776	0.0726741991494502	0.1640955708969
5	5	8552	0.107602103726817	0.243730050159599
6	5	5453	0.0686101814338559	0.158715836656285
7	5	7070	0.0889554342082086	0.290039382999672
8	5	88	0.0011072246407811	0.00433882260132137
9	5	5474	0.0688744054958605	0.297370708387658
10	5	184	0.00231510606708775	0.0126165660998354
11	5	203	0.00255416593271094	0.0186632343477062
12	5	1292	0.016256070862377	0.135785601681555
13	5	661	0.00831676690404892	0.0759159297117262
14	5	2140	0.0269256901280858	0.310865775711795
15	5	51	0.000641687007725408	0.0110533159947984
16	5	0	0	0
17	5	104	0.00130853821183221	0.47926267281106
0	6	17	0.000845266507557677	0.000345626804375229
1	6	11	0.000546937151949085	0.000286861732644865
2	6	142	0.00706046141607001	0.00393199313285706
3	6	507	0.025208830548926	0.0143301300169587
4	6	13903	0.691278838504376	0.394982812011705
5	6	171	0.00850238663484487	0.0048734610123119
6	6	48	0.00238663484486874	0.00139709520621707
7	6	159	0.00790572792362768	0.00652280932064326
8	6	42	0.00208830548926014	0.0020708016960852
9	6	195	0.00969570405727924	0.0105932203389831
10	6	85	0.00422633253778839	0.0058283049917718
11	6	8	0.000397772474144789	0.000735496920106647
12	6	3634	0.18068814638027	0.381923279033106
13	6	6	0.000298329355608592	0.00068910072355576
14	6	6	0.000298329355608592	0.000871586287042417
15	6	20	0.000994431185361973	0.00433463372345037
16	6	1158	0.0575775656324582	0.486554621848739
17	6	0	0	0
0	7	442	0.0263157894736842	0.00898629691375595
1	7	901	0.0536437246963563	0.0234965837375476
2	7	321	0.0191116932603001	0.00888851968765576
3	7	247	0.0147058823529412	0.00698134539287733
4	7	599	0.0356632531555132	0.0170175289070712
5	7	7851	0.467432722076685	0.22375170998632
6	7	147	0.00875208382948321	0.00427860406903979
7	7	0	0	0
8	7	20	0.00119075970469159	0.000986096045754857
9	7	579	0.0344724934508216	0.0314537157757497
10	7	5182	0.308525839485592	0.355320899616018
11	7	99	0.00589426053822339	0.00910177438631976
12	7	254	0.0151226482495832	0.0266946925906463
13	7	0	0	0
14	7	118	0.0070254822576804	0.0171411969785009
15	7	27	0.00160752560133365	0.005851755526658
16	7	0	0	0
17	7	9	0.000535841867111217	0.0414746543778802
0	8	6916	0.178132646490663	0.14060911641524
1	8	2916	0.0751062459755312	0.0760444374902206
2	8	1159	0.0298518995492595	0.0320928171900094
3	8	893	0.0230006439150032	0.025240248728095
4	8	1018	0.0262202189311011	0.0289212761726185
5	8	870	0.0224082421120412	0.0247948016415869
6	8	2050	0.0528010302640051	0.0596676077655209
7	8	1992	0.0513071474565357	0.0817197243190023
8	8	18068	0.465370251126851	0.890839167734937
9	8	1666	0.0429104958145525	0.0905041286397219
10	8	132	0.00339987121699936	0.00905101481075151
11	8	180	0.00463618802318094	0.0165486807023996
12	8	201	0.00517707662588538	0.0211245401996847
13	8	249	0.00641339343206697	0.028597680027564
14	8	467	0.0120283322601417	0.0678384660081348
15	8	36	0.000927237604636188	0.00780234070221066
16	8	0	0	0
17	8	12	0.000309079201545396	0.0552995391705069
0	9	1259	0.168248028865428	0.0255967145122596
1	9	893	0.119337164238942	0.0232879570228968
2	9	775	0.103568087665375	0.0214598216758044
3	9	343	0.0458372310570627	0.00969474279253816
4	9	677	0.0904717359347855	0.0192335009517316
5	9	865	0.115595349458773	0.0246523027815777
6	9	799	0.106775357476948	0.0232558139534884
7	9	480	0.064145396231458	0.0196914998359042
8	9	191	0.0255245222504343	0.00941721723695888
9	9	165	0.0220499799545637	0.00896349413298566
10	9	179	0.0239208873446479	0.0122737246297312
11	9	24	0.0032072698115729	0.00220649076031994
12	9	156	0.0208472537752238	0.0163951655281135
13	9	100	0.0133636242148871	0.0114850120592627
14	9	557	0.074435386876921	0.0809122603137711
15	9	14	0.00187090739008419	0.00303424360641526
16	9	2	0.000267272484297742	0.000840336134453782
17	9	4	0.000534544968595483	0.0184331797235023
