# Supplementary material for: A single-cell resolved genotype-phenotype map using genome-wide genetic and environmental perturbations
Source: Nat Commun. 2025 Mar 18;16:2645. doi: 10.1038/s41467-025-57600-4 (PMC11920212; doi:10.1038/s41467-025-57600-4)
Supplement: Supplementary file 8 — Supplementary Data 6 [file 41467_2025_57600_MOESM8_ESM.xlsx]

## Sheet: legend
Extended Data Table 6
column name	Description
genotype	barcode name (bc- stands for barcode followed by systematic name)
seurat_cluster	seurat cluster number in the control dataset
pvalue	p value.Fisher test two-sided.
oddsratio	odds ratio of each mutant
significant	significance based on pvalue column TRUE if <0.05
adjpval	adjusted pvalue after Benjamini & Hochberg correction
sigadj	significance based on adjpval column TRUE if <0.05

## Sheet: Sheet 1
genotype	seurat_cluster	pvalue	oddsratio	significant	adjpval	sigadj
bc-YAL012W	0	0.488514	1.35157	FALSE		FALSE
bc-YAL012W	1	0.8127	1.03615	FALSE		FALSE
bc-YAL012W	10	0.264055	1.72978	FALSE		FALSE
bc-YAL012W	11	0.404694	0	FALSE		FALSE
bc-YAL012W	12	1	0	FALSE		FALSE
bc-YAL012W	13		0	FALSE		FALSE
bc-YAL012W	14	0.488568	1.51513	FALSE		FALSE
bc-YAL012W	15	0.47853	1.56073	FALSE		FALSE
bc-YAL012W	16		0	FALSE		FALSE
bc-YAL012W	17	0.0623782	5.11716	FALSE		FALSE
bc-YAL012W	18		0	FALSE		FALSE
bc-YAL012W	19		0	FALSE		FALSE
bc-YAL012W	2	0.795448	0.744217	FALSE		FALSE
bc-YAL012W	3	0.299144	1.53094	FALSE		FALSE
bc-YAL012W	4	0.259384	0.266583	FALSE		FALSE
bc-YAL012W	5	0.0468696	0	TRUE	0.97156	FALSE
bc-YAL012W	6		0.825214	FALSE		FALSE
bc-YAL012W	7	0.37631	0.291739	FALSE		FALSE
bc-YAL012W	8	0.0118245	2.85745	TRUE	0.570699	FALSE
bc-YAL012W	9	0.520768	0.361146	FALSE		FALSE
bc-YAL024C	0	0.593665	1.15837	FALSE		FALSE
bc-YAL024C	1	0.463998	1.24323	FALSE		FALSE
bc-YAL024C	10	0.225038	1.72962	FALSE		FALSE
bc-YAL024C	11	0.735466	0.407523	FALSE		FALSE
bc-YAL024C	12	0.654645	1.42146	FALSE		FALSE
bc-YAL024C	13	0.641205	0	FALSE		FALSE
bc-YAL024C	14	0.630656	0	FALSE		FALSE
bc-YAL024C	15		0.936377	FALSE		FALSE
bc-YAL024C	16	0.592198	1.12381	FALSE		FALSE
bc-YAL024C	17		0	FALSE		FALSE
bc-YAL024C	18	1	0	FALSE		FALSE
bc-YAL024C	19		0	FALSE		FALSE
bc-YAL024C	2	0.421785	1.33948	FALSE		FALSE
bc-YAL024C	3		0.918485	FALSE		FALSE
bc-YAL024C	4	0.679463	1.11951	FALSE		FALSE
bc-YAL024C	5	0.282724	0.486262	FALSE		FALSE
bc-YAL024C	6	0.292903	1.48522	FALSE		FALSE
bc-YAL024C	7	0.0429006	0.175027	TRUE	0.95599	FALSE
bc-YAL024C	8		0.85717	FALSE		FALSE
bc-YAL024C	9	0.132474	0.216668	FALSE		FALSE
bc-YAL037C-A	0	0.659246	1.10197	FALSE		FALSE
bc-YAL037C-A	1	0.759102	1.09822	FALSE		FALSE
bc-YAL037C-A	10	0.0452642	2.11559	TRUE	0.967274	FALSE
bc-YAL037C-A	11	0.188948	1.66153	FALSE		FALSE
bc-YAL037C-A	12	0.275126	0	FALSE		FALSE
bc-YAL037C-A	13	0.717053	1.04763	FALSE		FALSE
bc-YAL037C-A	14		0.617718	FALSE		FALSE
bc-YAL037C-A	15	0.673284	1.27261	FALSE		FALSE
bc-YAL037C-A	16		0.763678	FALSE		FALSE
bc-YAL037C-A	17	1	0	FALSE		FALSE
bc-YAL037C-A	18	0.523003	1.35954	FALSE		FALSE
bc-YAL037C-A	19	1	0	FALSE		FALSE
bc-YAL037C-A	2	0.307033	0.606843	FALSE		FALSE
bc-YAL037C-A	3	0.497409	0.728143	FALSE		FALSE
bc-YAL037C-A	4	0.218822	0.543422	FALSE		FALSE
bc-YAL037C-A	5	0.492921	1.21149	FALSE		FALSE
bc-YAL037C-A	6	0.487206	1.23355	FALSE		FALSE
bc-YAL037C-A	7	0.584192	0.713593	FALSE		FALSE
bc-YAL037C-A	8	0.222712	0.436864	FALSE		FALSE
bc-YAL037C-A	9	0.688032	0.736149	FALSE		FALSE
bc-YAL044W-A	0	0.28423	1.30755	FALSE		FALSE
bc-YAL044W-A	1	0.781086	1.05254	FALSE		FALSE
bc-YAL044W-A	10	0.49442	0.585741	FALSE		FALSE
bc-YAL044W-A	11	0.458713	1.38004	FALSE		FALSE
bc-YAL044W-A	12	0.112627	2.00577	FALSE		FALSE
bc-YAL044W-A	13	0.731848	0.435045	FALSE		FALSE
bc-YAL044W-A	14		0.513071	FALSE		FALSE
bc-YAL044W-A	15	0.444577	1.5855	FALSE		FALSE
bc-YAL044W-A	16	0.673921	1.2686	FALSE		FALSE
bc-YAL044W-A	17	0.324002	1.73278	FALSE		FALSE
bc-YAL044W-A	18		0	FALSE		FALSE
bc-YAL044W-A	19		0	FALSE		FALSE
bc-YAL044W-A	2	0.118185	0.504034	FALSE		FALSE
bc-YAL044W-A	3	0.433425	0.691236	FALSE		FALSE
bc-YAL044W-A	4	0.523296	0.722113	FALSE		FALSE
bc-YAL044W-A	5	0.74951	0.823292	FALSE		FALSE
bc-YAL044W-A	6		0.931427	FALSE		FALSE
bc-YAL044W-A	7	0.869894	0.889062	FALSE		FALSE
bc-YAL044W-A	8		0.967593	FALSE		FALSE
bc-YAL044W-A	9		0.978301	FALSE		FALSE
bc-YAL047C	0	0.652852	0.70517	FALSE		FALSE
bc-YAL047C	1	0.652932	1.13522	FALSE		FALSE
bc-YAL047C	10	0.136087	2.10567	FALSE		FALSE
bc-YAL047C	11	0.40875	0	FALSE		FALSE
bc-YAL047C	12		0	FALSE		FALSE
bc-YAL047C	13		0	FALSE		FALSE
bc-YAL047C	14	1	0	FALSE		FALSE
bc-YAL047C	15	1	0	FALSE		FALSE
bc-YAL047C	16		0	FALSE		FALSE
bc-YAL047C	17		0	FALSE		FALSE
bc-YAL047C	18	0.284307	3.04463	FALSE		FALSE
bc-YAL047C	19		0	FALSE		FALSE
bc-YAL047C	2	0.124073	0.226508	FALSE		FALSE
bc-YAL047C	3	0.797043	0.698884	FALSE		FALSE
bc-YAL047C	4	0.796159	0.730166	FALSE		FALSE
bc-YAL047C	5	0.605005	1.2333	FALSE		FALSE
bc-YAL047C	6	0.588221	0.502332	FALSE		FALSE
bc-YAL047C	7	0.0630295	2.13087	FALSE		FALSE
bc-YAL047C	8		0.978376	FALSE		FALSE
bc-YAL047C	9	0.136804	1.9784	FALSE		FALSE
bc-YAL049C	0	0.781196	0.893151	FALSE		FALSE
bc-YAL049C	1	0.885954	1.03234	FALSE		FALSE
bc-YAL049C	10	0.640412	1.23106	FALSE		FALSE
bc-YAL049C	11	0.801534	0.725135	FALSE		FALSE
bc-YAL049C	12	0.734307	0.421549	FALSE		FALSE
bc-YAL049C	13		0.914394	FALSE		FALSE
bc-YAL049C	14		0.53917	FALSE		FALSE
bc-YAL049C	15	1	0.555395	FALSE		FALSE
bc-YAL049C	16	0.410775	0	FALSE		FALSE
bc-YAL049C	17	0.303714	1.82101	FALSE		FALSE
bc-YAL049C	18	0.571314	1.18666	FALSE		FALSE
bc-YAL049C	19	1	0	FALSE		FALSE
bc-YAL049C	2		0.971025	FALSE		FALSE
bc-YAL049C	3		0.998743	FALSE		FALSE
bc-YAL049C	4	0.115247	1.51768	FALSE		FALSE
bc-YAL049C	5		0.961311	FALSE		FALSE
bc-YAL049C	6	0.258753	1.3703	FALSE		FALSE
bc-YAL049C	7	0.30877	0.622842	FALSE		FALSE
bc-YAL049C	8	0.256985	0.508397	FALSE		FALSE
bc-YAL049C	9	0.035342	0.257022	TRUE	0.889493	FALSE
bc-YAL054C	0	0.014144	2.09711	TRUE	0.615965	FALSE
bc-YAL054C	1	0.680053	0.750291	FALSE		FALSE
bc-YAL054C	10	0.312639	1.67004	FALSE		FALSE
bc-YAL054C	11		0.983709	FALSE		FALSE
bc-YAL054C	12		0.857832	FALSE		FALSE
bc-YAL054C	13	0.629439	0	FALSE		FALSE
bc-YAL054C	14		0	FALSE		FALSE
bc-YAL054C	15	1	0	FALSE		FALSE
bc-YAL054C	16	0.173973	2.71264	FALSE		FALSE
bc-YAL054C	17	1	0	FALSE		FALSE
bc-YAL054C	18	0.342899	2.41474	FALSE		FALSE
bc-YAL054C	19	1	0	FALSE		FALSE
bc-YAL054C	2	0.369524	0.53892	FALSE		FALSE
bc-YAL054C	3	0.821229	1.10855	FALSE		FALSE
bc-YAL054C	4	0.236737	0.386063	FALSE		FALSE
bc-YAL054C	5	0.484173	0.58689	FALSE		FALSE
bc-YAL054C	6	0.484481	0.597574	FALSE		FALSE
bc-YAL054C	7	0.811411	1.05625	FALSE		FALSE
bc-YAL054C	8	0.588499	0.517268	FALSE		FALSE
bc-YAL054C	9	0.79308	1.04603	FALSE		FALSE
bc-YAL067W-A	0	0.287394	1.35128	FALSE		FALSE
bc-YAL067W-A	1	0.529588	1.17836	FALSE		FALSE
bc-YAL067W-A	10		1.00887	FALSE		FALSE
bc-YAL067W-A	11		0.891376	FALSE		FALSE
bc-YAL067W-A	12		0.518212	FALSE		FALSE
bc-YAL067W-A	13		0.562012	FALSE		FALSE
bc-YAL067W-A	14	0.410205	0	FALSE		FALSE
bc-YAL067W-A	15		0.68272	FALSE		FALSE
bc-YAL067W-A	16	0.637001	0	FALSE		FALSE
bc-YAL067W-A	17		0	FALSE		FALSE
bc-YAL067W-A	18		0	FALSE		FALSE
bc-YAL067W-A	19		0	FALSE		FALSE
bc-YAL067W-A	2	0.173256	1.51915	FALSE		FALSE
bc-YAL067W-A	3	0.487907	1.22771	FALSE		FALSE
bc-YAL067W-A	4	0.0649487	0.349824	FALSE		FALSE
bc-YAL067W-A	5		0.945365	FALSE		FALSE
bc-YAL067W-A	6	0.582098	0.721913	FALSE		FALSE
bc-YAL067W-A	7		0.893267	FALSE		FALSE
bc-YAL067W-A	8	0.293134	0.468729	FALSE		FALSE
bc-YAL067W-A	9	0.835241	0.789848	FALSE		FALSE
bc-YAR050W	0	0.845391	0.945387	FALSE		FALSE
bc-YAR050W	1	0.761382	0.905942	FALSE		FALSE
bc-YAR050W	10	0.144528	1.51252	FALSE		FALSE
bc-YAR050W	11	0.859254	0.831559	FALSE		FALSE
bc-YAR050W	12	0.492674	1.24312	FALSE		FALSE
bc-YAR050W	13	0.807089	0.674106	FALSE		FALSE
bc-YAR050W	14		0.794967	FALSE		FALSE
bc-YAR050W	15	0.788907	1.09185	FALSE		FALSE
bc-YAR050W	16	0.555104	1.3104	FALSE		FALSE
bc-YAR050W	17	0.731255	0.447488	FALSE		FALSE
bc-YAR050W	18	0.249018	1.74965	FALSE		FALSE
bc-YAR050W	19		0	FALSE		FALSE
bc-YAR050W	2	0.508633	0.82426	FALSE		FALSE
bc-YAR050W	3	1	0.981659	FALSE		FALSE
bc-YAR050W	4	0.425345	0.792498	FALSE		FALSE
bc-YAR050W	5	0.429439	1.18107	FALSE		FALSE
bc-YAR050W	6	0.909092	1.01017	FALSE		FALSE
bc-YAR050W	7		0.969334	FALSE		FALSE
bc-YAR050W	8	0.897487	0.936977	FALSE		FALSE
bc-YAR050W	9	0.0002651	0.189477	TRUE	0.0484431	TRUE
bc-YBL002W	0	0.880542	1.04357	FALSE		FALSE
bc-YBL002W	1		0.947705	FALSE		FALSE
bc-YBL002W	10		0.958909	FALSE		FALSE
bc-YBL002W	11	0.269071	0.282414	FALSE		FALSE
bc-YBL002W	12		0.985097	FALSE		FALSE
bc-YBL002W	13	0.269508	0	FALSE		FALSE
bc-YBL002W	14	0.218344	1.88987	FALSE		FALSE
bc-YBL002W	15		0.648912	FALSE		FALSE
bc-YBL002W	16		0.778805	FALSE		FALSE
bc-YBL002W	17	0.611374	1.06374	FALSE		FALSE
bc-YBL002W	18		0	FALSE		FALSE
bc-YBL002W	19	1	0	FALSE		FALSE
bc-YBL002W	2	0.617543	1.13452	FALSE		FALSE
bc-YBL002W	3	0.864352	1.06086	FALSE		FALSE
bc-YBL002W	4	0.0174803	0.221668	TRUE	0.677862	FALSE
bc-YBL002W	5	0.121119	1.57241	FALSE		FALSE
bc-YBL002W	6	0.0170007	0.228732	TRUE	0.668565	FALSE
bc-YBL002W	7	0.21091	1.45545	FALSE		FALSE
bc-YBL002W	8	0.117868	1.6335	FALSE		FALSE
bc-YBL002W	9	0.0965278	0.3003	FALSE		FALSE
bc-YBL003C	0	0.352032	1.41916	FALSE		FALSE
bc-YBL003C	1	0.121309	0.217596	FALSE		FALSE
bc-YBL003C	10	0.409017	0	FALSE		FALSE
bc-YBL003C	11	0.646553	0	FALSE		FALSE
bc-YBL003C	12	0.0527	3.73199	FALSE	0.999195	FALSE
bc-YBL003C	13	1	0	FALSE		FALSE
bc-YBL003C	14	1	0	FALSE		FALSE
bc-YBL003C	15	0.462495	1.6388	FALSE		FALSE
bc-YBL003C	16		0	FALSE		FALSE
bc-YBL003C	17		0	FALSE		FALSE
bc-YBL003C	18		0	FALSE		FALSE
bc-YBL003C	19	1	0	FALSE		FALSE
bc-YBL003C	2		0.78144	FALSE		FALSE
bc-YBL003C	3	0.787622	1.07171	FALSE		FALSE
bc-YBL003C	4	0.272159	1.67944	FALSE		FALSE
bc-YBL003C	5	0.410063	1.41832	FALSE		FALSE
bc-YBL003C	6		0.866485	FALSE		FALSE
bc-YBL003C	7	0.387243	1.5316	FALSE		FALSE
bc-YBL003C	8	0.517438	0.375055	FALSE		FALSE
bc-YBL003C	9	0.516981	0.379205	FALSE		FALSE
bc-YBL005W	0	0.0901128	2.70345	FALSE		FALSE
bc-YBL005W	1		0.7254	FALSE		FALSE
bc-YBL005W	10	1	0	FALSE		FALSE
bc-YBL005W	11		0	FALSE		FALSE
bc-YBL005W	12		0	FALSE		FALSE
bc-YBL005W	13	0.212363	4.49726	FALSE		FALSE
bc-YBL005W	14		0	FALSE		FALSE
bc-YBL005W	15	1	0	FALSE		FALSE
bc-YBL005W	16		0	FALSE		FALSE
bc-YBL005W	17		0	FALSE		FALSE
bc-YBL005W	18		0	FALSE		FALSE
bc-YBL005W	19		0	FALSE		FALSE
bc-YBL005W	2	1	0.868368	FALSE		FALSE
bc-YBL005W	3	0.616117	0	FALSE		FALSE
bc-YBL005W	4		0.933129	FALSE		FALSE
bc-YBL005W	5		0.945652	FALSE		FALSE
bc-YBL005W	6		0.962865	FALSE		FALSE
bc-YBL005W	7		0	FALSE		FALSE
bc-YBL005W	8	0.567785	1.25029	FALSE		FALSE
bc-YBL005W	9	0.563924	1.26413	FALSE		FALSE
bc-YBL008W	0	0.364554	0.289645	FALSE		FALSE
bc-YBL008W	1	0.76426	0.621724	FALSE		FALSE
bc-YBL008W	10	0.335006	1.72987	FALSE		FALSE
bc-YBL008W	11		1.01895	FALSE		FALSE
bc-YBL008W	12	1	0	FALSE		FALSE
bc-YBL008W	13		0	FALSE		FALSE
bc-YBL008W	14	0.363783	2.27284	FALSE		FALSE
bc-YBL008W	15	0.355388	2.3412	FALSE		FALSE
bc-YBL008W	16	0.306737	2.80984	FALSE		FALSE
bc-YBL008W	17	1	0	FALSE		FALSE
bc-YBL008W	18	0.186485	5.00279	FALSE		FALSE
bc-YBL008W	19		0	FALSE		FALSE
bc-YBL008W	2	0.749981	1.1164	FALSE		FALSE
bc-YBL008W	3	0.510658	0.382765	FALSE		FALSE
bc-YBL008W	4		0.799766	FALSE		FALSE
bc-YBL008W	5	0.736602	1.21576	FALSE		FALSE
bc-YBL008W	6	0.182908	2.06314	FALSE		FALSE
bc-YBL008W	7		0.875248	FALSE		FALSE
bc-YBL008W	8		0.535797	FALSE		FALSE
bc-YBL008W	9		0.541727	FALSE		FALSE
bc-YBL009W	0		0.96629	FALSE		FALSE
bc-YBL009W	1		0.979471	FALSE		FALSE
bc-YBL009W	10	0.417992	1.28255	FALSE		FALSE
bc-YBL009W	11	0.498963	0.566602	FALSE		FALSE
bc-YBL009W	12	0.553308	1.31759	FALSE		FALSE
bc-YBL009W	13		0.714486	FALSE		FALSE
bc-YBL009W	14		0.842586	FALSE		FALSE
bc-YBL009W	15	0.50559	1.30191	FALSE		FALSE
bc-YBL009W	16		0.520842	FALSE		FALSE
bc-YBL009W	17	0.0153862	3.55672	TRUE	0.634237	FALSE
bc-YBL009W	18		0.927233	FALSE		FALSE
bc-YBL009W	19	1	0	FALSE		FALSE
bc-YBL009W	2	0.20599	0.620803	FALSE		FALSE
bc-YBL009W	3		0.993212	FALSE		FALSE
bc-YBL009W	4	0.327124	1.26	FALSE		FALSE
bc-YBL009W	5	0.668206	1.12669	FALSE		FALSE
bc-YBL009W	6	0.238315	0.611885	FALSE		FALSE
bc-YBL009W	7	0.881395	0.892247	FALSE		FALSE
bc-YBL009W	8	0.87076	0.893818	FALSE		FALSE
bc-YBL009W	9	0.0650637	0.401657	FALSE		FALSE
bc-YBL011W	0	0.867271	1.01354	FALSE		FALSE
bc-YBL011W	1	0.377439	0.652685	FALSE		FALSE
bc-YBL011W	10	0.0788355	0	FALSE		FALSE
bc-YBL011W	11	0.760446	1.06968	FALSE		FALSE
bc-YBL011W	12	0.22496	1.86569	FALSE		FALSE
bc-YBL011W	13	1	0.674448	FALSE		FALSE
bc-YBL011W	14	0.13807	2.386	FALSE		FALSE
bc-YBL011W	15	0.636466	0	FALSE		FALSE
bc-YBL011W	16	0.0870696	2.94982	FALSE		FALSE
bc-YBL011W	17	0.527882	1.34309	FALSE		FALSE
bc-YBL011W	18	0.115422	3.5009	FALSE		FALSE
bc-YBL011W	19	1	0	FALSE		FALSE
bc-YBL011W	2	1	0.911564	FALSE		FALSE
bc-YBL011W	3	0.346211	1.33939	FALSE		FALSE
bc-YBL011W	4	0.844561	0.839602	FALSE		FALSE
bc-YBL011W	5	0.014023	0.141816	TRUE	0.613948	FALSE
bc-YBL011W	6		1.01076	FALSE		FALSE
bc-YBL011W	7	0.837973	1.07201	FALSE		FALSE
bc-YBL011W	8	0.820214	0.749994	FALSE		FALSE
bc-YBL011W	9	0.655617	1.13744	FALSE		FALSE
bc-YBL013W	0	0.476635	1.43122	FALSE		FALSE
bc-YBL013W	1	0.247607	0	FALSE		FALSE
bc-YBL013W	10	0.0429315	4.27392	TRUE	0.95599	FALSE
bc-YBL013W	11		0	FALSE		FALSE
bc-YBL013W	12	0.30106	2.92703	FALSE		FALSE
bc-YBL013W	13	1	0	FALSE		FALSE
bc-YBL013W	14		0	FALSE		FALSE
bc-YBL013W	15		0	FALSE		FALSE
bc-YBL013W	16		0	FALSE		FALSE
bc-YBL013W	17	1	0	FALSE		FALSE
bc-YBL013W	18		0	FALSE		FALSE
bc-YBL013W	19		0	FALSE		FALSE
bc-YBL013W	2	0.413021	1.83884	FALSE		FALSE
bc-YBL013W	3		0.630483	FALSE		FALSE
bc-YBL013W	4		0.65864	FALSE		FALSE
bc-YBL013W	5	0.66352	1.33501	FALSE		FALSE
bc-YBL013W	6	0.39273	0	FALSE		FALSE
bc-YBL013W	7	0.634395	0	FALSE		FALSE
bc-YBL013W	8		0.882544	FALSE		FALSE
bc-YBL013W	9	0.330316	1.78461	FALSE		FALSE
bc-YBL016W	0		0.930528	FALSE		FALSE
bc-YBL016W	1	0.433295	1.28404	FALSE		FALSE
bc-YBL016W	10		0.793956	FALSE		FALSE
bc-YBL016W	11		0.935321	FALSE		FALSE
bc-YBL016W	12	0.635773	0	FALSE		FALSE
bc-YBL016W	13	0.318436	1.76914	FALSE		FALSE
bc-YBL016W	14	0.254939	2.08632	FALSE		FALSE
bc-YBL016W	15	0.000526301	6.44707	TRUE	0.0805655	FALSE
bc-YBL016W	16	1	0	FALSE		FALSE
bc-YBL016W	17		0	FALSE		FALSE
bc-YBL016W	18		0	FALSE		FALSE
bc-YBL016W	19		0	FALSE		FALSE
bc-YBL016W	2	0.0416283	0.1708	TRUE	0.942322	FALSE
bc-YBL016W	3	1	0.878358	FALSE		FALSE
bc-YBL016W	4	0.18435	1.65177	FALSE		FALSE
bc-YBL016W	5	0.487918	0.558021	FALSE		FALSE
bc-YBL016W	6	0.486302	0.568179	FALSE		FALSE
bc-YBL016W	7		1.00427	FALSE		FALSE
bc-YBL016W	8	0.185154	0.245921	FALSE		FALSE
bc-YBL016W	9		0.994557	FALSE		FALSE
bc-YBL019W	0	0.246104	0.680267	FALSE		FALSE
bc-YBL019W	1	0.518568	1.15597	FALSE		FALSE
bc-YBL019W	10	0.668991	0.677178	FALSE		FALSE
bc-YBL019W	11	0.821441	0.797753	FALSE		FALSE
bc-YBL019W	12	0.221765	1.73917	FALSE		FALSE
bc-YBL019W	13		0.754476	FALSE		FALSE
bc-YBL019W	14	0.496319	1.33461	FALSE		FALSE
bc-YBL019W	15	0.0258541	2.7494	TRUE	0.790868	FALSE
bc-YBL019W	16	0.431819	0	FALSE		FALSE
bc-YBL019W	17	0.153158	2.25367	FALSE		FALSE
bc-YBL019W	18	0.630783	0	FALSE		FALSE
bc-YBL019W	19	1	0	FALSE		FALSE
bc-YBL019W	2	1	0.946862	FALSE		FALSE
bc-YBL019W	3	0.885375	0.898976	FALSE		FALSE
bc-YBL019W	4	0.884164	1.01748	FALSE		FALSE
bc-YBL019W	5	0.374893	0.713845	FALSE		FALSE
bc-YBL019W	6	0.881916	1.04991	FALSE		FALSE
bc-YBL019W	7		0.942191	FALSE		FALSE
bc-YBL019W	8		0.943848	FALSE		FALSE
bc-YBL019W	9	0.227907	0.530155	FALSE		FALSE
bc-YBL021C	0	0.397626	0	FALSE		FALSE
bc-YBL021C	1		0.580304	FALSE		FALSE
bc-YBL021C	10	0.476589	1.6146	FALSE		FALSE
bc-YBL021C	11		0	FALSE		FALSE
bc-YBL021C	12		0	FALSE		FALSE
bc-YBL021C	13		0	FALSE		FALSE
bc-YBL021C	14	1	0	FALSE		FALSE
bc-YBL021C	15	0.215149	4.37047	FALSE		FALSE
bc-YBL021C	16		0	FALSE		FALSE
bc-YBL021C	17		0	FALSE		FALSE
bc-YBL021C	18		0	FALSE		FALSE
bc-YBL021C	19	0.0186475	56.7853	TRUE	0.700767	FALSE
bc-YBL021C	2		0.694723	FALSE		FALSE
bc-YBL021C	3	0.632808	0	FALSE		FALSE
bc-YBL021C	4	0.62869	0	FALSE		FALSE
bc-YBL021C	5	0.643537	1.51301	FALSE		FALSE
bc-YBL021C	6	0.62621	0	FALSE		FALSE
bc-YBL021C	7		0.816931	FALSE		FALSE
bc-YBL021C	8	0.00142614	6.00119	TRUE	0.163344	FALSE
bc-YBL021C	9		1.0113	FALSE		FALSE
bc-YBL022C	0		0.962082	FALSE		FALSE
bc-YBL022C	1	0.685543	1.18007	FALSE		FALSE
bc-YBL022C	10		0.820876	FALSE		FALSE
bc-YBL022C	11	0.468858	1.45052	FALSE		FALSE
bc-YBL022C	12	0.123563	2.52984	FALSE		FALSE
bc-YBL022C	13	0.305026	1.82922	FALSE		FALSE
bc-YBL022C	14	0.607675	1.07852	FALSE		FALSE
bc-YBL022C	15		0	FALSE		FALSE
bc-YBL022C	16	0.178462	2.66669	FALSE		FALSE
bc-YBL022C	17		0	FALSE		FALSE
bc-YBL022C	18		0	FALSE		FALSE
bc-YBL022C	19		0	FALSE		FALSE
bc-YBL022C	2	1	0.882936	FALSE		FALSE
bc-YBL022C	3	0.81981	0.726494	FALSE		FALSE
bc-YBL022C	4	0.0923278	0.18976	FALSE		FALSE
bc-YBL022C	5	0.817336	0.769199	FALSE		FALSE
bc-YBL022C	6	0.0896823	0.195807	FALSE		FALSE
bc-YBL022C	7	0.345484	1.45362	FALSE		FALSE
bc-YBL022C	8	0.070197	2.03402	FALSE		FALSE
bc-YBL022C	9	0.183745	0.257072	FALSE		FALSE
bc-YBL024W	0		0.540694	FALSE		FALSE
bc-YBL024W	1	0.692527	1.1606	FALSE		FALSE
bc-YBL024W	10	1	0	FALSE		FALSE
bc-YBL024W	11		0	FALSE		FALSE
bc-YBL024W	12		0	FALSE		FALSE
bc-YBL024W	13	0.25458	3.5975	FALSE		FALSE
bc-YBL024W	14	1	0	FALSE		FALSE
bc-YBL024W	15		0	FALSE		FALSE
bc-YBL024W	16		0	FALSE		FALSE
bc-YBL024W	17		0	FALSE		FALSE
bc-YBL024W	18		0	FALSE		FALSE
bc-YBL024W	19	0.0001863	113.568	TRUE	0.0366542	TRUE
bc-YBL024W	2		0.694723	FALSE		FALSE
bc-YBL024W	3		0.714497	FALSE		FALSE
bc-YBL024W	4	0.62869	0	FALSE		FALSE
bc-YBL024W	5	0.627588	0	FALSE		FALSE
bc-YBL024W	6	0.62621	0	FALSE		FALSE
bc-YBL024W	7	0.622611	0	FALSE		FALSE
bc-YBL024W	8	0.000274833	7.00146	TRUE	0.0497961	TRUE
bc-YBL024W	9		0	FALSE		FALSE
bc-YBL028C	0	0.794326	0.695125	FALSE		FALSE
bc-YBL028C	1	0.793708	0.746067	FALSE		FALSE
bc-YBL028C	10	0.403152	0	FALSE		FALSE
bc-YBL028C	11	0.358009	1.63025	FALSE		FALSE
bc-YBL028C	12	0.511493	1.42162	FALSE		FALSE
bc-YBL028C	13		0	FALSE		FALSE
bc-YBL028C	14	0.429577	1.81814	FALSE		FALSE
bc-YBL028C	15	0.420218	1.87299	FALSE		FALSE
bc-YBL028C	16		0	FALSE		FALSE
bc-YBL028C	17		0	FALSE		FALSE
bc-YBL028C	18	1	0	FALSE		FALSE
bc-YBL028C	19		0	FALSE		FALSE
bc-YBL028C	2	0.768633	0.595428	FALSE		FALSE
bc-YBL028C	3	0.767336	0.612429	FALSE		FALSE
bc-YBL028C	4		0.95971	FALSE		FALSE
bc-YBL028C	5	0.142191	1.94521	FALSE		FALSE
bc-YBL028C	6	0.766435	0.660171	FALSE		FALSE
bc-YBL028C	7	0.762448	1.05029	FALSE		FALSE
bc-YBL028C	8	0.102234	2.1434	FALSE		FALSE
bc-YBL028C	9	0.725016	0.433384	FALSE		FALSE
bc-YBL029W	0	0.395457	1.24165	FALSE		FALSE
bc-YBL029W	1	0.228989	0.627134	FALSE		FALSE
bc-YBL029W	10	0.149423	1.74496	FALSE		FALSE
bc-YBL029W	11	0.190521	0.256963	FALSE		FALSE
bc-YBL029W	12		0.896322	FALSE		FALSE
bc-YBL029W	13	0.726936	0.486023	FALSE		FALSE
bc-YBL029W	14		0.573184	FALSE		FALSE
bc-YBL029W	15		0.590433	FALSE		FALSE
bc-YBL029W	16		0.70862	FALSE		FALSE
bc-YBL029W	17		0.967903	FALSE		FALSE
bc-YBL029W	18		0	FALSE		FALSE
bc-YBL029W	19		0	FALSE		FALSE
bc-YBL029W	2	0.518264	0.750736	FALSE		FALSE
bc-YBL029W	3	0.869728	0.868704	FALSE		FALSE
bc-YBL029W	4	0.740057	1.10925	FALSE		FALSE
bc-YBL029W	5	0.170992	0.511012	FALSE		FALSE
bc-YBL029W	6	0.615895	1.14461	FALSE		FALSE
bc-YBL029W	7	0.49287	1.21394	FALSE		FALSE
bc-YBL029W	8	0.847417	0.81072	FALSE		FALSE
bc-YBL029W	9	0.566152	1.22953	FALSE		FALSE
bc-YBL031W	0	0.186074	0.55919	FALSE		FALSE
bc-YBL031W	1		1.00023	FALSE		FALSE
bc-YBL031W	10		0.834951	FALSE		FALSE
bc-YBL031W	11	0.55362	1.31148	FALSE		FALSE
bc-YBL031W	12		0.571836	FALSE		FALSE
bc-YBL031W	13	1	0.620168	FALSE		FALSE
bc-YBL031W	14	0.401338	1.46267	FALSE		FALSE
bc-YBL031W	15	0.154064	2.26007	FALSE		FALSE
bc-YBL031W	16	0.30763	1.80825	FALSE		FALSE
bc-YBL031W	17	0.557535	1.235	FALSE		FALSE
bc-YBL031W	18		0	FALSE		FALSE
bc-YBL031W	19		0	FALSE		FALSE
bc-YBL031W	2	0.855797	1.07772	FALSE		FALSE
bc-YBL031W	3		0.985289	FALSE		FALSE
bc-YBL031W	4	0.0970626	1.6727	FALSE		FALSE
bc-YBL031W	5	0.704484	0.782385	FALSE		FALSE
bc-YBL031W	6		0.92941	FALSE		FALSE
bc-YBL031W	7	0.161024	0.422452	FALSE		FALSE
bc-YBL031W	8	0.662902	0.68963	FALSE		FALSE
bc-YBL031W	9	0.662268	0.697263	FALSE		FALSE
bc-YBL032W	0	0.606513	1.13251	FALSE		FALSE
bc-YBL032W	1	0.130878	0.575783	FALSE		FALSE
bc-YBL032W	10	0.193954	1.60207	FALSE		FALSE
bc-YBL032W	11	0.0957832	0.209693	FALSE		FALSE
bc-YBL032W	12	1	0.731499	FALSE		FALSE
bc-YBL032W	13	0.185795	0	FALSE		FALSE
bc-YBL032W	14	0.478888	1.40331	FALSE		FALSE
bc-YBL032W	15	0.469476	1.44553	FALSE		FALSE
bc-YBL032W	16	0.693117	1.15662	FALSE		FALSE
bc-YBL032W	17	0.640848	0	FALSE		FALSE
bc-YBL032W	18	0.256496	2.05908	FALSE		FALSE
bc-YBL032W	19	1	0	FALSE		FALSE
bc-YBL032W	2	0.0245495	0.382943	TRUE	0.778735	FALSE
bc-YBL032W	3	0.134218	0.551438	FALSE		FALSE
bc-YBL032W	4	0.184453	1.39903	FALSE		FALSE
bc-YBL032W	5	0.540736	0.750609	FALSE		FALSE
bc-YBL032W	6	0.539266	0.764275	FALSE		FALSE
bc-YBL032W	7		0.99071	FALSE		FALSE
bc-YBL032W	8	0.387998	0.661629	FALSE		FALSE
bc-YBL032W	9	0.000359768	2.45269	TRUE	0.0600926	FALSE
bc-YBL036C	0	0.474387	1.17995	FALSE		FALSE
bc-YBL036C	1	0.804928	1.04618	FALSE		FALSE
bc-YBL036C	10	0.318885	1.3789	FALSE		FALSE
bc-YBL036C	11	1	0.902475	FALSE		FALSE
bc-YBL036C	12	0.565575	1.25919	FALSE		FALSE
bc-YBL036C	13	0.769996	1.02423	FALSE		FALSE
bc-YBL036C	14	0.526119	0.402646	FALSE		FALSE
bc-YBL036C	15	0.100845	2.07365	FALSE		FALSE
bc-YBL036C	16	0.727547	0.497756	FALSE		FALSE
bc-YBL036C	17		0.679884	FALSE		FALSE
bc-YBL036C	18		0.886134	FALSE		FALSE
bc-YBL036C	19		0	FALSE		FALSE
bc-YBL036C	2	0.892777	0.92284	FALSE		FALSE
bc-YBL036C	3	0.784227	0.881383	FALSE		FALSE
bc-YBL036C	4		0.991662	FALSE		FALSE
bc-YBL036C	5	0.212677	1.36386	FALSE		FALSE
bc-YBL036C	6	0.887912	1.02327	FALSE		FALSE
bc-YBL036C	7	0.000769412	0.155042	TRUE	0.106588	FALSE
bc-YBL036C	8	0.336955	0.66437	FALSE		FALSE
bc-YBL036C	9	0.0201312	0.287891	TRUE	0.72071	FALSE
bc-YBL037W	0	0.716276	0.872142	FALSE		FALSE
bc-YBL037W	1	0.615869	0.825913	FALSE		FALSE
bc-YBL037W	10		0.919287	FALSE		FALSE
bc-YBL037W	11	0.665963	0.721982	FALSE		FALSE
bc-YBL037W	12	0.259257	1.57396	FALSE		FALSE
bc-YBL037W	13	0.545297	1.36562	FALSE		FALSE
bc-YBL037W	14		0.805239	FALSE		FALSE
bc-YBL037W	15	0.00388626	3.31777	TRUE	0.307735	FALSE
bc-YBL037W	16	0.459947	1.49322	FALSE		FALSE
bc-YBL037W	17	0.411057	0	FALSE		FALSE
bc-YBL037W	18	0.633342	0	FALSE		FALSE
bc-YBL037W	19		0	FALSE		FALSE
bc-YBL037W	2	0.685575	0.856918	FALSE		FALSE
bc-YBL037W	3	0.409369	0.745773	FALSE		FALSE
bc-YBL037W	4	0.488947	1.20415	FALSE		FALSE
bc-YBL037W	5	0.405831	1.22031	FALSE		FALSE
bc-YBL037W	6		0.950175	FALSE		FALSE
bc-YBL037W	7	0.0733949	0.465118	FALSE		FALSE
bc-YBL037W	8	0.104388	0.474563	FALSE		FALSE
bc-YBL037W	9	0.630963	1.15153	FALSE		FALSE
bc-YBL038W	0	0.0291123	1.67728	TRUE	0.836588	FALSE
bc-YBL038W	1	0.303473	0.675104	FALSE		FALSE
bc-YBL038W	10	0.815359	1.0436	FALSE		FALSE
bc-YBL038W	11	0.193676	0.245879	FALSE		FALSE
bc-YBL038W	12		0.857674	FALSE		FALSE
bc-YBL038W	13	0.280535	0	FALSE		FALSE
bc-YBL038W	14	0.436472	1.64538	FALSE		FALSE
bc-YBL038W	15	0.698456	1.12994	FALSE		FALSE
bc-YBL038W	16	0.410276	0	FALSE		FALSE
bc-YBL038W	17	0.296925	1.85238	FALSE		FALSE
bc-YBL038W	18	0.565167	1.20713	FALSE		FALSE
bc-YBL038W	19		0	FALSE		FALSE
bc-YBL038W	2	0.166036	1.43673	FALSE		FALSE
bc-YBL038W	3	0.526617	1.20068	FALSE		FALSE
bc-YBL038W	4	0.00104092	0.0964975	TRUE	0.13247	FALSE
bc-YBL038W	5	0.621597	0.782304	FALSE		FALSE
bc-YBL038W	6	0.0258297	0.298715	TRUE	0.790868	FALSE
bc-YBL038W	7		0.950405	FALSE		FALSE
bc-YBL038W	8	0.142888	1.55148	FALSE		FALSE
bc-YBL038W	9	0.450538	0.653617	FALSE		FALSE
bc-YBL039W-A	0	0.585604	1.19245	FALSE		FALSE
bc-YBL039W-A	1		0.895865	FALSE		FALSE
bc-YBL039W-A	10	0.760455	1.06828	FALSE		FALSE
bc-YBL039W-A	11	0.101726	2.09757	FALSE		FALSE
bc-YBL039W-A	12		0.731657	FALSE		FALSE
bc-YBL039W-A	13	0.63842	0	FALSE		FALSE
bc-YBL039W-A	14	0.295071	1.87155	FALSE		FALSE
bc-YBL039W-A	15		0.963924	FALSE		FALSE
bc-YBL039W-A	16	0.219515	2.3137	FALSE		FALSE
bc-YBL039W-A	17	0.472352	1.58014	FALSE		FALSE
bc-YBL039W-A	18	1	0	FALSE		FALSE
bc-YBL039W-A	19		0	FALSE		FALSE
bc-YBL039W-A	2	0.834584	0.766037	FALSE		FALSE
bc-YBL039W-A	3	0.218327	1.57581	FALSE		FALSE
bc-YBL039W-A	4	0.83234	0.823173	FALSE		FALSE
bc-YBL039W-A	5		1.00108	FALSE		FALSE
bc-YBL039W-A	6	0.831854	1.0193	FALSE		FALSE
bc-YBL039W-A	7	0.372707	0.540495	FALSE		FALSE
bc-YBL039W-A	8	0.0218307	0	TRUE	0.738672	FALSE
bc-YBL039W-A	9	0.130175	0.223042	FALSE		FALSE
bc-YBL042C	0	0.363611	0.52888	FALSE		FALSE
bc-YBL042C	1		0.94603	FALSE		FALSE
bc-YBL042C	10	0.715808	1.05293	FALSE		FALSE
bc-YBL042C	11	0.230567	1.86063	FALSE		FALSE
bc-YBL042C	12		0	FALSE		FALSE
bc-YBL042C	13	0.578148	1.17307	FALSE		FALSE
bc-YBL042C	14	1	0	FALSE		FALSE
bc-YBL042C	15	0.509179	1.425	FALSE		FALSE
bc-YBL042C	16		0	FALSE		FALSE
bc-YBL042C	17		0	FALSE		FALSE
bc-YBL042C	18		0	FALSE		FALSE
bc-YBL042C	19		0	FALSE		FALSE
bc-YBL042C	2	0.798388	0.679544	FALSE		FALSE
bc-YBL042C	3	0.620914	1.16485	FALSE		FALSE
bc-YBL042C	4	0.000837811	3.16402	TRUE	0.112657	FALSE
bc-YBL042C	5	0.050562	0	FALSE	0.987346	FALSE
bc-YBL042C	6		1.00461	FALSE		FALSE
bc-YBL042C	7	0.582471	0.532702	FALSE		FALSE
bc-YBL042C	8	0.553495	1.30449	FALSE		FALSE
bc-YBL042C	9	0.115885	0	FALSE		FALSE
bc-YBL043W	0	0.51745	0.636025	FALSE		FALSE
bc-YBL043W	1	0.367723	0.511966	FALSE		FALSE
bc-YBL043W	10	0.724236	0.474835	FALSE		FALSE
bc-YBL043W	11	0.421167	0	FALSE		FALSE
bc-YBL043W	12	0.628447	0	FALSE		FALSE
bc-YBL043W	13		0	FALSE		FALSE
bc-YBL043W	14		0	FALSE		FALSE
bc-YBL043W	15	0.00155191	6.42622	TRUE	0.172811	FALSE
bc-YBL043W	16	1	0	FALSE		FALSE
bc-YBL043W	17	1	0	FALSE		FALSE
bc-YBL043W	18		0	FALSE		FALSE
bc-YBL043W	19	1	0	FALSE		FALSE
bc-YBL043W	2	0.242356	1.63432	FALSE		FALSE
bc-YBL043W	3	0.341305	1.47086	FALSE		FALSE
bc-YBL043W	4	0.624457	0.65856	FALSE		FALSE
bc-YBL043W	5	0.804389	1.11236	FALSE		FALSE
bc-YBL043W	6	0.45822	1.35913	FALSE		FALSE
bc-YBL043W	7	0.797128	0.720721	FALSE		FALSE
bc-YBL043W	8		0.88244	FALSE		FALSE
bc-YBL043W	9		0.892206	FALSE		FALSE
bc-YBL044W	0	0.338684	0.70218	FALSE		FALSE
bc-YBL044W	1	0.134975	1.43867	FALSE		FALSE
bc-YBL044W	10	0.655906	1.14379	FALSE		FALSE
bc-YBL044W	11	0.805394	0.673728	FALSE		FALSE
bc-YBL044W	12	0.745118	1.17503	FALSE		FALSE
bc-YBL044W	13		0.84957	FALSE		FALSE
bc-YBL044W	14	0.0552284	2.50469	FALSE		FALSE
bc-YBL044W	15	0.271394	0	FALSE		FALSE
bc-YBL044W	16	0.415402	0	FALSE		FALSE
bc-YBL044W	17	0.635459	0	FALSE		FALSE
bc-YBL044W	18		0	FALSE		FALSE
bc-YBL044W	19		0	FALSE		FALSE
bc-YBL044W	2	0.455799	1.23023	FALSE		FALSE
bc-YBL044W	3	0.037186	1.6871	TRUE	0.904566	FALSE
bc-YBL044W	4	0.00206926	0.176272	TRUE	0.210874	FALSE
bc-YBL044W	5	0.431095	0.71451	FALSE		FALSE
bc-YBL044W	6	0.00299334	0.181889	TRUE	0.259449	FALSE
bc-YBL044W	7	0.870481	0.86805	FALSE		FALSE
bc-YBL044W	8	0.0529469	1.77132	FALSE		FALSE
bc-YBL044W	9	0.36254	0.59698	FALSE		FALSE
bc-YBL045C	0	0.0998019	2.02749	FALSE		FALSE
bc-YBL045C	1	0.358057	0.310863	FALSE		FALSE
bc-YBL045C	10	0.627595	0	FALSE		FALSE
bc-YBL045C	11	0.270192	2.03787	FALSE		FALSE
bc-YBL045C	12	1	0	FALSE		FALSE
bc-YBL045C	13		0	FALSE		FALSE
bc-YBL045C	14		0	FALSE		FALSE
bc-YBL045C	15		0	FALSE		FALSE
bc-YBL045C	16		0	FALSE		FALSE
bc-YBL045C	17	1	0	FALSE		FALSE
bc-YBL045C	18	1	0	FALSE		FALSE
bc-YBL045C	19		0	FALSE		FALSE
bc-YBL045C	2	0.511306	0.372142	FALSE		FALSE
bc-YBL045C	3	0.74515	1.14828	FALSE		FALSE
bc-YBL045C	4		0.799766	FALSE		FALSE
bc-YBL045C	5	0.0204218	2.83661	TRUE	0.720905	FALSE
bc-YBL045C	6		0.825256	FALSE		FALSE
bc-YBL045C	7	0.722038	0.437629	FALSE		FALSE
bc-YBL045C	8	0.417814	0	FALSE		FALSE
bc-YBL045C	9	0.708679	1.08345	FALSE		FALSE
bc-YBL047C	0	0.447678	1.30787	FALSE		FALSE
bc-YBL047C	1	0.549955	0.701866	FALSE		FALSE
bc-YBL047C	10	0.52123	0.390577	FALSE		FALSE
bc-YBL047C	11	0.726125	0.460118	FALSE		FALSE
bc-YBL047C	12	0.637095	0	FALSE		FALSE
bc-YBL047C	13	0.631931	0	FALSE		FALSE
bc-YBL047C	14	0.260676	2.05274	FALSE		FALSE
bc-YBL047C	15	0.0175995	4.22858	TRUE	0.68125	FALSE
bc-YBL047C	16	1	0	FALSE		FALSE
bc-YBL047C	17		0	FALSE		FALSE
bc-YBL047C	18	0.361344	2.25886	FALSE		FALSE
bc-YBL047C	19		0	FALSE		FALSE
bc-YBL047C	2	0.660448	0.672198	FALSE		FALSE
bc-YBL047C	3		0.864187	FALSE		FALSE
bc-YBL047C	4	0.188257	1.62512	FALSE		FALSE
bc-YBL047C	5	0.274648	1.46394	FALSE		FALSE
bc-YBL047C	6	0.818752	0.745293	FALSE		FALSE
bc-YBL047C	7	0.237384	0.395232	FALSE		FALSE
bc-YBL047C	8	0.611413	1.20975	FALSE		FALSE
bc-YBL047C	9	0.185756	0.244631	FALSE		FALSE
bc-YBL049W	0		0.811051	FALSE		FALSE
bc-YBL049W	1	0.717557	0.43522	FALSE		FALSE
bc-YBL049W	10		0	FALSE		FALSE
bc-YBL049W	11		0	FALSE		FALSE
bc-YBL049W	12	0.341566	2.48803	FALSE		FALSE
bc-YBL049W	13		0	FALSE		FALSE
bc-YBL049W	14	0.27925	3.182	FALSE		FALSE
bc-YBL049W	15	0.0427633	6.55545	TRUE	0.954695	FALSE
bc-YBL049W	16		0	FALSE		FALSE
bc-YBL049W	17		0	FALSE		FALSE
bc-YBL049W	18		0	FALSE		FALSE
bc-YBL049W	19	1	0	FALSE		FALSE
bc-YBL049W	2		0.521026	FALSE		FALSE
bc-YBL049W	3	0.711582	1.07179	FALSE		FALSE
bc-YBL049W	4	0.0493501	2.79919	TRUE	0.980493	FALSE
bc-YBL049W	5	0.697596	1.13475	FALSE		FALSE
bc-YBL049W	6	0.693382	1.1554	FALSE		FALSE
bc-YBL049W	7	0.396546	0	FALSE		FALSE
bc-YBL049W	8		0.750149	FALSE		FALSE
bc-YBL049W	9	0.632238	0	FALSE		FALSE
bc-YBL051C	0	0.301877	2.02766	FALSE		FALSE
bc-YBL051C	1	1	1.08806	FALSE		FALSE
bc-YBL051C	10	0.305215	3.02744	FALSE		FALSE
bc-YBL051C	11		0	FALSE		FALSE
bc-YBL051C	12	1	0	FALSE		FALSE
bc-YBL051C	13		0	FALSE		FALSE
bc-YBL051C	14		0	FALSE		FALSE
bc-YBL051C	15	1	0	FALSE		FALSE
bc-YBL051C	16	1	0	FALSE		FALSE
bc-YBL051C	17	1	0	FALSE		FALSE
bc-YBL051C	18		0	FALSE		FALSE
bc-YBL051C	19	1	0	FALSE		FALSE
bc-YBL051C	2	1	0	FALSE		FALSE
bc-YBL051C	3	0.551938	1.33976	FALSE		FALSE
bc-YBL051C	4	0.195248	2.79933	FALSE		FALSE
bc-YBL051C	5		0	FALSE		FALSE
bc-YBL051C	6		0	FALSE		FALSE
bc-YBL051C	7	0.506395	1.53178	FALSE		FALSE
bc-YBL051C	8		0	FALSE		FALSE
bc-YBL051C	9		0	FALSE		FALSE
bc-YBL052C	0	0.788161	0.893662	FALSE		FALSE
bc-YBL052C	1		0.959144	FALSE		FALSE
bc-YBL052C	10	0.0728915	1.90633	FALSE		FALSE
bc-YBL052C	11		0.898303	FALSE		FALSE
bc-YBL052C	12	0.745118	1.17503	FALSE		FALSE
bc-YBL052C	13	0.0943986	2.1239	FALSE		FALSE
bc-YBL052C	14		0.500947	FALSE		FALSE
bc-YBL052C	15	0.136024	2.06405	FALSE		FALSE
bc-YBL052C	16		0.619315	FALSE		FALSE
bc-YBL052C	17		0.845921	FALSE		FALSE
bc-YBL052C	18		0	FALSE		FALSE
bc-YBL052C	19		0	FALSE		FALSE
bc-YBL052C	2	0.00480258	0.246058	TRUE	0.347792	FALSE
bc-YBL052C	3	0.214348	0.590535	FALSE		FALSE
bc-YBL052C	4	0.758713	1.05761	FALSE		FALSE
bc-YBL052C	5	0.268028	0.625248	FALSE		FALSE
bc-YBL052C	6	0.531717	1.18223	FALSE		FALSE
bc-YBL052C	7	1	0.964502	FALSE		FALSE
bc-YBL052C	8	0.858391	1.06284	FALSE		FALSE
bc-YBL052C	9	0.723851	1.07454	FALSE		FALSE
bc-YBL053W	0	0.713116	0.47708	FALSE		FALSE
bc-YBL053W	1	1	1.02406	FALSE		FALSE
bc-YBL053W	10	0.517278	1.42463	FALSE		FALSE
bc-YBL053W	11		0	FALSE		FALSE
bc-YBL053W	12	0.30106	2.92703	FALSE		FALSE
bc-YBL053W	13	1	0	FALSE		FALSE
bc-YBL053W	14		0	FALSE		FALSE
bc-YBL053W	15	0.23856	3.85634	FALSE		FALSE
bc-YBL053W	16		0	FALSE		FALSE
bc-YBL053W	17	1	0	FALSE		FALSE
bc-YBL053W	18		0	FALSE		FALSE
bc-YBL053W	19		0	FALSE		FALSE
bc-YBL053W	2	0.413021	1.83884	FALSE		FALSE
bc-YBL053W	3		0.630483	FALSE		FALSE
bc-YBL053W	4		0.65864	FALSE		FALSE
bc-YBL053W	5	0.392227	0	FALSE		FALSE
bc-YBL053W	6	0.660312	1.3593	FALSE		FALSE
bc-YBL053W	7		0.720807	FALSE		FALSE
bc-YBL053W	8		0.882544	FALSE		FALSE
bc-YBL053W	9	0.330316	1.78461	FALSE		FALSE
bc-YBL055C	0	0.546016	1.20135	FALSE		FALSE
bc-YBL055C	1	0.518497	0.644689	FALSE		FALSE
bc-YBL055C	10	0.49445	1.34534	FALSE		FALSE
bc-YBL055C	11	0.714895	1.05662	FALSE		FALSE
bc-YBL055C	12	0.302623	1.84284	FALSE		FALSE
bc-YBL055C	13		0.999276	FALSE		FALSE
bc-YBL055C	14	0.0585397	3.53511	FALSE		FALSE
bc-YBL055C	15	0.56518	1.21388	FALSE		FALSE
bc-YBL055C	16		0	FALSE		FALSE
bc-YBL055C	17		0	FALSE		FALSE
bc-YBL055C	18		0	FALSE		FALSE
bc-YBL055C	19		0	FALSE		FALSE
bc-YBL055C	2	0.482942	0.578849	FALSE		FALSE
bc-YBL055C	3	0.234668	0.396905	FALSE		FALSE
bc-YBL055C	4	0.0390952	2.07327	TRUE	0.921725	FALSE
bc-YBL055C	5	0.341651	1.47077	FALSE		FALSE
bc-YBL055C	6	0.625376	0.641787	FALSE		FALSE
bc-YBL055C	7	0.799745	0.68067	FALSE		FALSE
bc-YBL055C	8	0.0490337	0	TRUE	0.97895	FALSE
bc-YBL055C	9	0.583187	0.561742	FALSE		FALSE
bc-YBL056W	0	0.349037	0.661868	FALSE		FALSE
bc-YBL056W	1	0.633723	0.799118	FALSE		FALSE
bc-YBL056W	10		0.988273	FALSE		FALSE
bc-YBL056W	11	0.403274	1.45526	FALSE		FALSE
bc-YBL056W	12	0.725279	1.01527	FALSE		FALSE
bc-YBL056W	13	0.429609	0	FALSE		FALSE
bc-YBL056W	14	0.206301	1.94772	FALSE		FALSE
bc-YBL056W	15	0.664363	1.33756	FALSE		FALSE
bc-YBL056W	16	0.638682	0	FALSE		FALSE
bc-YBL056W	17	0.600417	1.09634	FALSE		FALSE
bc-YBL056W	18	0.505719	1.42889	FALSE		FALSE
bc-YBL056W	19		0	FALSE		FALSE
bc-YBL056W	2	0.602926	0.744067	FALSE		FALSE
bc-YBL056W	3		0.983992	FALSE		FALSE
bc-YBL056W	4		0.913799	FALSE		FALSE
bc-YBL056W	5		0.926064	FALSE		FALSE
bc-YBL056W	6		0.942921	FALSE		FALSE
bc-YBL056W	7	0.45176	0.625004	FALSE		FALSE
bc-YBL056W	8	0.686665	0.765253	FALSE		FALSE
bc-YBL056W	9	0.0268377	2.01165	TRUE	0.801507	FALSE
bc-YBL057C	0	0.023167	0.514618	TRUE	0.759995	FALSE
bc-YBL057C	1	0.494351	0.828439	FALSE		FALSE
bc-YBL057C	10	0.0997229	1.66488	FALSE		FALSE
bc-YBL057C	11	0.226566	0.452629	FALSE		FALSE
bc-YBL057C	12	0.19341	0.263164	FALSE		FALSE
bc-YBL057C	13	0.409853	1.42687	FALSE		FALSE
bc-YBL057C	14		0.673097	FALSE		FALSE
bc-YBL057C	15	0.542535	1.38667	FALSE		FALSE
bc-YBL057C	16		0.832143	FALSE		FALSE
bc-YBL057C	17	0.697105	1.13662	FALSE		FALSE
bc-YBL057C	18	0.393023	1.48139	FALSE		FALSE
bc-YBL057C	19	0.200356	4.50389	FALSE		FALSE
bc-YBL057C	2	0.0322351	0.495919	TRUE	0.869944	FALSE
bc-YBL057C	3	0.709917	1.0768	FALSE		FALSE
bc-YBL057C	4	0.0178151	1.65775	TRUE	0.686696	FALSE
bc-YBL057C	5	0.797709	0.900043	FALSE		FALSE
bc-YBL057C	6	0.00772987	0.366584	TRUE	0.467246	FALSE
bc-YBL057C	7	0.509815	1.16632	FALSE		FALSE
bc-YBL057C	8	0.0358603	0.396684	TRUE	0.894791	FALSE
bc-YBL057C	9	0.00419654	1.92507	TRUE	0.321201	FALSE
bc-YBL059W	0	0.657655	0.661989	FALSE		FALSE
bc-YBL059W	1	0.512814	1.24333	FALSE		FALSE
bc-YBL059W	10	0.26661	0	FALSE		FALSE
bc-YBL059W	11	0.257877	1.74662	FALSE		FALSE
bc-YBL059W	12		1.01542	FALSE		FALSE
bc-YBL059W	13	0.237558	2.20256	FALSE		FALSE
bc-YBL059W	14	0.0467551	3.89605	TRUE	0.97156	FALSE
bc-YBL059W	15		0	FALSE		FALSE
bc-YBL059W	16		0	FALSE		FALSE
bc-YBL059W	17		0	FALSE		FALSE
bc-YBL059W	18		0	FALSE		FALSE
bc-YBL059W	19		0	FALSE		FALSE
bc-YBL059W	2	0.624016	0.637929	FALSE		FALSE
bc-YBL059W	3	0.149227	1.74961	FALSE		FALSE
bc-YBL059W	4	0.125257	0.228494	FALSE		FALSE
bc-YBL059W	5		0.926228	FALSE		FALSE
bc-YBL059W	6	0.797212	0.707296	FALSE		FALSE
bc-YBL059W	7	0.60219	1.25026	FALSE		FALSE
bc-YBL059W	8	0.572787	1.22462	FALSE		FALSE
bc-YBL059W	9	0.371803	0.309546	FALSE		FALSE
bc-YBL060W	0	0.792915	1.05203	FALSE		FALSE
bc-YBL060W	1	0.89181	0.929841	FALSE		FALSE
bc-YBL060W	10	0.507074	1.29366	FALSE		FALSE
bc-YBL060W	11	0.633621	0.653148	FALSE		FALSE
bc-YBL060W	12	0.749862	1.13914	FALSE		FALSE
bc-YBL060W	13	0.736932	0.411786	FALSE		FALSE
bc-YBL060W	14	0.727326	0.485615	FALSE		FALSE
bc-YBL060W	15	0.45857	1.50073	FALSE		FALSE
bc-YBL060W	16	1	0.600397	FALSE		FALSE
bc-YBL060W	17	0.637654	0	FALSE		FALSE
bc-YBL060W	18	0.609209	1.06884	FALSE		FALSE
bc-YBL060W	19		0	FALSE		FALSE
bc-YBL060W	2	0.242971	1.35166	FALSE		FALSE
bc-YBL060W	3	0.654159	1.14492	FALSE		FALSE
bc-YBL060W	4	0.214475	0.598119	FALSE		FALSE
bc-YBL060W	5	0.877746	1.03906	FALSE		FALSE
bc-YBL060W	6	0.284632	1.32243	FALSE		FALSE
bc-YBL060W	7	0.749089	0.841531	FALSE		FALSE
bc-YBL060W	8	0.0497222	0.343457	TRUE	0.982643	FALSE
bc-YBL060W	9	0.0692442	0.347258	FALSE		FALSE
bc-YBL061C	0	0.215524	0.688763	FALSE		FALSE
bc-YBL061C	1	0.216006	1.30781	FALSE		FALSE
bc-YBL061C	10	0.837185	0.791121	FALSE		FALSE
bc-YBL061C	11	0.823415	0.745588	FALSE		FALSE
bc-YBL061C	12	0.0802807	0	FALSE		FALSE
bc-YBL061C	13	0.122099	0	FALSE		FALSE
bc-YBL061C	14	0.312994	1.66311	FALSE		FALSE
bc-YBL061C	15	0.180643	0	FALSE		FALSE
bc-YBL061C	16		0.51403	FALSE		FALSE
bc-YBL061C	17	0.175467	2.10633	FALSE		FALSE
bc-YBL061C	18	0.632089	0	FALSE		FALSE
bc-YBL061C	19		0	FALSE		FALSE
bc-YBL061C	2	0.180018	1.36142	FALSE		FALSE
bc-YBL061C	3	0.484777	0.770162	FALSE		FALSE
bc-YBL061C	4	0.573231	1.17037	FALSE		FALSE
bc-YBL061C	5	0.0687907	1.55669	FALSE		FALSE
bc-YBL061C	6	0.665253	0.830279	FALSE		FALSE
bc-YBL061C	7		0.960631	FALSE		FALSE
bc-YBL061C	8	0.00679186	0.196034	TRUE	0.434237	FALSE
bc-YBL061C	9	0.413407	0.693688	FALSE		FALSE
bc-YBL063W	0	0.629019	1.13134	FALSE		FALSE
bc-YBL063W	1	1	0.910687	FALSE		FALSE
bc-YBL063W	10	0.182978	1.6893	FALSE		FALSE
bc-YBL063W	11	0.550712	1.32673	FALSE		FALSE
bc-YBL063W	12	0.421037	0	FALSE		FALSE
bc-YBL063W	13	0.412615	0	FALSE		FALSE
bc-YBL063W	14	0.395911	1.47969	FALSE		FALSE
bc-YBL063W	15	0.0123014	3.81067	TRUE	0.57968	FALSE
bc-YBL063W	16	0.303008	1.82945	FALSE		FALSE
bc-YBL063W	17	0.553416	1.24936	FALSE		FALSE
bc-YBL063W	18		0	FALSE		FALSE
bc-YBL063W	19		0	FALSE		FALSE
bc-YBL063W	2	0.579884	0.726792	FALSE		FALSE
bc-YBL063W	3	0.707014	0.747544	FALSE		FALSE
bc-YBL063W	4	0.445503	0.650882	FALSE		FALSE
bc-YBL063W	5	0.84934	1.05535	FALSE		FALSE
bc-YBL063W	6	0.847832	1.07457	FALSE		FALSE
bc-YBL063W	7	0.845012	0.854716	FALSE		FALSE
bc-YBL063W	8	0.0444217	0.174418	TRUE	0.96131	FALSE
bc-YBL063W	9	1	0.881724	FALSE		FALSE
bc-YBL064C	0	0.100958	1.74902	FALSE		FALSE
bc-YBL064C	1	0.829746	1.02392	FALSE		FALSE
bc-YBL064C	10		0.949666	FALSE		FALSE
bc-YBL064C	11	0.700784	1.11875	FALSE		FALSE
bc-YBL064C	12		0.975595	FALSE		FALSE
bc-YBL064C	13	0.0179323	4.23213	TRUE	0.689704	FALSE
bc-YBL064C	14		0	FALSE		FALSE
bc-YBL064C	15	0.189412	2.5705	FALSE		FALSE
bc-YBL064C	16	1	0	FALSE		FALSE
bc-YBL064C	17	1	0	FALSE		FALSE
bc-YBL064C	18		0	FALSE		FALSE
bc-YBL064C	19	1	0	FALSE		FALSE
bc-YBL064C	2	0.021316	0	TRUE	0.732006	FALSE
bc-YBL064C	3	0.811591	1.05065	FALSE		FALSE
bc-YBL064C	4	0.805854	1.09762	FALSE		FALSE
bc-YBL064C	5	0.800567	0.667401	FALSE		FALSE
bc-YBL064C	6	1	0.906096	FALSE		FALSE
bc-YBL064C	7	0.183283	0.240249	FALSE		FALSE
bc-YBL064C	8	0.773036	0.588282	FALSE		FALSE
bc-YBL064C	9		0.892206	FALSE		FALSE
bc-YBL065W	0		0.929019	FALSE		FALSE
bc-YBL065W	1	0.0122605	0.27194	TRUE	0.57968	FALSE
bc-YBL065W	10	0.0382945	2.26998	TRUE	0.915465	FALSE
bc-YBL065W	11	0.583907	1.18849	FALSE		FALSE
bc-YBL065W	12		0.518212	FALSE		FALSE
bc-YBL065W	13	0.269384	1.68601	FALSE		FALSE
bc-YBL065W	14	0.19836	1.9883	FALSE		FALSE
bc-YBL065W	15	0.0646359	2.73074	FALSE		FALSE
bc-YBL065W	16	0.348885	1.63874	FALSE		FALSE
bc-YBL065W	17	0.228824	2.23836	FALSE		FALSE
bc-YBL065W	18		0	FALSE		FALSE
bc-YBL065W	19		0	FALSE		FALSE
bc-YBL065W	2	0.0116856	0.217033	TRUE	0.570408	FALSE
bc-YBL065W	3	0.475739	0.669701	FALSE		FALSE
bc-YBL065W	4	0.160408	1.51583	FALSE		FALSE
bc-YBL065W	5	0.857163	1.06356	FALSE		FALSE
bc-YBL065W	6	0.213673	1.44383	FALSE		FALSE
bc-YBL065W	7	0.0339725	0.255225	TRUE	0.883582	FALSE
bc-YBL065W	8	0.531558	0.624955	FALSE		FALSE
bc-YBL065W	9		0.947822	FALSE		FALSE
bc-YBL067C	0	0.701122	0.760222	FALSE		FALSE
bc-YBL067C	1	0.12813	1.63175	FALSE		FALSE
bc-YBL067C	10	0.522697	0.378369	FALSE		FALSE
bc-YBL067C	11	0.727736	0.445737	FALSE		FALSE
bc-YBL067C	12	1	0.777396	FALSE		FALSE
bc-YBL067C	13	0.633756	0	FALSE		FALSE
bc-YBL067C	14	0.629202	0	FALSE		FALSE
bc-YBL067C	15	0.626284	1.02419	FALSE		FALSE
bc-YBL067C	16	0.560081	1.22919	FALSE		FALSE
bc-YBL067C	17	0.452427	1.67894	FALSE		FALSE
bc-YBL067C	18		0	FALSE		FALSE
bc-YBL067C	19		0	FALSE		FALSE
bc-YBL067C	2	0.0436024	0.162793	TRUE	0.96131	FALSE
bc-YBL067C	3		0.837172	FALSE		FALSE
bc-YBL067C	4	0.197527	1.57432	FALSE		FALSE
bc-YBL067C	5	0.658083	0.709086	FALSE		FALSE
bc-YBL067C	6	0.18845	1.62449	FALSE		FALSE
bc-YBL067C	7		0.957183	FALSE		FALSE
bc-YBL067C	8		0.937552	FALSE		FALSE
bc-YBL067C	9	0.799065	0.710938	FALSE		FALSE
bc-YBL068W	0	0.32301	0.741749	FALSE		FALSE
bc-YBL068W	1	0.702613	0.852925	FALSE		FALSE
bc-YBL068W	10		0.949344	FALSE		FALSE
bc-YBL068W	11	0.500883	0.559192	FALSE		FALSE
bc-YBL068W	12	0.0802807	0	FALSE		FALSE
bc-YBL068W	13		0.705142	FALSE		FALSE
bc-YBL068W	14	0.0128414	2.91037	TRUE	0.593736	FALSE
bc-YBL068W	15	0.0913349	2.14147	FALSE		FALSE
bc-YBL068W	16	0.451367	1.54204	FALSE		FALSE
bc-YBL068W	17	0.410694	0	FALSE		FALSE
bc-YBL068W	18	0.632089	0	FALSE		FALSE
bc-YBL068W	19		0	FALSE		FALSE
bc-YBL068W	2	0.094184	0.544607	FALSE		FALSE
bc-YBL068W	3	0.889342	0.910205	FALSE		FALSE
bc-YBL068W	4	0.253097	0.658383	FALSE		FALSE
bc-YBL068W	5	0.886799	1.03784	FALSE		FALSE
bc-YBL068W	6	0.309754	0.679306	FALSE		FALSE
bc-YBL068W	7	0.146058	1.4409	FALSE		FALSE
bc-YBL068W	8	0.260105	1.37217	FALSE		FALSE
bc-YBL068W	9	0.335533	1.28827	FALSE		FALSE
bc-YBL069W	0	0.0959743	1.92077	FALSE		FALSE
bc-YBL069W	1		0.91618	FALSE		FALSE
bc-YBL069W	10	0.221353	1.91193	FALSE		FALSE
bc-YBL069W	11	0.640276	0	FALSE		FALSE
bc-YBL069W	12	0.0468398	3.92821	TRUE	0.97156	FALSE
bc-YBL069W	13		0	FALSE		FALSE
bc-YBL069W	14		0	FALSE		FALSE
bc-YBL069W	15		0	FALSE		FALSE
bc-YBL069W	16		0	FALSE		FALSE
bc-YBL069W	17		0	FALSE		FALSE
bc-YBL069W	18		0	FALSE		FALSE
bc-YBL069W	19	1	0	FALSE		FALSE
bc-YBL069W	2	0.422821	1.37097	FALSE		FALSE
bc-YBL069W	3	0.578233	0.564072	FALSE		FALSE
bc-YBL069W	4	0.774944	1.17858	FALSE		FALSE
bc-YBL069W	5	0.071386	0	FALSE		FALSE
bc-YBL069W	6	0.574719	1.21613	FALSE		FALSE
bc-YBL069W	7		0.967349	FALSE		FALSE
bc-YBL069W	8	0.172252	0	FALSE		FALSE
bc-YBL069W	9	0.515808	0.399166	FALSE		FALSE
bc-YBL070C	0	0.782382	0.863849	FALSE		FALSE
bc-YBL070C	1	0.567129	0.784549	FALSE		FALSE
bc-YBL070C	10	0.109455	1.78601	FALSE		FALSE
bc-YBL070C	11	0.213949	1.63645	FALSE		FALSE
bc-YBL070C	12	0.737792	0.40772	FALSE		FALSE
bc-YBL070C	13	0.730683	0.442181	FALSE		FALSE
bc-YBL070C	14	0.0150968	3.12878	TRUE	0.629181	FALSE
bc-YBL070C	15	0.0435641	2.68577	TRUE	0.96131	FALSE
bc-YBL070C	16		0.644706	FALSE		FALSE
bc-YBL070C	17		0.880603	FALSE		FALSE
bc-YBL070C	18		0	FALSE		FALSE
bc-YBL070C	19		0	FALSE		FALSE
bc-YBL070C	2	0.362599	1.28067	FALSE		FALSE
bc-YBL070C	3	0.876542	1.05382	FALSE		FALSE
bc-YBL070C	4	0.749144	0.825712	FALSE		FALSE
bc-YBL070C	5	0.520107	0.74381	FALSE		FALSE
bc-YBL070C	6	0.631683	1.13604	FALSE		FALSE
bc-YBL070C	7	0.311922	0.60241	FALSE		FALSE
bc-YBL070C	8	0.0251721	0.245871	TRUE	0.787336	FALSE
bc-YBL070C	9	0.0918779	0.372886	FALSE		FALSE
bc-YBL072C	0	0.312553	1.35138	FALSE		FALSE
bc-YBL072C	1		0.89255	FALSE		FALSE
bc-YBL072C	10	0.569009	1.24175	FALSE		FALSE
bc-YBL072C	11	0.755647	1.09714	FALSE		FALSE
bc-YBL072C	12	0.410988	0	FALSE		FALSE
bc-YBL072C	13		0.691746	FALSE		FALSE
bc-YBL072C	14	0.351737	1.63151	FALSE		FALSE
bc-YBL072C	15	0.338798	1.68062	FALSE		FALSE
bc-YBL072C	16		1.00852	FALSE		FALSE
bc-YBL072C	17	0.51905	1.37751	FALSE		FALSE
bc-YBL072C	18	0.430092	1.79537	FALSE		FALSE
bc-YBL072C	19		0	FALSE		FALSE
bc-YBL072C	2	0.0461015	0.267133	TRUE	0.97156	FALSE
bc-YBL072C	3	0.554784	0.686918	FALSE		FALSE
bc-YBL072C	4	0.0212329	2.0093	TRUE	0.731667	FALSE
bc-YBL072C	5	0.685604	0.727234	FALSE		FALSE
bc-YBL072C	6		0.888583	FALSE		FALSE
bc-YBL072C	7		0.94241	FALSE		FALSE
bc-YBL072C	8	0.0634665	0.192312	FALSE		FALSE
bc-YBL072C	9	0.489146	0.583301	FALSE		FALSE
bc-YBL078C	0		0.982756	FALSE		FALSE
bc-YBL078C	1	0.874436	0.878954	FALSE		FALSE
bc-YBL078C	10	0.443844	0.489147	FALSE		FALSE
bc-YBL078C	11	0.267876	0.288121	FALSE		FALSE
bc-YBL078C	12	0.271587	0	FALSE		FALSE
bc-YBL078C	13	0.437706	1.6349	FALSE		FALSE
bc-YBL078C	14	0.67141	1.28536	FALSE		FALSE
bc-YBL078C	15	0.19865	1.98606	FALSE		FALSE
bc-YBL078C	16		0.794543	FALSE		FALSE
bc-YBL078C	17	0.604103	1.08526	FALSE		FALSE
bc-YBL078C	18		0	FALSE		FALSE
bc-YBL078C	19		0	FALSE		FALSE
bc-YBL078C	2	0.604123	0.736547	FALSE		FALSE
bc-YBL078C	3	0.732574	1.08224	FALSE		FALSE
bc-YBL078C	4	0.484551	1.24377	FALSE		FALSE
bc-YBL078C	5	0.60037	1.14588	FALSE		FALSE
bc-YBL078C	6		0.933393	FALSE		FALSE
bc-YBL078C	7	0.355852	0.618688	FALSE		FALSE
bc-YBL078C	8	0.839897	1.06056	FALSE		FALSE
bc-YBL078C	9		0.91909	FALSE		FALSE
bc-YBL079W	0	0.0112111	0.205281	TRUE	0.556047	FALSE
bc-YBL079W	1	0.721255	0.771129	FALSE		FALSE
bc-YBL079W	10	0.573106	1.22603	FALSE		FALSE
bc-YBL079W	11	0.0688615	2.16648	FALSE		FALSE
bc-YBL079W	12	0.411876	0	FALSE		FALSE
bc-YBL079W	13	0.188073	2.04889	FALSE		FALSE
bc-YBL079W	14	0.357326	1.61085	FALSE		FALSE
bc-YBL079W	15	0.344261	1.65934	FALSE		FALSE
bc-YBL079W	16	0.629743	0	FALSE		FALSE
bc-YBL079W	17	0.0406028	4.07999	TRUE	0.934426	FALSE
bc-YBL079W	18		0	FALSE		FALSE
bc-YBL079W	19		0	FALSE		FALSE
bc-YBL079W	2	0.703298	0.791221	FALSE		FALSE
bc-YBL079W	3	0.846711	1.08506	FALSE		FALSE
bc-YBL079W	4	0.694709	1.13365	FALSE		FALSE
bc-YBL079W	5		0.861646	FALSE		FALSE
bc-YBL079W	6	0.685413	0.731096	FALSE		FALSE
bc-YBL079W	7	0.312347	1.39569	FALSE		FALSE
bc-YBL079W	8	0.490701	0.569611	FALSE		FALSE
bc-YBL079W	9	1	0.959876	FALSE		FALSE
bc-YBL081W	0	0.015368	0.487212	TRUE	0.634203	FALSE
bc-YBL081W	1	0.350329	0.760598	FALSE		FALSE
bc-YBL081W	10	0.00912894	2.11629	TRUE	0.505639	FALSE
bc-YBL081W	11	0.838537	0.779124	FALSE		FALSE
bc-YBL081W	12	1	0.815319	FALSE		FALSE
bc-YBL081W	13		0.884231	FALSE		FALSE
bc-YBL081W	14	0.53898	0.347612	FALSE		FALSE
bc-YBL081W	15	0.0258094	2.50629	TRUE	0.790868	FALSE
bc-YBL081W	16		0.859442	FALSE		FALSE
bc-YBL081W	17	0.422487	0	FALSE		FALSE
bc-YBL081W	18	0.0452547	3.05995	TRUE	0.967274	FALSE
bc-YBL081W	19		0	FALSE		FALSE
bc-YBL081W	2	0.374769	0.739773	FALSE		FALSE
bc-YBL081W	3	0.0685884	0.526814	FALSE		FALSE
bc-YBL081W	4	0.797522	1.03957	FALSE		FALSE
bc-YBL081W	5	0.514362	0.805624	FALSE		FALSE
bc-YBL081W	6	0.300258	1.26197	FALSE		FALSE
bc-YBL081W	7	0.787645	1.07078	FALSE		FALSE
bc-YBL081W	8	0.556984	1.14712	FALSE		FALSE
bc-YBL081W	9	0.766005	1.07694	FALSE		FALSE
bc-YBL082C	0	0.630856	1.09819	FALSE		FALSE
bc-YBL082C	1	0.614059	0.841911	FALSE		FALSE
bc-YBL082C	10	0.312078	1.4056	FALSE		FALSE
bc-YBL082C	11	0.824263	0.735963	FALSE		FALSE
bc-YBL082C	12		0.962687	FALSE		FALSE
bc-YBL082C	13	0.075325	2.08808	FALSE		FALSE
bc-YBL082C	14	0.739266	1.23124	FALSE		FALSE
bc-YBL082C	15	0.51585	1.26829	FALSE		FALSE
bc-YBL082C	16	0.454734	1.52213	FALSE		FALSE
bc-YBL082C	17	0.658782	1.38606	FALSE		FALSE
bc-YBL082C	18		0.903293	FALSE		FALSE
bc-YBL082C	19	1	0	FALSE		FALSE
bc-YBL082C	2	0.165832	0.604774	FALSE		FALSE
bc-YBL082C	3	1	0.967567	FALSE		FALSE
bc-YBL082C	4	0.777362	0.866455	FALSE		FALSE
bc-YBL082C	5		0.95126	FALSE		FALSE
bc-YBL082C	6	0.885935	0.894069	FALSE		FALSE
bc-YBL082C	7	0.883658	1.02725	FALSE		FALSE
bc-YBL082C	8	0.414809	0.677237	FALSE		FALSE
bc-YBL082C	9	0.136633	0.48909	FALSE		FALSE
bc-YBL083C	0	0.176092	0.23171	FALSE		FALSE
bc-YBL083C	1	0.173954	0.248685	FALSE		FALSE
bc-YBL083C	10	0.403152	0	FALSE		FALSE
bc-YBL083C	11	0.632603	0	FALSE		FALSE
bc-YBL083C	12		0	FALSE		FALSE
bc-YBL083C	13		0	FALSE		FALSE
bc-YBL083C	14		0	FALSE		FALSE
bc-YBL083C	15		0	FALSE		FALSE
bc-YBL083C	16		0	FALSE		FALSE
bc-YBL083C	17		0	FALSE		FALSE
bc-YBL083C	18	1	0	FALSE		FALSE
bc-YBL083C	19		0	FALSE		FALSE
bc-YBL083C	2	0.0702979	0	FALSE		FALSE
bc-YBL083C	3	0.0704223	0	FALSE		FALSE
bc-YBL083C	4	0.112994	0	FALSE		FALSE
bc-YBL083C	5	0.766317	0.648367	FALSE		FALSE
bc-YBL083C	6	0.362547	0.330101	FALSE		FALSE
bc-YBL083C	7	0.520576	0.350095	FALSE		FALSE
bc-YBL083C	8	1.92218e-18	12.4292	TRUE	6.48886e-15	TRUE
bc-YBL083C	9	0.275419	0	FALSE		FALSE
bc-YBL085W	0	0.157237	0.692371	FALSE		FALSE
bc-YBL085W	1	0.656549	0.874207	FALSE		FALSE
bc-YBL085W	10	0.478783	1.2163	FALSE		FALSE
bc-YBL085W	11	0.695594	0.716444	FALSE		FALSE
bc-YBL085W	12	0.60738	1.24954	FALSE		FALSE
bc-YBL085W	13		0.813096	FALSE		FALSE
bc-YBL085W	14	0.774657	0.639254	FALSE		FALSE
bc-YBL085W	15	0.553718	1.31697	FALSE		FALSE
bc-YBL085W	16	1	0.790302	FALSE		FALSE
bc-YBL085W	17	0.709468	1.07946	FALSE		FALSE
bc-YBL085W	18		0.703475	FALSE		FALSE
bc-YBL085W	19	1	0	FALSE		FALSE
bc-YBL085W	2	0.628328	0.837248	FALSE		FALSE
bc-YBL085W	3		0.9688	FALSE		FALSE
bc-YBL085W	4	0.00110379	1.91182	TRUE	0.137203	FALSE
bc-YBL085W	5	0.803395	0.91177	FALSE		FALSE
bc-YBL085W	6	0.375275	0.75429	FALSE		FALSE
bc-YBL085W	7	0.896904	0.923067	FALSE		FALSE
bc-YBL085W	8	0.194256	0.602759	FALSE		FALSE
bc-YBL085W	9	0.193673	0.609431	FALSE		FALSE
bc-YBL086C	0	0.887691	0.916465	FALSE		FALSE
bc-YBL086C	1	0.18369	0.605313	FALSE		FALSE
bc-YBL086C	10	0.485407	1.26319	FALSE		FALSE
bc-YBL086C	11	0.801204	0.744059	FALSE		FALSE
bc-YBL086C	12		0.865134	FALSE		FALSE
bc-YBL086C	13		0.938256	FALSE		FALSE
bc-YBL086C	14	0.434737	1.65969	FALSE		FALSE
bc-YBL086C	15	0.00259226	3.98912	TRUE	0.237186	FALSE
bc-YBL086C	16	0.410104	0	FALSE		FALSE
bc-YBL086C	17	0.0964789	2.80259	FALSE		FALSE
bc-YBL086C	18	1	0	FALSE		FALSE
bc-YBL086C	19		0	FALSE		FALSE
bc-YBL086C	2	0.874996	0.905786	FALSE		FALSE
bc-YBL086C	3	0.873414	1.02481	FALSE		FALSE
bc-YBL086C	4	0.74635	1.0707	FALSE		FALSE
bc-YBL086C	5	0.621365	0.78911	FALSE		FALSE
bc-YBL086C	6	0.510934	1.20521	FALSE		FALSE
bc-YBL086C	7	0.610791	1.1717	FALSE		FALSE
bc-YBL086C	8	0.253828	0.521665	FALSE		FALSE
bc-YBL086C	9	0.0106193	0.131865	TRUE	0.538195	FALSE
bc-YBL088C	0	0.426672	0.831113	FALSE		FALSE
bc-YBL088C	1	0.68197	0.892024	FALSE		FALSE
bc-YBL088C	10	0.189093	1.44792	FALSE		FALSE
bc-YBL088C	11	0.478696	1.21841	FALSE		FALSE
bc-YBL088C	12	0.0980689	0.212524	FALSE		FALSE
bc-YBL088C	13	0.460046	1.38277	FALSE		FALSE
bc-YBL088C	14		0.815366	FALSE		FALSE
bc-YBL088C	15	0.0314239	2.23964	TRUE	0.862873	FALSE
bc-YBL088C	16	0.379976	0.336026	FALSE		FALSE
bc-YBL088C	17	0.485082	1.37684	FALSE		FALSE
bc-YBL088C	18	0.685769	1.19637	FALSE		FALSE
bc-YBL088C	19		0	FALSE		FALSE
bc-YBL088C	2	0.0312052	0.53398	TRUE	0.862873	FALSE
bc-YBL088C	3	0.822048	0.915321	FALSE		FALSE
bc-YBL088C	4	0.495778	1.14753	FALSE		FALSE
bc-YBL088C	5	0.415569	0.77529	FALSE		FALSE
bc-YBL088C	6	0.560205	0.838745	FALSE		FALSE
bc-YBL088C	7	0.635483	1.09883	FALSE		FALSE
bc-YBL088C	8	0.600052	0.832887	FALSE		FALSE
bc-YBL088C	9	1	0.971657	FALSE		FALSE
bc-YBL089W	0		0.737326	FALSE		FALSE
bc-YBL089W	1	0.168925	2.37393	FALSE		FALSE
bc-YBL089W	10	0.384634	2.20179	FALSE		FALSE
bc-YBL089W	11		0	FALSE		FALSE
bc-YBL089W	12		0	FALSE		FALSE
bc-YBL089W	13	1	0	FALSE		FALSE
bc-YBL089W	14	0.170655	5.78562	FALSE		FALSE
bc-YBL089W	15	1	0	FALSE		FALSE
bc-YBL089W	16	1	0	FALSE		FALSE
bc-YBL089W	17		0	FALSE		FALSE
bc-YBL089W	18		0	FALSE		FALSE
bc-YBL089W	19		0	FALSE		FALSE
bc-YBL089W	2	0.117977	2.84186	FALSE		FALSE
bc-YBL089W	3	0.615277	0	FALSE		FALSE
bc-YBL089W	4		0	FALSE		FALSE
bc-YBL089W	5	1	1.03163	FALSE		FALSE
bc-YBL089W	6	1	0	FALSE		FALSE
bc-YBL089W	7		0	FALSE		FALSE
bc-YBL089W	8		0	FALSE		FALSE
bc-YBL089W	9	0.535176	1.37904	FALSE		FALSE
bc-YBL090W	0		0.960782	FALSE		FALSE
bc-YBL090W	1	0.507419	1.16006	FALSE		FALSE
bc-YBL090W	10	0.0837134	1.79328	FALSE		FALSE
bc-YBL090W	11		0.845049	FALSE		FALSE
bc-YBL090W	12		0.73692	FALSE		FALSE
bc-YBL090W	13	0.184941	0	FALSE		FALSE
bc-YBL090W	14		0.942495	FALSE		FALSE
bc-YBL090W	15	0.727394	0.485461	FALSE		FALSE
bc-YBL090W	16	1	0.5826	FALSE		FALSE
bc-YBL090W	17	0.640171	0	FALSE		FALSE
bc-YBL090W	18	0.0758656	3.11143	FALSE		FALSE
bc-YBL090W	19		0	FALSE		FALSE
bc-YBL090W	2	0.562829	1.1573	FALSE		FALSE
bc-YBL090W	3	0.243858	1.34903	FALSE		FALSE
bc-YBL090W	4	0.000227514	0.0829001	TRUE	0.0436376	TRUE
bc-YBL090W	5		0.924225	FALSE		FALSE
bc-YBL090W	6	0.00220508	0.171106	TRUE	0.21593	FALSE
bc-YBL090W	7	0.337223	0.635108	FALSE		FALSE
bc-YBL090W	8	0.00418349	2.11063	TRUE	0.320585	FALSE
bc-YBL090W	9	0.481385	0.673909	FALSE		FALSE
bc-YBL091C	0	0.0457852	0.597555	TRUE	0.971435	FALSE
bc-YBL091C	1	0.392921	0.801626	FALSE		FALSE
bc-YBL091C	10	0.228947	0.557678	FALSE		FALSE
bc-YBL091C	11	0.71147	0.788371	FALSE		FALSE
bc-YBL091C	12	0.457193	0.458323	FALSE		FALSE
bc-YBL091C	13	0.0714188	1.98825	FALSE		FALSE
bc-YBL091C	14		0.879289	FALSE		FALSE
bc-YBL091C	15	0.0542847	2.11339	FALSE		FALSE
bc-YBL091C	16	0.0640619	2.17414	FALSE		FALSE
bc-YBL091C	17		0.989877	FALSE		FALSE
bc-YBL091C	18	0.0738792	2.5803	FALSE		FALSE
bc-YBL091C	19		0	FALSE		FALSE
bc-YBL091C	2	0.0608439	0.575847	FALSE		FALSE
bc-YBL091C	3	0.195897	0.691006	FALSE		FALSE
bc-YBL091C	4	0.401655	0.773441	FALSE		FALSE
bc-YBL091C	5	0.468742	0.783823	FALSE		FALSE
bc-YBL091C	6	0.0488062	0.532106	TRUE	0.97895	FALSE
bc-YBL091C	7	0.221885	1.29785	FALSE		FALSE
bc-YBL091C	8	0.279351	1.31271	FALSE		FALSE
bc-YBL091C	9	0.000473649	2.09556	TRUE	0.0748271	FALSE
bc-YBL099W	0	0.848183	0.9362	FALSE		FALSE
bc-YBL099W	1	0.552892	0.8662	FALSE		FALSE
bc-YBL099W	10	0.421793	0.674915	FALSE		FALSE
bc-YBL099W	11	0.0586595	1.70371	FALSE		FALSE
bc-YBL099W	12	0.498457	0.594309	FALSE		FALSE
bc-YBL099W	13		0.859386	FALSE		FALSE
bc-YBL099W	14	0.605094	1.26682	FALSE		FALSE
bc-YBL099W	15	0.194639	0.261007	FALSE		FALSE
bc-YBL099W	16	0.775676	0.626473	FALSE		FALSE
bc-YBL099W	17	0.0903906	2.13925	FALSE		FALSE
bc-YBL099W	18	0.431168	0	FALSE		FALSE
bc-YBL099W	19	0.0363943	6.78047	TRUE	0.899382	FALSE
bc-YBL099W	2	0.831269	1.03699	FALSE		FALSE
bc-YBL099W	3	0.153904	0.682664	FALSE		FALSE
bc-YBL099W	4	9.62701e-06	0.178303	TRUE	0.00343042	TRUE
bc-YBL099W	5	0.260344	0.722732	FALSE		FALSE
bc-YBL099W	6	0.0770239	1.42574	FALSE		FALSE
bc-YBL099W	7	0.294709	0.731692	FALSE		FALSE
bc-YBL099W	8	0.00882019	1.73195	TRUE	0.498433	FALSE
bc-YBL099W	9	0.898786	1.02657	FALSE		FALSE
bc-YBL102W	0	0.108125	1.40751	FALSE		FALSE
bc-YBL102W	1	0.810229	1.04186	FALSE		FALSE
bc-YBL102W	10	0.434904	1.30456	FALSE		FALSE
bc-YBL102W	11		0.853814	FALSE		FALSE
bc-YBL102W	12	0.0845105	0	FALSE		FALSE
bc-YBL102W	13		0.968996	FALSE		FALSE
bc-YBL102W	14		0.761821	FALSE		FALSE
bc-YBL102W	15	0.188217	0	FALSE		FALSE
bc-YBL102W	16	0.728426	0.470938	FALSE		FALSE
bc-YBL102W	17		0.643226	FALSE		FALSE
bc-YBL102W	18	0.636492	0	FALSE		FALSE
bc-YBL102W	19		0	FALSE		FALSE
bc-YBL102W	2	0.0222642	0.436552	TRUE	0.743762	FALSE
bc-YBL102W	3	0.894536	1.02629	FALSE		FALSE
bc-YBL102W	4	0.0029548	0.268064	TRUE	0.257501	FALSE
bc-YBL102W	5	0.58411	0.814949	FALSE		FALSE
bc-YBL102W	6	0.495647	1.17552	FALSE		FALSE
bc-YBL102W	7	0.263617	1.32006	FALSE		FALSE
bc-YBL102W	8	0.280533	1.34687	FALSE		FALSE
bc-YBL102W	9	0.527605	0.726291	FALSE		FALSE
bc-YBL104C-2	0	0.16992	0.795272	FALSE		FALSE
bc-YBL104C-2	1	0.941186	0.969886	FALSE		FALSE
bc-YBL104C-2	10	0.407326	1.18761	FALSE		FALSE
bc-YBL104C-2	11	0.43807	0.763159	FALSE		FALSE
bc-YBL104C-2	12	0.179243	1.44191	FALSE		FALSE
bc-YBL104C-2	13	0.0747002	0.360865	FALSE		FALSE
bc-YBL104C-2	14		0.993051	FALSE		FALSE
bc-YBL104C-2	15	0.846927	1.02294	FALSE		FALSE
bc-YBL104C-2	16	0.138706	0.350794	FALSE		FALSE
bc-YBL104C-2	17	0.00143235	2.87461	TRUE	0.163763	FALSE
bc-YBL104C-2	18	1	0.936714	FALSE		FALSE
bc-YBL104C-2	19	0.410563	1.8986	FALSE		FALSE
bc-YBL104C-2	2	0.259809	0.812799	FALSE		FALSE
bc-YBL104C-2	3	0.164026	0.764347	FALSE		FALSE
bc-YBL104C-2	4	0.00157079	1.57202	TRUE	0.174359	FALSE
bc-YBL104C-2	5	0.802558	0.93573	FALSE		FALSE
bc-YBL104C-2	6	0.616334	1.08147	FALSE		FALSE
bc-YBL104C-2	7	0.43549	0.84663	FALSE		FALSE
bc-YBL104C-2	8	0.0094023	0.535033	TRUE	0.511504	FALSE
bc-YBL104C-2	9	0.0118245	0.540955	TRUE	0.570699	FALSE
bc-YBL106C	0	0.445947	0.715389	FALSE		FALSE
bc-YBL106C	1	0.647556	1.109	FALSE		FALSE
bc-YBL106C	10	0.209654	1.6616	FALSE		FALSE
bc-YBL106C	11	0.589058	0.559284	FALSE		FALSE
bc-YBL106C	12	0.274108	0	FALSE		FALSE
bc-YBL106C	13	0.128657	2.11574	FALSE		FALSE
bc-YBL106C	14	0.22239	1.87135	FALSE		FALSE
bc-YBL106C	15		0.642548	FALSE		FALSE
bc-YBL106C	16		0.771167	FALSE		FALSE
bc-YBL106C	17		0	FALSE		FALSE
bc-YBL106C	18		0	FALSE		FALSE
bc-YBL106C	19		0	FALSE		FALSE
bc-YBL106C	2	0.737834	1.12339	FALSE		FALSE
bc-YBL106C	3	0.612681	1.15547	FALSE		FALSE
bc-YBL106C	4	0.862489	0.877949	FALSE		FALSE
bc-YBL106C	5	0.727802	1.11215	FALSE		FALSE
bc-YBL106C	6		0.905929	FALSE		FALSE
bc-YBL106C	7	0.721141	1.08087	FALSE		FALSE
bc-YBL106C	8	0.0222433	0.147051	TRUE	0.743762	FALSE
bc-YBL106C	9	0.417983	0.59469	FALSE		FALSE
bc-YBL107C	0	0.784122	1.07203	FALSE		FALSE
bc-YBL107C	1		1.00673	FALSE		FALSE
bc-YBL107C	10	0.246653	0.400183	FALSE		FALSE
bc-YBL107C	11		0.942865	FALSE		FALSE
bc-YBL107C	12	0.738781	1.23332	FALSE		FALSE
bc-YBL107C	13	0.179204	0	FALSE		FALSE
bc-YBL107C	14	0.270551	0	FALSE		FALSE
bc-YBL107C	15	0.708604	1.08323	FALSE		FALSE
bc-YBL107C	16	0.0735105	2.60008	FALSE		FALSE
bc-YBL107C	17	0.632834	0	FALSE		FALSE
bc-YBL107C	18		0	FALSE		FALSE
bc-YBL107C	19	0.133725	7.03741	FALSE		FALSE
bc-YBL107C	2	0.352845	0.688719	FALSE		FALSE
bc-YBL107C	3	0.875458	0.885425	FALSE		FALSE
bc-YBL107C	4	0.748627	0.83254	FALSE		FALSE
bc-YBL107C	5		0.937467	FALSE		FALSE
bc-YBL107C	6	0.424888	1.24088	FALSE		FALSE
bc-YBL107C	7	0.740253	1.11357	FALSE		FALSE
bc-YBL107C	8	0.715625	1.11553	FALSE		FALSE
bc-YBL107C	9	0.455403	0.626597	FALSE		FALSE
bc-YBR007C	0		1.01357	FALSE		FALSE
bc-YBR007C	1	0.0847968	0.362617	FALSE		FALSE
bc-YBR007C	10	0.0374134	2.35417	TRUE	0.906743	FALSE
bc-YBR007C	11	0.742649	1.18859	FALSE		FALSE
bc-YBR007C	12	0.0634996	2.76383	FALSE		FALSE
bc-YBR007C	13	0.39074	1.49877	FALSE		FALSE
bc-YBR007C	14		0.883765	FALSE		FALSE
bc-YBR007C	15	0.630696	0	FALSE		FALSE
bc-YBR007C	16	0.238015	2.18524	FALSE		FALSE
bc-YBR007C	17		0	FALSE		FALSE
bc-YBR007C	18	1	0	FALSE		FALSE
bc-YBR007C	19		0	FALSE		FALSE
bc-YBR007C	2		0.868178	FALSE		FALSE
bc-YBR007C	3	0.212686	0.44649	FALSE		FALSE
bc-YBR007C	4	0.538242	1.24389	FALSE		FALSE
bc-YBR007C	5	0.535106	1.26059	FALSE		FALSE
bc-YBR007C	6	0.678845	1.12309	FALSE		FALSE
bc-YBR007C	7	0.661557	0.680627	FALSE		FALSE
bc-YBR007C	8	0.630542	0.625007	FALSE		FALSE
bc-YBR007C	9	0.329139	0.421294	FALSE		FALSE
bc-YBR014C	0	0.877352	1.02415	FALSE		FALSE
bc-YBR014C	1	0.0448466	0.366404	TRUE	0.96558	FALSE
bc-YBR014C	10	0.596105	0.509745	FALSE		FALSE
bc-YBR014C	11	0.58023	1.20101	FALSE		FALSE
bc-YBR014C	12	0.717123	1.04736	FALSE		FALSE
bc-YBR014C	13	0.424313	0	FALSE		FALSE
bc-YBR014C	14	0.0682893	2.6789	FALSE		FALSE
bc-YBR014C	15	0.183444	2.06971	FALSE		FALSE
bc-YBR014C	16	0.636217	0	FALSE		FALSE
bc-YBR014C	17	0.225433	2.26192	FALSE		FALSE
bc-YBR014C	18	1	0	FALSE		FALSE
bc-YBR014C	19	1	0	FALSE		FALSE
bc-YBR014C	2	0.0882719	1.64479	FALSE		FALSE
bc-YBR014C	3	0.0167658	0.225578	TRUE	0.666681	FALSE
bc-YBR014C	4	0.358276	0.5892	FALSE		FALSE
bc-YBR014C	5	0.582476	0.716472	FALSE		FALSE
bc-YBR014C	6	0.585969	1.21588	FALSE		FALSE
bc-YBR014C	7	0.0109376	2.0632	TRUE	0.549365	FALSE
bc-YBR014C	8	0.537128	1.26308	FALSE		FALSE
bc-YBR014C	9	0.00443445	0	TRUE	0.33448	FALSE
bc-YBR018C	0	0.284734	0.732455	FALSE		FALSE
bc-YBR018C	1	0.40128	1.20534	FALSE		FALSE
bc-YBR018C	10	0.168619	0.437486	FALSE		FALSE
bc-YBR018C	11	0.0558274	1.88972	FALSE		FALSE
bc-YBR018C	12	0.391242	0.29965	FALSE		FALSE
bc-YBR018C	13		0.974836	FALSE		FALSE
bc-YBR018C	14	0.748633	1.14961	FALSE		FALSE
bc-YBR018C	15	0.744287	1.18421	FALSE		FALSE
bc-YBR018C	16		0.947507	FALSE		FALSE
bc-YBR018C	17	0.413067	0	FALSE		FALSE
bc-YBR018C	18	0.636089	0	FALSE		FALSE
bc-YBR018C	19		0	FALSE		FALSE
bc-YBR018C	2	0.0286423	1.63113	TRUE	0.828817	FALSE
bc-YBR018C	3	0.500982	0.774344	FALSE		FALSE
bc-YBR018C	4	0.89255	1.01126	FALSE		FALSE
bc-YBR018C	5	0.410424	0.751534	FALSE		FALSE
bc-YBR018C	6		0.973923	FALSE		FALSE
bc-YBR018C	7	0.473339	0.73779	FALSE		FALSE
bc-YBR018C	8	0.435597	0.722671	FALSE		FALSE
bc-YBR018C	9	0.201571	0.547997	FALSE		FALSE
bc-YBR019C	0		0.929019	FALSE		FALSE
bc-YBR019C	1	0.328425	0.634518	FALSE		FALSE
bc-YBR019C	10	0.443164	0.504434	FALSE		FALSE
bc-YBR019C	11	0.397661	1.48559	FALSE		FALSE
bc-YBR019C	12	0.0500443	2.59089	FALSE	0.983455	FALSE
bc-YBR019C	13	0.699681	1.12402	FALSE		FALSE
bc-YBR019C	14	0.665896	1.32554	FALSE		FALSE
bc-YBR019C	15		0.68272	FALSE		FALSE
bc-YBR019C	16		0.81938	FALSE		FALSE
bc-YBR019C	17		0	FALSE		FALSE
bc-YBR019C	18		0	FALSE		FALSE
bc-YBR019C	19		0	FALSE		FALSE
bc-YBR019C	2	0.862231	0.868102	FALSE		FALSE
bc-YBR019C	3		1.0045	FALSE		FALSE
bc-YBR019C	4	0.473757	0.699614	FALSE		FALSE
bc-YBR019C	5	0.375548	1.29986	FALSE		FALSE
bc-YBR019C	6	0.152577	1.56413	FALSE		FALSE
bc-YBR019C	7	0.706431	0.765649	FALSE		FALSE
bc-YBR019C	8	0.531558	0.624955	FALSE		FALSE
bc-YBR019C	9	0.291438	0.473916	FALSE		FALSE
bc-YBR020W-1	0	0.537793	1.15018	FALSE		FALSE
bc-YBR020W-1	1	0.611	1.11688	FALSE		FALSE
bc-YBR020W-1	10	0.294094	0.490717	FALSE		FALSE
bc-YBR020W-1	11	0.496776	0.578092	FALSE		FALSE
bc-YBR020W-1	12		0.672163	FALSE		FALSE
bc-YBR020W-1	13	0.208405	1.82232	FALSE		FALSE
bc-YBR020W-1	14		0.859673	FALSE		FALSE
bc-YBR020W-1	15	0.0823106	2.21397	FALSE		FALSE
bc-YBR020W-1	16		0.531404	FALSE		FALSE
bc-YBR020W-1	17	1	0.725845	FALSE		FALSE
bc-YBR020W-1	18	1	0.946037	FALSE		FALSE
bc-YBR020W-1	19	1	0	FALSE		FALSE
bc-YBR020W-1	2	0.484066	0.774096	FALSE		FALSE
bc-YBR020W-1	3	0.0736231	1.51998	FALSE		FALSE
bc-YBR020W-1	4	0.66477	0.831834	FALSE		FALSE
bc-YBR020W-1	5	0.106256	0.536492	FALSE		FALSE
bc-YBR020W-1	6	0.235552	0.624294	FALSE		FALSE
bc-YBR020W-1	7	0.764835	1.07589	FALSE		FALSE
bc-YBR020W-1	8	0.739558	0.810617	FALSE		FALSE
bc-YBR020W-1	9	0.313395	0.614685	FALSE		FALSE
bc-YBR020W-2	0	0.19841	1.93106	FALSE		FALSE
bc-YBR020W-2	1		0.828961	FALSE		FALSE
bc-YBR020W-2	10	0.589413	1.15328	FALSE		FALSE
bc-YBR020W-2	11	1	0	FALSE		FALSE
bc-YBR020W-2	12	0.35454	2.36947	FALSE		FALSE
bc-YBR020W-2	13	0.065096	5.13924	FALSE		FALSE
bc-YBR020W-2	14	1	0	FALSE		FALSE
bc-YBR020W-2	15		0	FALSE		FALSE
bc-YBR020W-2	16	1	0	FALSE		FALSE
bc-YBR020W-2	17	1	0	FALSE		FALSE
bc-YBR020W-2	18		0	FALSE		FALSE
bc-YBR020W-2	19		0	FALSE		FALSE
bc-YBR020W-2	2	0.251932	0	FALSE		FALSE
bc-YBR020W-2	3		0.510382	FALSE		FALSE
bc-YBR020W-2	4	0.410978	0	FALSE		FALSE
bc-YBR020W-2	5	0.709455	1.08068	FALSE		FALSE
bc-YBR020W-2	6	0.70498	1.10036	FALSE		FALSE
bc-YBR020W-2	7	0.691072	1.16703	FALSE		FALSE
bc-YBR020W-2	8	0.186875	2.14328	FALSE		FALSE
bc-YBR020W-2	9	0.63773	0	FALSE		FALSE
bc-YBR021W	0	0.548993	0.787175	FALSE		FALSE
bc-YBR021W	1	0.756605	0.844801	FALSE		FALSE
bc-YBR021W	10	0.621072	1.17535	FALSE		FALSE
bc-YBR021W	11	0.589398	0.553852	FALSE		FALSE
bc-YBR021W	12	0.726815	0.482972	FALSE		FALSE
bc-YBR021W	13	0.269937	0	FALSE		FALSE
bc-YBR021W	14	0.414754	0	FALSE		FALSE
bc-YBR021W	15	0.673284	1.27261	FALSE		FALSE
bc-YBR021W	16	0.149116	2.29099	FALSE		FALSE
bc-YBR021W	17	0.252638	2.0862	FALSE		FALSE
bc-YBR021W	18	0.17122	2.71898	FALSE		FALSE
bc-YBR021W	19	1	0	FALSE		FALSE
bc-YBR021W	2	0.86881	1.01136	FALSE		FALSE
bc-YBR021W	3	0.86593	1.04024	FALSE		FALSE
bc-YBR021W	4	0.732009	1.08675	FALSE		FALSE
bc-YBR021W	5	0.862541	0.881091	FALSE		FALSE
bc-YBR021W	6		0.89713	FALSE		FALSE
bc-YBR021W	7	0.855892	0.832535	FALSE		FALSE
bc-YBR021W	8	0.69221	1.16495	FALSE		FALSE
bc-YBR021W	9	0.688032	0.736149	FALSE		FALSE
bc-YBR023C	0	0.544459	0.856771	FALSE		FALSE
bc-YBR023C	1	0.140903	0.689693	FALSE		FALSE
bc-YBR023C	10	0.612862	0.74633	FALSE		FALSE
bc-YBR023C	11	0.0971562	0.376813	FALSE		FALSE
bc-YBR023C	12	0.47292	1.31437	FALSE		FALSE
bc-YBR023C	13	0.0810384	1.90063	FALSE		FALSE
bc-YBR023C	14	0.27532	0.280193	FALSE		FALSE
bc-YBR023C	15	0.782036	1.15442	FALSE		FALSE
bc-YBR023C	16	0.542911	1.38548	FALSE		FALSE
bc-YBR023C	17	0.281194	0	FALSE		FALSE
bc-YBR023C	18	0.417407	0	FALSE		FALSE
bc-YBR023C	19	0.235339	3.74958	FALSE		FALSE
bc-YBR023C	2	0.910885	1.00912	FALSE		FALSE
bc-YBR023C	3	0.571148	1.13227	FALSE		FALSE
bc-YBR023C	4	0.726727	0.887218	FALSE		FALSE
bc-YBR023C	5	0.297301	1.24876	FALSE		FALSE
bc-YBR023C	6	0.187707	0.661176	FALSE		FALSE
bc-YBR023C	7	0.0734353	1.45637	FALSE		FALSE
bc-YBR023C	8	0.790618	1.05675	FALSE		FALSE
bc-YBR023C	9	0.019619	0.40067	TRUE	0.718945	FALSE
bc-YBR025C	0	0.40255	1.44819	FALSE		FALSE
bc-YBR025C	1		0.932578	FALSE		FALSE
bc-YBR025C	10	0.627595	0	FALSE		FALSE
bc-YBR025C	11		0	FALSE		FALSE
bc-YBR025C	12	1	0	FALSE		FALSE
bc-YBR025C	13		0	FALSE		FALSE
bc-YBR025C	14	0.078321	4.54577	FALSE		FALSE
bc-YBR025C	15		0	FALSE		FALSE
bc-YBR025C	16		0	FALSE		FALSE
bc-YBR025C	17	0.235616	3.83804	FALSE		FALSE
bc-YBR025C	18	1	0	FALSE		FALSE
bc-YBR025C	19		0	FALSE		FALSE
bc-YBR025C	2	0.35958	1.48854	FALSE		FALSE
bc-YBR025C	3	0.347465	1.53102	FALSE		FALSE
bc-YBR025C	4	0.511196	0.399892	FALSE		FALSE
bc-YBR025C	5	0.727692	0.405259	FALSE		FALSE
bc-YBR025C	6	0.72607	0.412635	FALSE		FALSE
bc-YBR025C	7	0.300502	1.75049	FALSE		FALSE
bc-YBR025C	8	0.417814	0	FALSE		FALSE
bc-YBR025C	9	0.708679	1.08345	FALSE		FALSE
bc-YBR030W	0	0.480652	0.552923	FALSE		FALSE
bc-YBR030W	1	0.641031	1.18684	FALSE		FALSE
bc-YBR030W	10		0.550385	FALSE		FALSE
bc-YBR030W	11	0.212674	1.94515	FALSE		FALSE
bc-YBR030W	12		0	FALSE		FALSE
bc-YBR030W	13	0.0540664	3.67951	FALSE		FALSE
bc-YBR030W	14		0	FALSE		FALSE
bc-YBR030W	15	0.0337229	4.46941	TRUE	0.882133	FALSE
bc-YBR030W	16		0	FALSE		FALSE
bc-YBR030W	17	0.340937	2.44225	FALSE		FALSE
bc-YBR030W	18		0	FALSE		FALSE
bc-YBR030W	19		0	FALSE		FALSE
bc-YBR030W	2	0.796134	0.710439	FALSE		FALSE
bc-YBR030W	3	0.431953	0.487144	FALSE		FALSE
bc-YBR030W	4	0.597719	1.2723	FALSE		FALSE
bc-YBR030W	5	0.584269	0.515778	FALSE		FALSE
bc-YBR030W	6	0.791384	1.05029	FALSE		FALSE
bc-YBR030W	7	0.273718	1.67081	FALSE		FALSE
bc-YBR030W	8	1	0.681894	FALSE		FALSE
bc-YBR030W	9	0.112755	0	FALSE		FALSE
bc-YBR031W	0	0.722704	0.884246	FALSE		FALSE
bc-YBR031W	1	0.80694	0.896313	FALSE		FALSE
bc-YBR031W	10	0.229087	0.440138	FALSE		FALSE
bc-YBR031W	11	0.528014	1.20983	FALSE		FALSE
bc-YBR031W	12	0.579309	1.20575	FALSE		FALSE
bc-YBR031W	13	0.555294	1.30766	FALSE		FALSE
bc-YBR031W	14		0.77106	FALSE		FALSE
bc-YBR031W	15	0.526418	0.397157	FALSE		FALSE
bc-YBR031W	16	0.728089	0.476649	FALSE		FALSE
bc-YBR031W	17		0.651026	FALSE		FALSE
bc-YBR031W	18	0.635699	0	FALSE		FALSE
bc-YBR031W	19	0.177444	5.15862	FALSE		FALSE
bc-YBR031W	2		0.946786	FALSE		FALSE
bc-YBR031W	3	0.686644	0.843967	FALSE		FALSE
bc-YBR031W	4	0.225328	1.35649	FALSE		FALSE
bc-YBR031W	5		0.962312	FALSE		FALSE
bc-YBR031W	6	0.67681	0.83985	FALSE		FALSE
bc-YBR031W	7	0.887018	1.03919	FALSE		FALSE
bc-YBR031W	8	0.876676	0.908821	FALSE		FALSE
bc-YBR031W	9	0.525817	0.7351	FALSE		FALSE
bc-YBR034C	0	0.92914	1.01272	FALSE		FALSE
bc-YBR034C	1	0.854577	1.02655	FALSE		FALSE
bc-YBR034C	10	0.552954	1.17625	FALSE		FALSE
bc-YBR034C	11	0.338507	1.28671	FALSE		FALSE
bc-YBR034C	12	0.833036	1.0358	FALSE		FALSE
bc-YBR034C	13		0.936112	FALSE		FALSE
bc-YBR034C	14	0.143655	0.220803	FALSE		FALSE
bc-YBR034C	15	0.337486	0.454902	FALSE		FALSE
bc-YBR034C	16	0.105085	1.91072	FALSE		FALSE
bc-YBR034C	17		0.745681	FALSE		FALSE
bc-YBR034C	18		0.971891	FALSE		FALSE
bc-YBR034C	19	1	0	FALSE		FALSE
bc-YBR034C	2	0.620834	1.08432	FALSE		FALSE
bc-YBR034C	3	0.542378	0.855083	FALSE		FALSE
bc-YBR034C	4	0.538291	1.12638	FALSE		FALSE
bc-YBR034C	5	0.0732847	0.629852	FALSE		FALSE
bc-YBR034C	6	0.407466	1.16228	FALSE		FALSE
bc-YBR034C	7	0.156682	0.680111	FALSE		FALSE
bc-YBR034C	8		0.988864	FALSE		FALSE
bc-YBR034C	9	0.000126239	0.210497	TRUE	0.0282125	TRUE
bc-YBR035C	0	0.38478	0	FALSE		FALSE
bc-YBR035C	1	0.62615	0	FALSE		FALSE
bc-YBR035C	10	1	0	FALSE		FALSE
bc-YBR035C	11		0	FALSE		FALSE
bc-YBR035C	12		0	FALSE		FALSE
bc-YBR035C	13	1	0	FALSE		FALSE
bc-YBR035C	14		0	FALSE		FALSE
bc-YBR035C	15	2.80376e-10	43.7022	TRUE	3.21131e-07	TRUE
bc-YBR035C	16		0	FALSE		FALSE
bc-YBR035C	17		0	FALSE		FALSE
bc-YBR035C	18		0	FALSE		FALSE
bc-YBR035C	19		0	FALSE		FALSE
bc-YBR035C	2	0.61652	0	FALSE		FALSE
bc-YBR035C	3	0.616117	0	FALSE		FALSE
bc-YBR035C	4	0.320591	1.86617	FALSE		FALSE
bc-YBR035C	5		0.945652	FALSE		FALSE
bc-YBR035C	6	0.616418	0	FALSE		FALSE
bc-YBR035C	7		0	FALSE		FALSE
bc-YBR035C	8		0	FALSE		FALSE
bc-YBR035C	9	0.563924	1.26413	FALSE		FALSE
bc-YBR036C	0	0.174999	1.49363	FALSE		FALSE
bc-YBR036C	1	0.718353	0.801521	FALSE		FALSE
bc-YBR036C	10	0.0773075	0	FALSE		FALSE
bc-YBR036C	11	0.75106	1.12602	FALSE		FALSE
bc-YBR036C	12	0.40956	0	FALSE		FALSE
bc-YBR036C	13		0.709954	FALSE		FALSE
bc-YBR036C	14	0.34051	1.67446	FALSE		FALSE
bc-YBR036C	15	0.327829	1.72486	FALSE		FALSE
bc-YBR036C	16	0.256588	2.07013	FALSE		FALSE
bc-YBR036C	17	0.510053	1.41377	FALSE		FALSE
bc-YBR036C	18	0.42192	1.84275	FALSE		FALSE
bc-YBR036C	19	1	0	FALSE		FALSE
bc-YBR036C	2	0.0593476	1.78199	FALSE		FALSE
bc-YBR036C	3	0.0651663	0.281991	FALSE		FALSE
bc-YBR036C	4	0.684493	0.736493	FALSE		FALSE
bc-YBR036C	5	0.412381	0.597149	FALSE		FALSE
bc-YBR036C	6		0.911975	FALSE		FALSE
bc-YBR036C	7	0.299359	1.4508	FALSE		FALSE
bc-YBR036C	8	0.093184	0.197374	FALSE		FALSE
bc-YBR036C	9	0.488656	0.598655	FALSE		FALSE
bc-YBR037C	0	0.753725	1.0692	FALSE		FALSE
bc-YBR037C	1	0.870114	1.0519	FALSE		FALSE
bc-YBR037C	10	1	0.79824	FALSE		FALSE
bc-YBR037C	11	0.379289	0.313458	FALSE		FALSE
bc-YBR037C	12	0.118719	2.18679	FALSE		FALSE
bc-YBR037C	13	0.418285	0	FALSE		FALSE
bc-YBR037C	14	0.409196	0	FALSE		FALSE
bc-YBR037C	15		0.720243	FALSE		FALSE
bc-YBR037C	16		0.864415	FALSE		FALSE
bc-YBR037C	17	0.0118784	4.72266	TRUE	0.571554	FALSE
bc-YBR037C	18	1	0	FALSE		FALSE
bc-YBR037C	19		0	FALSE		FALSE
bc-YBR037C	2	0.599971	1.14477	FALSE		FALSE
bc-YBR037C	3	0.3573	0.588756	FALSE		FALSE
bc-YBR037C	4	0.854344	0.861099	FALSE		FALSE
bc-YBR037C	5	0.360106	1.3713	FALSE		FALSE
bc-YBR037C	6		0.888542	FALSE		FALSE
bc-YBR037C	7	0.567491	1.2116	FALSE		FALSE
bc-YBR037C	8	0.287198	0.494475	FALSE		FALSE
bc-YBR037C	9	0.12951	0.333311	FALSE		FALSE
bc-YBR040W	0	0.457246	1.174	FALSE		FALSE
bc-YBR040W	1	1	0.960023	FALSE		FALSE
bc-YBR040W	10	0.67415	1.1687	FALSE		FALSE
bc-YBR040W	11	0.49546	0.590059	FALSE		FALSE
bc-YBR040W	12		0.686077	FALSE		FALSE
bc-YBR040W	13	0.529384	0.372004	FALSE		FALSE
bc-YBR040W	14	0.731645	0.438764	FALSE		FALSE
bc-YBR040W	15	0.286475	0	FALSE		FALSE
bc-YBR040W	16		0.542404	FALSE		FALSE
bc-YBR040W	17	0.647707	0	FALSE		FALSE
bc-YBR040W	18		0.965619	FALSE		FALSE
bc-YBR040W	19		0	FALSE		FALSE
bc-YBR040W	2	0.211654	1.36474	FALSE		FALSE
bc-YBR040W	3	0.19013	0.591079	FALSE		FALSE
bc-YBR040W	4	0.769512	0.849055	FALSE		FALSE
bc-YBR040W	5	0.884272	1.0169	FALSE		FALSE
bc-YBR040W	6	0.768655	0.876115	FALSE		FALSE
bc-YBR040W	7	0.880297	1.01366	FALSE		FALSE
bc-YBR040W	8	0.738507	0.827397	FALSE		FALSE
bc-YBR040W	9	0.866874	1.04571	FALSE		FALSE
bc-YBR042C	0	0.835732	1.07105	FALSE		FALSE
bc-YBR042C	1	1	0.985275	FALSE		FALSE
bc-YBR042C	10	0.725533	0.456914	FALSE		FALSE
bc-YBR042C	11		0.538264	FALSE		FALSE
bc-YBR042C	12	0.295331	1.87758	FALSE		FALSE
bc-YBR042C	13		1.01812	FALSE		FALSE
bc-YBR042C	14	0.569191	1.20065	FALSE		FALSE
bc-YBR042C	15	0.200327	2.47356	FALSE		FALSE
bc-YBR042C	16	1	0	FALSE		FALSE
bc-YBR042C	17		0	FALSE		FALSE
bc-YBR042C	18	0.319092	2.6425	FALSE		FALSE
bc-YBR042C	19		0	FALSE		FALSE
bc-YBR042C	2	0.250768	1.57264	FALSE		FALSE
bc-YBR042C	3	1	0.808768	FALSE		FALSE
bc-YBR042C	4	0.6255	0.633762	FALSE		FALSE
bc-YBR042C	5		0.856307	FALSE		FALSE
bc-YBR042C	6	0.149954	1.74377	FALSE		FALSE
bc-YBR042C	7	0.798601	0.693516	FALSE		FALSE
bc-YBR042C	8	0.0786978	0	FALSE		FALSE
bc-YBR042C	9	0.260434	0.286181	FALSE		FALSE
bc-YBR043C	0	0.860982	0.853504	FALSE		FALSE
bc-YBR043C	1	0.273754	0.572541	FALSE		FALSE
bc-YBR043C	10	0.0773075	0	FALSE		FALSE
bc-YBR043C	11	0.75106	1.12602	FALSE		FALSE
bc-YBR043C	12	0.66798	1.30924	FALSE		FALSE
bc-YBR043C	13	0.654865	1.41987	FALSE		FALSE
bc-YBR043C	14	0.634807	0	FALSE		FALSE
bc-YBR043C	15	0.327829	1.72486	FALSE		FALSE
bc-YBR043C	16	0.256588	2.07013	FALSE		FALSE
bc-YBR043C	17	0.510053	1.41377	FALSE		FALSE
bc-YBR043C	18		0	FALSE		FALSE
bc-YBR043C	19	1	0	FALSE		FALSE
bc-YBR043C	2	0.337625	1.37078	FALSE		FALSE
bc-YBR043C	3	0.844194	0.845949	FALSE		FALSE
bc-YBR043C	4	0.0203838	0.147305	TRUE	0.720905	FALSE
bc-YBR043C	5		0.895671	FALSE		FALSE
bc-YBR043C	6	0.111622	1.67192	FALSE		FALSE
bc-YBR043C	7	0.284727	0.483584	FALSE		FALSE
bc-YBR043C	8	0.645394	1.18422	FALSE		FALSE
bc-YBR043C	9	0.249639	1.59641	FALSE		FALSE
bc-YBR044C	0	0.744267	0.848508	FALSE		FALSE
bc-YBR044C	1	0.246333	1.4166	FALSE		FALSE
bc-YBR044C	10		0.844663	FALSE		FALSE
bc-YBR044C	11	0.772031	0.663371	FALSE		FALSE
bc-YBR044C	12	0.102607	2.31391	FALSE		FALSE
bc-YBR044C	13	0.675952	1.25475	FALSE		FALSE
bc-YBR044C	14	0.395911	1.47969	FALSE		FALSE
bc-YBR044C	15		0.76213	FALSE		FALSE
bc-YBR044C	16	0.631039	0	FALSE		FALSE
bc-YBR044C	17	0.553416	1.24936	FALSE		FALSE
bc-YBR044C	18		0	FALSE		FALSE
bc-YBR044C	19		0	FALSE		FALSE
bc-YBR044C	2	0.854192	0.847942	FALSE		FALSE
bc-YBR044C	3		0.996749	FALSE		FALSE
bc-YBR044C	4	0.445503	0.650882	FALSE		FALSE
bc-YBR044C	5	0.704323	0.791486	FALSE		FALSE
bc-YBR044C	6	0.255594	1.47746	FALSE		FALSE
bc-YBR044C	7	0.0142996	0.142456	TRUE	0.617843	FALSE
bc-YBR044C	8	0.0444217	0.174418	TRUE	0.96131	FALSE
bc-YBR044C	9	0.195381	1.58707	FALSE		FALSE
bc-YBR045C	0	0.684782	1.1795	FALSE		FALSE
bc-YBR045C	1		0.949438	FALSE		FALSE
bc-YBR045C	10	0.727587	0.440296	FALSE		FALSE
bc-YBR045C	11		0.518688	FALSE		FALSE
bc-YBR045C	12		0.904631	FALSE		FALSE
bc-YBR045C	13		0.981091	FALSE		FALSE
bc-YBR045C	14	0.582421	1.15699	FALSE		FALSE
bc-YBR045C	15	1	0	FALSE		FALSE
bc-YBR045C	16		0	FALSE		FALSE
bc-YBR045C	17	0.404803	1.95374	FALSE		FALSE
bc-YBR045C	18		0	FALSE		FALSE
bc-YBR045C	19		0	FALSE		FALSE
bc-YBR045C	2	0.653787	1.1366	FALSE		FALSE
bc-YBR045C	3		0.974206	FALSE		FALSE
bc-YBR045C	4		0.81423	FALSE		FALSE
bc-YBR045C	5	0.634764	1.23775	FALSE		FALSE
bc-YBR045C	6	0.161114	1.68035	FALSE		FALSE
bc-YBR045C	7	0.322228	0.445544	FALSE		FALSE
bc-YBR045C	8	0.263328	0.272754	FALSE		FALSE
bc-YBR045C	9		0.827305	FALSE		FALSE
bc-YBR046C	0	0.401534	0.675692	FALSE		FALSE
bc-YBR046C	1	0.614371	1.13956	FALSE		FALSE
bc-YBR046C	10		0.86478	FALSE		FALSE
bc-YBR046C	11	0.770561	1.01876	FALSE		FALSE
bc-YBR046C	12	0.687814	1.18452	FALSE		FALSE
bc-YBR046C	13	0.410986	0	FALSE		FALSE
bc-YBR046C	14	0.643696	0	FALSE		FALSE
bc-YBR046C	15		0.78028	FALSE		FALSE
bc-YBR046C	16	1	0.936469	FALSE		FALSE
bc-YBR046C	17		0	FALSE		FALSE
bc-YBR046C	18	0.45392	1.66714	FALSE		FALSE
bc-YBR046C	19		0	FALSE		FALSE
bc-YBR046C	2	0.466522	1.2402	FALSE		FALSE
bc-YBR046C	3	0.249078	0.510268	FALSE		FALSE
bc-YBR046C	4		0.932885	FALSE		FALSE
bc-YBR046C	5		0.945406	FALSE		FALSE
bc-YBR046C	6	0.562344	1.23764	FALSE		FALSE
bc-YBR046C	7	0.428798	1.3126	FALSE		FALSE
bc-YBR046C	8	0.37634	0.535695	FALSE		FALSE
bc-YBR046C	9	0.825096	1.08324	FALSE		FALSE
bc-YBR047W	0	0.003666	0.307084	TRUE	0.295399	FALSE
bc-YBR047W	1	0.267289	0.659152	FALSE		FALSE
bc-YBR047W	10	0.0021286	2.56744	TRUE	0.212993	FALSE
bc-YBR047W	11	0.335017	0.432135	FALSE		FALSE
bc-YBR047W	12	0.119582	0	FALSE		FALSE
bc-YBR047W	13	0.737776	0.408664	FALSE		FALSE
bc-YBR047W	14	8.17865e-08	6.74704	TRUE	5.58062e-05	TRUE
bc-YBR047W	15	0.0185485	2.97868	TRUE	0.700113	FALSE
bc-YBR047W	16	0.686562	1.19169	FALSE		FALSE
bc-YBR047W	17		0.813866	FALSE		FALSE
bc-YBR047W	18	0.611981	1.06073	FALSE		FALSE
bc-YBR047W	19	1	0	FALSE		FALSE
bc-YBR047W	2	0.000153073	0.0789032	TRUE	0.0324903	TRUE
bc-YBR047W	3	0.00491746	0.243491	TRUE	0.353088	FALSE
bc-YBR047W	4	0.759277	0.847925	FALSE		FALSE
bc-YBR047W	5	0.0587343	0.429665	FALSE		FALSE
bc-YBR047W	6	0.025679	0.34999	TRUE	0.790868	FALSE
bc-YBR047W	7	0.334201	0.64955	FALSE		FALSE
bc-YBR047W	8	0.724956	0.795308	FALSE		FALSE
bc-YBR047W	9	1.14369e-12	4.47959	TRUE	1.93043e-09	TRUE
bc-YBR048W	0	0.884446	1.05098	FALSE		FALSE
bc-YBR048W	1	0.284143	0.644561	FALSE		FALSE
bc-YBR048W	10		0.896737	FALSE		FALSE
bc-YBR048W	11	0.437964	1.32049	FALSE		FALSE
bc-YBR048W	12		0.921228	FALSE		FALSE
bc-YBR048W	13	1	0.999107	FALSE		FALSE
bc-YBR048W	14	0.419984	0	FALSE		FALSE
bc-YBR048W	15		0.60684	FALSE		FALSE
bc-YBR048W	16		0.728311	FALSE		FALSE
bc-YBR048W	17		0.994787	FALSE		FALSE
bc-YBR048W	18		0	FALSE		FALSE
bc-YBR048W	19		0	FALSE		FALSE
bc-YBR048W	2	0.198556	1.44675	FALSE		FALSE
bc-YBR048W	3		0.992054	FALSE		FALSE
bc-YBR048W	4	0.735732	0.829152	FALSE		FALSE
bc-YBR048W	5		0.945323	FALSE		FALSE
bc-YBR048W	6		0.962531	FALSE		FALSE
bc-YBR048W	7	0.723089	0.793975	FALSE		FALSE
bc-YBR048W	8		0.972127	FALSE		FALSE
bc-YBR048W	9	0.559065	0.702055	FALSE		FALSE
bc-YBR051W	0	0.850261	1.0297	FALSE		FALSE
bc-YBR051W	1	0.558057	1.24327	FALSE		FALSE
bc-YBR051W	10	0.341374	1.53746	FALSE		FALSE
bc-YBR051W	11	0.726864	0.452813	FALSE		FALSE
bc-YBR051W	12	0.141423	2.36915	FALSE		FALSE
bc-YBR051W	13		0.856487	FALSE		FALSE
bc-YBR051W	14	1	1.01005	FALSE		FALSE
bc-YBR051W	15	0.620582	1.04046	FALSE		FALSE
bc-YBR051W	16	0.19658	2.49739	FALSE		FALSE
bc-YBR051W	17	0.447329	1.7056	FALSE		FALSE
bc-YBR051W	18		0	FALSE		FALSE
bc-YBR051W	19	1	0	FALSE		FALSE
bc-YBR051W	2	0.280461	0.49614	FALSE		FALSE
bc-YBR051W	3	0.392588	1.36074	FALSE		FALSE
bc-YBR051W	4	0.825517	1.06626	FALSE		FALSE
bc-YBR051W	5		0.900453	FALSE		FALSE
bc-YBR051W	6	0.819738	0.733459	FALSE		FALSE
bc-YBR051W	7		0.97238	FALSE		FALSE
bc-YBR051W	8	0.188477	0.238112	FALSE		FALSE
bc-YBR051W	9	0.0329789	0	TRUE	0.876977	FALSE
bc-YBR054W	0	0.471547	0.657455	FALSE		FALSE
bc-YBR054W	1	0.856127	1.05844	FALSE		FALSE
bc-YBR054W	10	0.771392	0.654449	FALSE		FALSE
bc-YBR054W	11	0.523097	0.38549	FALSE		FALSE
bc-YBR054W	12	0.663356	1.34463	FALSE		FALSE
bc-YBR054W	13	0.0148242	3.64526	TRUE	0.625941	FALSE
bc-YBR054W	14	0.633155	0	FALSE		FALSE
bc-YBR054W	15		0.885751	FALSE		FALSE
bc-YBR054W	16		0	FALSE		FALSE
bc-YBR054W	17	1	0	FALSE		FALSE
bc-YBR054W	18	0.413631	1.89252	FALSE		FALSE
bc-YBR054W	19		0	FALSE		FALSE
bc-YBR054W	2	0.553398	0.703963	FALSE		FALSE
bc-YBR054W	3	0.690433	1.15843	FALSE		FALSE
bc-YBR054W	4	0.418956	1.36154	FALSE		FALSE
bc-YBR054W	5		0.919886	FALSE		FALSE
bc-YBR054W	6	0.527132	0.624457	FALSE		FALSE
bc-YBR054W	7	1	0.993365	FALSE		FALSE
bc-YBR054W	8		1.01354	FALSE		FALSE
bc-YBR054W	9		0.819797	FALSE		FALSE
bc-YBR056W-A	0	0.722188	0.405513	FALSE		FALSE
bc-YBR056W-A	1		0.870422	FALSE		FALSE
bc-YBR056W-A	10		0	FALSE		FALSE
bc-YBR056W-A	11	0.514937	1.42653	FALSE		FALSE
bc-YBR056W-A	12		0	FALSE		FALSE
bc-YBR056W-A	13	0.319975	2.6982	FALSE		FALSE
bc-YBR056W-A	14		0	FALSE		FALSE
bc-YBR056W-A	15		0	FALSE		FALSE
bc-YBR056W-A	16		0	FALSE		FALSE
bc-YBR056W-A	17		0	FALSE		FALSE
bc-YBR056W-A	18		0	FALSE		FALSE
bc-YBR056W-A	19	1	0	FALSE		FALSE
bc-YBR056W-A	2		1.04203	FALSE		FALSE
bc-YBR056W-A	3	0.441145	1.60762	FALSE		FALSE
bc-YBR056W-A	4	0.403344	0	FALSE		FALSE
bc-YBR056W-A	5	0.401972	0	FALSE		FALSE
bc-YBR056W-A	6		0.577732	FALSE		FALSE
bc-YBR056W-A	7	0.10272	2.45075	FALSE		FALSE
bc-YBR056W-A	8	0.17095	2.25035	FALSE		FALSE
bc-YBR056W-A	9	0.643963	1.51689	FALSE		FALSE
bc-YBR058C	0	0.603716	1.22875	FALSE		FALSE
bc-YBR058C	1		0.791298	FALSE		FALSE
bc-YBR058C	10		0.733875	FALSE		FALSE
bc-YBR058C	11		0.864543	FALSE		FALSE
bc-YBR058C	12		0	FALSE		FALSE
bc-YBR058C	13	0.133056	3.27046	FALSE		FALSE
bc-YBR058C	14	0.411506	1.92845	FALSE		FALSE
bc-YBR058C	15		0	FALSE		FALSE
bc-YBR058C	16		0	FALSE		FALSE
bc-YBR058C	17	1	0	FALSE		FALSE
bc-YBR058C	18		0	FALSE		FALSE
bc-YBR058C	19		0	FALSE		FALSE
bc-YBR058C	2	0.361836	0.315752	FALSE		FALSE
bc-YBR058C	3	1	0.974285	FALSE		FALSE
bc-YBR058C	4	0.523284	0.339297	FALSE		FALSE
bc-YBR058C	5		0.687671	FALSE		FALSE
bc-YBR058C	6	0.00513058	3.15087	TRUE	0.361621	FALSE
bc-YBR058C	7	0.514681	0.371315	FALSE		FALSE
bc-YBR058C	8		0.909238	FALSE		FALSE
bc-YBR058C	9	0.721785	0.459653	FALSE		FALSE
bc-YBR062C-1	0	0.472714	0.885589	FALSE		FALSE
bc-YBR062C-1	1	0.659605	1.06688	FALSE		FALSE
bc-YBR062C-1	10	0.0539169	0.539843	FALSE		FALSE
bc-YBR062C-1	11	0.371944	1.20831	FALSE		FALSE
bc-YBR062C-1	12		0.998256	FALSE		FALSE
bc-YBR062C-1	13	0.37758	1.32324	FALSE		FALSE
bc-YBR062C-1	14	0.33842	0.567464	FALSE		FALSE
bc-YBR062C-1	15	0.0790414	1.75357	FALSE		FALSE
bc-YBR062C-1	16	0.831421	1.05235	FALSE		FALSE
bc-YBR062C-1	17	0.322421	1.43733	FALSE		FALSE
bc-YBR062C-1	18	0.568536	1.24894	FALSE		FALSE
bc-YBR062C-1	19	1	0	FALSE		FALSE
bc-YBR062C-1	2		0.998575	FALSE		FALSE
bc-YBR062C-1	3	0.369499	0.836008	FALSE		FALSE
bc-YBR062C-1	4	0.182431	0.773606	FALSE		FALSE
bc-YBR062C-1	5	0.558929	0.885152	FALSE		FALSE
bc-YBR062C-1	6	0.0105373	0.592315	TRUE	0.536556	FALSE
bc-YBR062C-1	7		0.983175	FALSE		FALSE
bc-YBR062C-1	8	0.252588	0.769108	FALSE		FALSE
bc-YBR062C-1	9	0.186708	1.25091	FALSE		FALSE
bc-YBR062C-2	0	0.646875	1.09024	FALSE		FALSE
bc-YBR062C-2	1	0.546464	0.813957	FALSE		FALSE
bc-YBR062C-2	10	0.17005	0.424687	FALSE		FALSE
bc-YBR062C-2	11		1.00059	FALSE		FALSE
bc-YBR062C-2	12		0.872567	FALSE		FALSE
bc-YBR062C-2	13	0.258196	1.57716	FALSE		FALSE
bc-YBR062C-2	14	0.753492	1.11598	FALSE		FALSE
bc-YBR062C-2	15		0.766381	FALSE		FALSE
bc-YBR062C-2	16	0.729329	0.459916	FALSE		FALSE
bc-YBR062C-2	17	0.675833	1.25633	FALSE		FALSE
bc-YBR062C-2	18	0.34754	1.63744	FALSE		FALSE
bc-YBR062C-2	19		0	FALSE		FALSE
bc-YBR062C-2	2	0.520681	1.15714	FALSE		FALSE
bc-YBR062C-2	3	0.181654	0.626452	FALSE		FALSE
bc-YBR062C-2	4	0.688933	1.11254	FALSE		FALSE
bc-YBR062C-2	5	0.686633	0.862201	FALSE		FALSE
bc-YBR062C-2	6	1	0.945429	FALSE		FALSE
bc-YBR062C-2	7	0.780513	1.07435	FALSE		FALSE
bc-YBR062C-2	8	0.275235	0.613834	FALSE		FALSE
bc-YBR062C-2	9	0.877024	0.88662	FALSE		FALSE
bc-YBR063C	0	0.415308	1.39825	FALSE		FALSE
bc-YBR063C	1		0.900412	FALSE		FALSE
bc-YBR063C	10	1	0.835112	FALSE		FALSE
bc-YBR063C	11	0.282861	1.9676	FALSE		FALSE
bc-YBR063C	12	1	0	FALSE		FALSE
bc-YBR063C	13		0	FALSE		FALSE
bc-YBR063C	14	0.373628	2.19454	FALSE		FALSE
bc-YBR063C	15		0	FALSE		FALSE
bc-YBR063C	16	0.0576505	5.4266	FALSE		FALSE
bc-YBR063C	17	1	0	FALSE		FALSE
bc-YBR063C	18		0	FALSE		FALSE
bc-YBR063C	19	1	0	FALSE		FALSE
bc-YBR063C	2	0.514046	0.359308	FALSE		FALSE
bc-YBR063C	3	0.512341	0.369565	FALSE		FALSE
bc-YBR063C	4	0.343596	1.54437	FALSE		FALSE
bc-YBR063C	5	0.193533	1.95642	FALSE		FALSE
bc-YBR063C	6	0.739128	1.1952	FALSE		FALSE
bc-YBR063C	7	0.166321	0	FALSE		FALSE
bc-YBR063C	8		0.517319	FALSE		FALSE
bc-YBR063C	9	0.258378	0	FALSE		FALSE
bc-YBR064W	0	0.84206	0.853566	FALSE		FALSE
bc-YBR064W	1	0.541115	1.22148	FALSE		FALSE
bc-YBR064W	10	0.30748	1.69935	FALSE		FALSE
bc-YBR064W	11	0.26756	0	FALSE		FALSE
bc-YBR064W	12	0.114964	2.61857	FALSE		FALSE
bc-YBR064W	13	0.291567	1.89334	FALSE		FALSE
bc-YBR064W	14	0.232028	2.23266	FALSE		FALSE
bc-YBR064W	15		0	FALSE		FALSE
bc-YBR064W	16	0.519402	1.38015	FALSE		FALSE
bc-YBR064W	17	1	0	FALSE		FALSE
bc-YBR064W	18		0	FALSE		FALSE
bc-YBR064W	19	1	0	FALSE		FALSE
bc-YBR064W	2	0.184989	1.64504	FALSE		FALSE
bc-YBR064W	3	0.264431	1.504	FALSE		FALSE
bc-YBR064W	4	0.0136558	0	TRUE	0.609082	FALSE
bc-YBR064W	5	0.484156	0.597189	FALSE		FALSE
bc-YBR064W	6	0.0879133	0.202679	FALSE		FALSE
bc-YBR064W	7	0.33627	1.50463	FALSE		FALSE
bc-YBR064W	8	0.58658	0.526345	FALSE		FALSE
bc-YBR064W	9	0.266687	0.266094	FALSE		FALSE
bc-YBR067C	0	0.142383	1.37857	FALSE		FALSE
bc-YBR067C	1	0.603789	0.82857	FALSE		FALSE
bc-YBR067C	10	0.293576	0.494057	FALSE		FALSE
bc-YBR067C	11	0.496238	0.582027	FALSE		FALSE
bc-YBR067C	12	0.377992	0.338341	FALSE		FALSE
bc-YBR067C	13	0.755751	1.1009	FALSE		FALSE
bc-YBR067C	14	0.506681	1.29828	FALSE		FALSE
bc-YBR067C	15	0.73064	0.445814	FALSE		FALSE
bc-YBR067C	16	0.441842	1.60503	FALSE		FALSE
bc-YBR067C	17	0.399967	1.46152	FALSE		FALSE
bc-YBR067C	18	0.285302	1.90495	FALSE		FALSE
bc-YBR067C	19	1	0	FALSE		FALSE
bc-YBR067C	2	0.152559	0.566848	FALSE		FALSE
bc-YBR067C	3	0.573346	1.16599	FALSE		FALSE
bc-YBR067C	4	0.773724	1.06593	FALSE		FALSE
bc-YBR067C	5	0.556932	0.771573	FALSE		FALSE
bc-YBR067C	6	0.883936	1.02132	FALSE		FALSE
bc-YBR067C	7	0.54986	1.16649	FALSE		FALSE
bc-YBR067C	8	0.503863	0.714114	FALSE		FALSE
[truncated: 62,141 more rows]
