# Supplementary material for: A single-cell resolved genotype-phenotype map using genome-wide genetic and environmental perturbations
Source: Nat Commun. 2025 Mar 18;16:2645. doi: 10.1038/s41467-025-57600-4 (PMC11920212; doi:10.1038/s41467-025-57600-4)
Supplement: Supplementary file 9 — Supplementary Data 7 [file 41467_2025_57600_MOESM9_ESM.xlsx]

## Sheet: legend
Extended Data Table 7
column name	Description
genotype	barcode name (bc- stands for barcode followed by systematic name)
seurat_cluster	seurat cluster number in the control dataset
pvalue	p value.Fisher test two-sided.
oddsratio	odds ratio of each mutant
significant	significance based on pvalue column TRUE if <0.05
adjpval	adjusted pvalue after Benjamini & Hochberg correction
sigadj	significance based on adjpval column TRUE if <0.05

## Sheet: Sheet 1
genotype	seurat_cluster	pvalue	oddsratio	significant	adjpval	sigadj
bc-YAL012W	0	0.462312	0.69298	FALSE		FALSE
bc-YAL012W	1	0.524648	0.611647	FALSE		FALSE
bc-YAL012W	10	1	0.860743	FALSE		FALSE
bc-YAL012W	11		0.582089	FALSE		FALSE
bc-YAL012W	12	0.407445	0	FALSE		FALSE
bc-YAL012W	13	0.402675	1.46484	FALSE		FALSE
bc-YAL012W	14	0.62952	0	FALSE		FALSE
bc-YAL012W	15		0	FALSE		FALSE
bc-YAL012W	16		0	FALSE		FALSE
bc-YAL012W	17		0	FALSE		FALSE
bc-YAL012W	2	0.831284	0.817416	FALSE		FALSE
bc-YAL012W	3	0.660139	0.668724	FALSE		FALSE
bc-YAL012W	4	0.396194	1.34438	FALSE		FALSE
bc-YAL012W	5	0.666638	1.181	FALSE		FALSE
bc-YAL012W	6	0.370808	0.518034	FALSE		FALSE
bc-YAL012W	7	0.183887	0.250309	FALSE		FALSE
bc-YAL012W	8	0.00918443	2.74498	TRUE	0.406512	FALSE
bc-YAL012W	9	0.0381783	2.35966	TRUE	0.757664	FALSE
bc-YAL024C	0	0.867373	1.07079	FALSE		FALSE
bc-YAL024C	1	0.701835	0.773295	FALSE		FALSE
bc-YAL024C	10	0.116403	0	FALSE		FALSE
bc-YAL024C	11		0.981206	FALSE		FALSE
bc-YAL024C	12	0.699219	1.12619	FALSE		FALSE
bc-YAL024C	13		0.617321	FALSE		FALSE
bc-YAL024C	14	0.639662	0	FALSE		FALSE
bc-YAL024C	15		0	FALSE		FALSE
bc-YAL024C	16	0.356373	2.29545	FALSE		FALSE
bc-YAL024C	17		0	FALSE		FALSE
bc-YAL024C	2	0.335319	1.37789	FALSE		FALSE
bc-YAL024C	3	0.552419	0.704528	FALSE		FALSE
bc-YAL024C	4	0.053754	1.84122	FALSE	0.838668	FALSE
bc-YAL024C	5	0.0638094	0.284401	FALSE	0.887898	FALSE
bc-YAL024C	6	0.843216	1.01874	FALSE		FALSE
bc-YAL024C	7		0.843859	FALSE		FALSE
bc-YAL024C	8	0.185922	0.257069	FALSE		FALSE
bc-YAL024C	9	0.410167	1.42064	FALSE		FALSE
bc-YAL037C-A	0	0.60764	1.11587	FALSE		FALSE
bc-YAL037C-A	1	0.766696	0.85534	FALSE		FALSE
bc-YAL037C-A	10	0.332836	0.437725	FALSE		FALSE
bc-YAL037C-A	11	0.0903463	2.07203	FALSE	0.961815	FALSE
bc-YAL037C-A	12	0.37668	0.339747	FALSE		FALSE
bc-YAL037C-A	13	0.352603	1.48986	FALSE		FALSE
bc-YAL037C-A	14	0.727556	0.47275	FALSE		FALSE
bc-YAL037C-A	15		0.709546	FALSE		FALSE
bc-YAL037C-A	16	1	0	FALSE		FALSE
bc-YAL037C-A	17		0	FALSE		FALSE
bc-YAL037C-A	2		0.997651	FALSE		FALSE
bc-YAL037C-A	3	0.649924	1.10515	FALSE		FALSE
bc-YAL037C-A	4	0.536263	0.769105	FALSE		FALSE
bc-YAL037C-A	5	0.757701	0.85796	FALSE		FALSE
bc-YAL037C-A	6	0.876309	1.05373	FALSE		FALSE
bc-YAL037C-A	7	0.0354211	0.254583	TRUE	0.741133	FALSE
bc-YAL037C-A	8		0.930635	FALSE		FALSE
bc-YAL037C-A	9	0.832375	1.02863	FALSE		FALSE
bc-YAL044W-A	0	0.147256	0.721876	FALSE		FALSE
bc-YAL044W-A	1	0.828745	0.914179	FALSE		FALSE
bc-YAL044W-A	10		0.935692	FALSE		FALSE
bc-YAL044W-A	11	0.8382	0.790977	FALSE		FALSE
bc-YAL044W-A	12	0.0806853	1.81561	FALSE	0.935623	FALSE
bc-YAL044W-A	13		0.995279	FALSE		FALSE
bc-YAL044W-A	14		0.757968	FALSE		FALSE
bc-YAL044W-A	15	0.750482	1.13758	FALSE		FALSE
bc-YAL044W-A	16	0.0496796	2.96066	TRUE	0.82556	FALSE
bc-YAL044W-A	17		0	FALSE		FALSE
bc-YAL044W-A	2	0.576255	0.844125	FALSE		FALSE
bc-YAL044W-A	3	0.821794	0.908609	FALSE		FALSE
bc-YAL044W-A	4	0.654668	1.096	FALSE		FALSE
bc-YAL044W-A	5	0.653927	1.10034	FALSE		FALSE
bc-YAL044W-A	6	0.732028	0.891567	FALSE		FALSE
bc-YAL044W-A	7	0.275573	0.680232	FALSE		FALSE
bc-YAL044W-A	8	0.17746	0.580224	FALSE		FALSE
bc-YAL044W-A	9	0.877257	1.00779	FALSE		FALSE
bc-YAL047C	0	0.0599592	0.329724	FALSE	0.87172	FALSE
bc-YAL047C	1	0.0191389	0.145513	TRUE	0.580712	FALSE
bc-YAL047C	10	0.110195	2.0477	FALSE		FALSE
bc-YAL047C	11	0.0126014	3.32342	TRUE	0.47715	FALSE
bc-YAL047C	12		0.635767	FALSE		FALSE
bc-YAL047C	13	0.407443	0	FALSE		FALSE
bc-YAL047C	14	0.318284	1.76932	FALSE		FALSE
bc-YAL047C	15	0.532711	1.32772	FALSE		FALSE
bc-YAL047C	16	0.323609	2.59172	FALSE		FALSE
bc-YAL047C	17		0	FALSE		FALSE
bc-YAL047C	2	0.220016	1.55571	FALSE		FALSE
bc-YAL047C	3		0.954506	FALSE		FALSE
bc-YAL047C	4	0.280465	0.479761	FALSE		FALSE
bc-YAL047C	5	0.67762	1.12384	FALSE		FALSE
bc-YAL047C	6	0.145624	1.64313	FALSE		FALSE
bc-YAL047C	7	0.798722	0.714568	FALSE		FALSE
bc-YAL047C	8	0.262649	0.290246	FALSE		FALSE
bc-YAL047C	9	0.770671	0.641601	FALSE		FALSE
bc-YAL049C	0	0.516265	0.841471	FALSE		FALSE
bc-YAL049C	1	0.808232	1.06102	FALSE		FALSE
bc-YAL049C	10		0.895907	FALSE		FALSE
bc-YAL049C	11	0.641389	0.605874	FALSE		FALSE
bc-YAL049C	12	0.626225	1.15899	FALSE		FALSE
bc-YAL049C	13	0.0363332	0	TRUE	0.746845	FALSE
bc-YAL049C	14	0.774173	0.645098	FALSE		FALSE
bc-YAL049C	15	0.727861	0.484111	FALSE		FALSE
bc-YAL049C	16	0.0932318	2.83477	FALSE	0.96858	FALSE
bc-YAL049C	17		0	FALSE		FALSE
bc-YAL049C	2	0.802035	0.90751	FALSE		FALSE
bc-YAL049C	3	0.262156	1.27596	FALSE		FALSE
bc-YAL049C	4		0.991147	FALSE		FALSE
bc-YAL049C	5	0.613935	1.11211	FALSE		FALSE
bc-YAL049C	6	0.438492	0.778774	FALSE		FALSE
bc-YAL049C	7	0.0611465	0.43422	FALSE	0.87657	FALSE
bc-YAL049C	8	0.611118	0.740741	FALSE		FALSE
bc-YAL049C	9	0.598331	1.16962	FALSE		FALSE
bc-YAL054C	0	0.880492	1.02997	FALSE		FALSE
bc-YAL054C	1	0.862635	0.839142	FALSE		FALSE
bc-YAL054C	10		0.885698	FALSE		FALSE
bc-YAL054C	11		0.798622	FALSE		FALSE
bc-YAL054C	12	0.486087	1.37491	FALSE		FALSE
bc-YAL054C	13		0.502449	FALSE		FALSE
bc-YAL054C	14	0.411533	0	FALSE		FALSE
bc-YAL054C	15	0.630115	0	FALSE		FALSE
bc-YAL054C	16	0.41722	1.86837	FALSE		FALSE
bc-YAL054C	17		0	FALSE		FALSE
bc-YAL054C	2		0.897193	FALSE		FALSE
bc-YAL054C	3	0.859285	1.03213	FALSE		FALSE
bc-YAL054C	4		0.922239	FALSE		FALSE
bc-YAL054C	5	0.471481	0.69445	FALSE		FALSE
bc-YAL054C	6	0.355034	0.592279	FALSE		FALSE
bc-YAL054C	7	0.663067	0.686822	FALSE		FALSE
bc-YAL054C	8		0.836921	FALSE		FALSE
bc-YAL054C	9	0.00677999	2.54374	TRUE	0.343367	FALSE
bc-YAL067W-A	0	0.0598599	1.55149	FALSE	0.87172	FALSE
bc-YAL067W-A	1	0.0740337	0.446568	FALSE	0.917833	FALSE
bc-YAL067W-A	10		1.0055	FALSE		FALSE
bc-YAL067W-A	11	0.54539	1.35996	FALSE		FALSE
bc-YAL067W-A	12		0.780463	FALSE		FALSE
bc-YAL067W-A	13	0.178799	0	FALSE		FALSE
bc-YAL067W-A	14		0.543005	FALSE		FALSE
bc-YAL067W-A	15	0.0382955	3.25974	TRUE	0.758701	FALSE
bc-YAL067W-A	16		0	FALSE		FALSE
bc-YAL067W-A	17		0	FALSE		FALSE
bc-YAL067W-A	2	0.627745	1.14586	FALSE		FALSE
bc-YAL067W-A	3	0.241787	0.58588	FALSE		FALSE
bc-YAL067W-A	4	0.619384	0.78522	FALSE		FALSE
bc-YAL067W-A	5	0.868788	0.886886	FALSE		FALSE
bc-YAL067W-A	6	0.508357	1.21025	FALSE		FALSE
bc-YAL067W-A	7		0.8772	FALSE		FALSE
bc-YAL067W-A	8	0.180785	0.356302	FALSE		FALSE
bc-YAL067W-A	9	0.492096	0.590715	FALSE		FALSE
bc-YAR050W	0	0.133077	0.753948	FALSE		FALSE
bc-YAR050W	1	0.710583	1.06061	FALSE		FALSE
bc-YAR050W	10	0.763511	1.05368	FALSE		FALSE
bc-YAR050W	11	0.220687	1.42507	FALSE		FALSE
bc-YAR050W	12	0.458156	1.22676	FALSE		FALSE
bc-YAR050W	13	0.693565	0.747176	FALSE		FALSE
bc-YAR050W	14	0.824027	0.758695	FALSE		FALSE
bc-YAR050W	15	0.592984	0.56934	FALSE		FALSE
bc-YAR050W	16	0.702389	1.11136	FALSE		FALSE
bc-YAR050W	17		0	FALSE		FALSE
bc-YAR050W	2	0.438866	0.83379	FALSE		FALSE
bc-YAR050W	3	0.494974	0.852607	FALSE		FALSE
bc-YAR050W	4	0.770234	0.925639	FALSE		FALSE
bc-YAR050W	5	0.697946	1.067	FALSE		FALSE
bc-YAR050W	6	0.623899	1.09197	FALSE		FALSE
bc-YAR050W	7	0.81524	0.919184	FALSE		FALSE
bc-YAR050W	8	0.700405	0.871162	FALSE		FALSE
bc-YAR050W	9	0.0274416	0.412677	TRUE	0.669074	FALSE
bc-YBL002W	0	0.581313	1.14676	FALSE		FALSE
bc-YBL002W	1	0.0328677	0.357255	TRUE	0.726264	FALSE
bc-YBL002W	10	0.0348885	0	TRUE	0.736792	FALSE
bc-YBL002W	11	0.54539	1.35996	FALSE		FALSE
bc-YBL002W	12	0.524756	0.390232	FALSE		FALSE
bc-YBL002W	13	0.511495	1.28342	FALSE		FALSE
bc-YBL002W	14	0.269501	0	FALSE		FALSE
bc-YBL002W	15	0.637556	0	FALSE		FALSE
bc-YBL002W	16		0	FALSE		FALSE
bc-YBL002W	17		0	FALSE		FALSE
bc-YBL002W	2	0.627745	1.14586	FALSE		FALSE
bc-YBL002W	3	0.2585	1.36699	FALSE		FALSE
bc-YBL002W	4	9.5954e-05	0	TRUE	0.0162269	TRUE
bc-YBL002W	5	0.405927	0.689834	FALSE		FALSE
bc-YBL002W	6	0.0503556	1.71449	FALSE	0.828797	FALSE
bc-YBL002W	7	0.429601	1.31579	FALSE		FALSE
bc-YBL002W	8	0.51599	1.24703	FALSE		FALSE
bc-YBL002W	9	0.647319	1.18143	FALSE		FALSE
bc-YBL003C	0	0.649355	0.717345	FALSE		FALSE
bc-YBL003C	1	0.428972	0.474863	FALSE		FALSE
bc-YBL003C	10	0.202449	2.00473	FALSE		FALSE
bc-YBL003C	11		0.903822	FALSE		FALSE
bc-YBL003C	12	0.623582	1.03739	FALSE		FALSE
bc-YBL003C	13	0.590252	1.13727	FALSE		FALSE
bc-YBL003C	14	1	0	FALSE		FALSE
bc-YBL003C	15	1	0	FALSE		FALSE
bc-YBL003C	16		0	FALSE		FALSE
bc-YBL003C	17	1	0	FALSE		FALSE
bc-YBL003C	2		0.761527	FALSE		FALSE
bc-YBL003C	3	0.293176	1.55744	FALSE		FALSE
bc-YBL003C	4	0.291402	1.56559	FALSE		FALSE
bc-YBL003C	5	0.791148	1.04789	FALSE		FALSE
bc-YBL003C	6	0.0458959	0	TRUE	0.806404	FALSE
bc-YBL003C	7	0.74382	1.16597	FALSE		FALSE
bc-YBL003C	8	0.476112	1.42074	FALSE		FALSE
bc-YBL003C	9	1	0.523445	FALSE		FALSE
bc-YBL005W	0	0.293104	1.81739	FALSE		FALSE
bc-YBL005W	1	0.389846	0	FALSE		FALSE
bc-YBL005W	10	0.134217	3.38595	FALSE		FALSE
bc-YBL005W	11		0	FALSE		FALSE
bc-YBL005W	12	0.330237	2.62803	FALSE		FALSE
bc-YBL005W	13		0	FALSE		FALSE
bc-YBL005W	14		0	FALSE		FALSE
bc-YBL005W	15		0	FALSE		FALSE
bc-YBL005W	16		0	FALSE		FALSE
bc-YBL005W	17		0	FALSE		FALSE
bc-YBL005W	2	0.388883	0	FALSE		FALSE
bc-YBL005W	3		0.657666	FALSE		FALSE
bc-YBL005W	4	0.224609	1.98329	FALSE		FALSE
bc-YBL005W	5	0.664484	1.3274	FALSE		FALSE
bc-YBL005W	6	0.390198	0	FALSE		FALSE
bc-YBL005W	7	1	0.984666	FALSE		FALSE
bc-YBL005W	8		0	FALSE		FALSE
bc-YBL005W	9	0.543784	1.32616	FALSE		FALSE
bc-YBL008W	0	0.755373	1.0761	FALSE		FALSE
bc-YBL008W	1	0.249994	0	FALSE		FALSE
bc-YBL008W	10		0	FALSE		FALSE
bc-YBL008W	11		0	FALSE		FALSE
bc-YBL008W	12	0.394101	2.0749	FALSE		FALSE
bc-YBL008W	13		0	FALSE		FALSE
bc-YBL008W	14	1	0	FALSE		FALSE
bc-YBL008W	15		0	FALSE		FALSE
bc-YBL008W	16	0.116722	8.45719	FALSE		FALSE
bc-YBL008W	17		0	FALSE		FALSE
bc-YBL008W	2	0.2499	0	FALSE		FALSE
bc-YBL008W	3		1.03839	FALSE		FALSE
bc-YBL008W	4	0.154202	2.08761	FALSE		FALSE
bc-YBL008W	5	0.410393	0	FALSE		FALSE
bc-YBL008W	6	0.441035	1.60877	FALSE		FALSE
bc-YBL008W	7	0.0544248	3.10938	FALSE	0.841577	FALSE
bc-YBL008W	8	0.622123	0	FALSE		FALSE
bc-YBL008W	9		1.04698	FALSE		FALSE
bc-YBL009W	0		0.981994	FALSE		FALSE
bc-YBL009W	1		0.964631	FALSE		FALSE
bc-YBL009W	10	0.593862	0.708303	FALSE		FALSE
bc-YBL009W	11		0.958004	FALSE		FALSE
bc-YBL009W	12	0.510825	1.28281	FALSE		FALSE
bc-YBL009W	13	0.497557	0.602729	FALSE		FALSE
bc-YBL009W	14	0.0367769	0	TRUE	0.748412	FALSE
bc-YBL009W	15	0.340955	1.53085	FALSE		FALSE
bc-YBL009W	16	0.647405	0	FALSE		FALSE
bc-YBL009W	17	0.115537	8.21577	FALSE		FALSE
bc-YBL009W	2	0.824665	1.03136	FALSE		FALSE
bc-YBL009W	3	0.37317	1.19217	FALSE		FALSE
bc-YBL009W	4	0.303115	0.737535	FALSE		FALSE
bc-YBL009W	5	0.73576	1.06436	FALSE		FALSE
bc-YBL009W	6	0.163021	0.663095	FALSE		FALSE
bc-YBL009W	7	0.492852	0.755223	FALSE		FALSE
bc-YBL009W	8	0.76557	1.08757	FALSE		FALSE
bc-YBL009W	9	0.528513	0.73976	FALSE		FALSE
bc-YBL011W	0	0.509962	0.72682	FALSE		FALSE
bc-YBL011W	1	0.577566	0.721723	FALSE		FALSE
bc-YBL011W	10	0.232314	1.6927	FALSE		FALSE
bc-YBL011W	11	0.727191	0.457892	FALSE		FALSE
bc-YBL011W	12		0.525549	FALSE		FALSE
bc-YBL011W	13	0.693923	1.15231	FALSE		FALSE
bc-YBL011W	14	0.647268	0	FALSE		FALSE
bc-YBL011W	15	1	0	FALSE		FALSE
bc-YBL011W	16		0	FALSE		FALSE
bc-YBL011W	17		0	FALSE		FALSE
bc-YBL011W	2	0.851348	1.02883	FALSE		FALSE
bc-YBL011W	3	0.025862	1.97256	TRUE	0.649013	FALSE
bc-YBL011W	4		0.925346	FALSE		FALSE
bc-YBL011W	5	0.702763	0.796279	FALSE		FALSE
bc-YBL011W	6	0.554767	0.679175	FALSE		FALSE
bc-YBL011W	7	0.240892	0.3938	FALSE		FALSE
bc-YBL011W	8		0.959702	FALSE		FALSE
bc-YBL011W	9	0.436288	1.32593	FALSE		FALSE
bc-YBL013W	0	0.350308	0.30978	FALSE		FALSE
bc-YBL013W	1	0.722951	0.410129	FALSE		FALSE
bc-YBL013W	10		0	FALSE		FALSE
bc-YBL013W	11		0	FALSE		FALSE
bc-YBL013W	12		0	FALSE		FALSE
bc-YBL013W	13		0	FALSE		FALSE
bc-YBL013W	14		0	FALSE		FALSE
bc-YBL013W	15	1	0	FALSE		FALSE
bc-YBL013W	16	0.133014	7.30534	FALSE		FALSE
bc-YBL013W	17	1	0	FALSE		FALSE
bc-YBL013W	2	0.300915	1.75395	FALSE		FALSE
bc-YBL013W	3		0.896765	FALSE		FALSE
bc-YBL013W	4		0.901458	FALSE		FALSE
bc-YBL013W	5	0.257135	0	FALSE		FALSE
bc-YBL013W	6	0.28635	1.85246	FALSE		FALSE
bc-YBL013W	7	0.0256418	3.35668	TRUE	0.64577	FALSE
bc-YBL013W	8		0.818051	FALSE		FALSE
bc-YBL013W	9	1	0.904183	FALSE		FALSE
bc-YBL016W	0	0.0217332	0.296268	TRUE	0.61322	FALSE
bc-YBL016W	1	0.00176095	0	TRUE	0.143646	FALSE
bc-YBL016W	10		0.735977	FALSE		FALSE
bc-YBL016W	11	0.460142	1.49311	FALSE		FALSE
bc-YBL016W	12	0.695871	1.14251	FALSE		FALSE
bc-YBL016W	13		0.62627	FALSE		FALSE
bc-YBL016W	14	0.638335	0	FALSE		FALSE
bc-YBL016W	15	0.570592	1.193	FALSE		FALSE
bc-YBL016W	16	0.352366	2.32869	FALSE		FALSE
bc-YBL016W	17		0	FALSE		FALSE
bc-YBL016W	2	0.331003	1.39786	FALSE		FALSE
bc-YBL016W	3	0.685312	0.714742	FALSE		FALSE
bc-YBL016W	4	0.215006	0.431076	FALSE		FALSE
bc-YBL016W	5		1.00982	FALSE		FALSE
bc-YBL016W	6		0.885854	FALSE		FALSE
bc-YBL016W	7	0.09628	1.92623	FALSE	0.970954	FALSE
bc-YBL016W	8	1	0.782377	FALSE		FALSE
bc-YBL016W	9	0.000138655	3.74688	TRUE	0.0216708	TRUE
bc-YBL019W	0	0.406489	0.801341	FALSE		FALSE
bc-YBL019W	1	0.644346	1.10913	FALSE		FALSE
bc-YBL019W	10	0.0530415	0.271478	FALSE	0.837068	FALSE
bc-YBL019W	11	0.825831	1.10153	FALSE		FALSE
bc-YBL019W	12	0.485839	1.26429	FALSE		FALSE
bc-YBL019W	13		0.924036	FALSE		FALSE
bc-YBL019W	14	0.779276	0.586427	FALSE		FALSE
bc-YBL019W	15	0.731966	0.440081	FALSE		FALSE
bc-YBL019W	16	0.635148	0	FALSE		FALSE
bc-YBL019W	17		0	FALSE		FALSE
bc-YBL019W	2	0.54719	0.824956	FALSE		FALSE
bc-YBL019W	3		0.949028	FALSE		FALSE
bc-YBL019W	4		0.953995	FALSE		FALSE
bc-YBL019W	5	0.220258	0.691759	FALSE		FALSE
bc-YBL019W	6	0.396353	1.19806	FALSE		FALSE
bc-YBL019W	7	0.664084	1.10519	FALSE		FALSE
bc-YBL019W	8		0.961955	FALSE		FALSE
bc-YBL019W	9	0.740168	1.06327	FALSE		FALSE
bc-YBL021C	0	0.0642212	0	FALSE	0.890756	FALSE
bc-YBL021C	1	0.507553	0.37595	FALSE		FALSE
bc-YBL021C	10	0.258617	2.11618	FALSE		FALSE
bc-YBL021C	11		0	FALSE		FALSE
bc-YBL021C	12		0	FALSE		FALSE
bc-YBL021C	13		0	FALSE		FALSE
bc-YBL021C	14		0	FALSE		FALSE
bc-YBL021C	15	1	0	FALSE		FALSE
bc-YBL021C	16		0	FALSE		FALSE
bc-YBL021C	17		0	FALSE		FALSE
bc-YBL021C	2	0.726172	0.401951	FALSE		FALSE
bc-YBL021C	3		0.822019	FALSE		FALSE
bc-YBL021C	4	0.162563	0	FALSE		FALSE
bc-YBL021C	5	0.162642	0	FALSE		FALSE
bc-YBL021C	6	0.721785	0.424536	FALSE		FALSE
bc-YBL021C	7	0.40008	0	FALSE		FALSE
bc-YBL021C	8	8.23152e-12	12.7461	TRUE	6.88012e-09	TRUE
bc-YBL021C	9	0.628199	0	FALSE		FALSE
bc-YBL022C	0		0.90855	FALSE		FALSE
bc-YBL022C	1		0.902163	FALSE		FALSE
bc-YBL022C	10		0.846395	FALSE		FALSE
bc-YBL022C	11		0.572386	FALSE		FALSE
bc-YBL022C	12	0.408014	0	FALSE		FALSE
bc-YBL022C	13	0.652637	1.44042	FALSE		FALSE
bc-YBL022C	14	0.629986	0	FALSE		FALSE
bc-YBL022C	15	0.521286	1.37199	FALSE		FALSE
bc-YBL022C	16		0	FALSE		FALSE
bc-YBL022C	17		0	FALSE		FALSE
bc-YBL022C	2		0.964567	FALSE		FALSE
bc-YBL022C	3	0.279258	0.493175	FALSE		FALSE
bc-YBL022C	4	0.123024	0.330501	FALSE		FALSE
bc-YBL022C	5	1	0.995418	FALSE		FALSE
bc-YBL022C	6	0.665724	1.18856	FALSE		FALSE
bc-YBL022C	7	1	0.984534	FALSE		FALSE
bc-YBL022C	8	0.00357545	2.99911	TRUE	0.228102	FALSE
bc-YBL022C	9	0.770372	0.662992	FALSE		FALSE
bc-YBL024W	0	0.24059	0	FALSE		FALSE
bc-YBL024W	1	0.387152	0	FALSE		FALSE
bc-YBL024W	10		0	FALSE		FALSE
bc-YBL024W	11		0	FALSE		FALSE
bc-YBL024W	12		0	FALSE		FALSE
bc-YBL024W	13		0	FALSE		FALSE
bc-YBL024W	14		0	FALSE		FALSE
bc-YBL024W	15		0	FALSE		FALSE
bc-YBL024W	16		0	FALSE		FALSE
bc-YBL024W	17		0	FALSE		FALSE
bc-YBL024W	2	0.635197	0	FALSE		FALSE
bc-YBL024W	3	0.632733	0	FALSE		FALSE
bc-YBL024W	4		0.708338	FALSE		FALSE
bc-YBL024W	5	0.631778	0	FALSE		FALSE
bc-YBL024W	6	0.629513	0	FALSE		FALSE
bc-YBL024W	7		0	FALSE		FALSE
bc-YBL024W	8	2.38172e-10	16.7095	TRUE	1.59719e-07	TRUE
bc-YBL024W	9		0	FALSE		FALSE
bc-YBL028C	0		0.929324	FALSE		FALSE
bc-YBL028C	1	0.722951	0.410129	FALSE		FALSE
bc-YBL028C	10	0.588671	1.1543	FALSE		FALSE
bc-YBL028C	11		0	FALSE		FALSE
bc-YBL028C	12	0.43797	1.79188	FALSE		FALSE
bc-YBL028C	13	0.409134	1.96445	FALSE		FALSE
bc-YBL028C	14		0	FALSE		FALSE
bc-YBL028C	15	1	0	FALSE		FALSE
bc-YBL028C	16		0	FALSE		FALSE
bc-YBL028C	17	1	0	FALSE		FALSE
bc-YBL028C	2	0.718716	0.438495	FALSE		FALSE
bc-YBL028C	3	0.497474	1.34515	FALSE		FALSE
bc-YBL028C	4	0.495509	1.35219	FALSE		FALSE
bc-YBL028C	5	0.257135	0	FALSE		FALSE
bc-YBL028C	6		0.92626	FALSE		FALSE
bc-YBL028C	7	0.0256418	3.35668	TRUE	0.64577	FALSE
bc-YBL028C	8	0.627977	0	FALSE		FALSE
bc-YBL028C	9	1	0.904183	FALSE		FALSE
bc-YBL029W	0	0.196668	0.690437	FALSE		FALSE
bc-YBL029W	1	0.0223578	1.64532	TRUE	0.618976	FALSE
bc-YBL029W	10	0.832885	1.02915	FALSE		FALSE
bc-YBL029W	11	0.136343	0.231969	FALSE		FALSE
bc-YBL029W	12	0.287329	1.5976	FALSE		FALSE
bc-YBL029W	13	0.403066	1.45953	FALSE		FALSE
bc-YBL029W	14	0.754068	1.11155	FALSE		FALSE
bc-YBL029W	15	0.430032	0	FALSE		FALSE
bc-YBL029W	16	1	0	FALSE		FALSE
bc-YBL029W	17		0	FALSE		FALSE
bc-YBL029W	2	0.684932	0.84701	FALSE		FALSE
bc-YBL029W	3	0.784407	0.866124	FALSE		FALSE
bc-YBL029W	4	1	0.937636	FALSE		FALSE
bc-YBL029W	5	0.892342	1.00859	FALSE		FALSE
bc-YBL029W	6	1	0.963433	FALSE		FALSE
bc-YBL029W	7	0.506775	0.698299	FALSE		FALSE
bc-YBL029W	8	0.587265	0.729347	FALSE		FALSE
bc-YBL029W	9	0.125546	0.403076	FALSE		FALSE
bc-YBL031W	0	0.708885	1.09006	FALSE		FALSE
bc-YBL031W	1	0.248672	0.649439	FALSE		FALSE
bc-YBL031W	10	0.63856	0.609293	FALSE		FALSE
bc-YBL031W	11		0.824089	FALSE		FALSE
bc-YBL031W	12	0.145189	1.89173	FALSE		FALSE
bc-YBL031W	13	0.76721	1.03696	FALSE		FALSE
bc-YBL031W	14		0.877438	FALSE		FALSE
bc-YBL031W	15		0.658443	FALSE		FALSE
bc-YBL031W	16		0	FALSE		FALSE
bc-YBL031W	17		0	FALSE		FALSE
bc-YBL031W	2	0.232492	0.617214	FALSE		FALSE
bc-YBL031W	3	0.552955	0.788885	FALSE		FALSE
bc-YBL031W	4	0.378898	1.26883	FALSE		FALSE
bc-YBL031W	5	0.289304	0.636961	FALSE		FALSE
bc-YBL031W	6	0.301121	1.30374	FALSE		FALSE
bc-YBL031W	7	0.858317	1.06312	FALSE		FALSE
bc-YBL031W	8	0.425282	0.575733	FALSE		FALSE
bc-YBL031W	9	0.683866	1.11362	FALSE		FALSE
bc-YBL032W	0	0.182944	0.701835	FALSE		FALSE
bc-YBL032W	1	0.000255172	0.218643	TRUE	0.0346265	TRUE
bc-YBL032W	10	0.839057	0.769224	FALSE		FALSE
bc-YBL032W	11	0.000211361	3.12106	TRUE	0.0302801	TRUE
bc-YBL032W	12	0.617696	1.19413	FALSE		FALSE
bc-YBL032W	13	0.794997	1.04732	FALSE		FALSE
bc-YBL032W	14	0.0363633	2.32624	TRUE	0.746845	FALSE
bc-YBL032W	15	0.274509	0	FALSE		FALSE
bc-YBL032W	16	0.631	0	FALSE		FALSE
bc-YBL032W	17	0.0900347	10.7083	FALSE	0.961815	FALSE
bc-YBL032W	2	0.614046	1.11032	FALSE		FALSE
bc-YBL032W	3	0.0440643	1.55364	TRUE	0.800654	FALSE
bc-YBL032W	4	0.0167466	0.420505	TRUE	0.545836	FALSE
bc-YBL032W	5	0.30718	1.26646	FALSE		FALSE
bc-YBL032W	6	0.512448	0.802389	FALSE		FALSE
bc-YBL032W	7	0.75743	1.07367	FALSE		FALSE
bc-YBL032W	8	0.391009	0.654169	FALSE		FALSE
bc-YBL032W	9	0.0696074	0.36153	FALSE	0.904509	FALSE
bc-YBL036C	0		0.973054	FALSE		FALSE
bc-YBL036C	1	0.415183	1.18919	FALSE		FALSE
bc-YBL036C	10	0.848284	0.836808	FALSE		FALSE
bc-YBL036C	11	0.659675	1.13181	FALSE		FALSE
bc-YBL036C	12	0.14379	0.216535	FALSE		FALSE
bc-YBL036C	13	0.80328	0.712077	FALSE		FALSE
bc-YBL036C	14	0.083939	0	FALSE	0.941726	FALSE
bc-YBL036C	15	0.730266	0.452177	FALSE		FALSE
bc-YBL036C	16	0.0292666	3.53017	TRUE	0.686403	FALSE
bc-YBL036C	17		0	FALSE		FALSE
bc-YBL036C	2	0.219655	0.688741	FALSE		FALSE
bc-YBL036C	3	0.902149	0.920942	FALSE		FALSE
bc-YBL036C	4	0.711372	0.871301	FALSE		FALSE
bc-YBL036C	5	0.901926	0.929428	FALSE		FALSE
bc-YBL036C	6	0.901741	1.00719	FALSE		FALSE
bc-YBL036C	7	0.882183	0.892249	FALSE		FALSE
bc-YBL036C	8	0.62671	0.790718	FALSE		FALSE
bc-YBL036C	9	0.499677	1.2017	FALSE		FALSE
bc-YBL037W	0	0.822148	0.911145	FALSE		FALSE
bc-YBL037W	1	0.106123	1.43608	FALSE	0.998892	FALSE
bc-YBL037W	10	0.836558	0.808438	FALSE		FALSE
bc-YBL037W	11	0.335612	0.437379	FALSE		FALSE
bc-YBL037W	12		1.00401	FALSE		FALSE
bc-YBL037W	13	0.787331	1.10069	FALSE		FALSE
bc-YBL037W	14	0.122884	0	FALSE		FALSE
bc-YBL037W	15	0.129947	2.09675	FALSE		FALSE
bc-YBL037W	16		0	FALSE		FALSE
bc-YBL037W	17		0	FALSE		FALSE
bc-YBL037W	2		0.982697	FALSE		FALSE
bc-YBL037W	3	0.434505	1.19327	FALSE		FALSE
bc-YBL037W	4	0.792018	1.07329	FALSE		FALSE
bc-YBL037W	5	0.105528	0.570468	FALSE	0.998229	FALSE
bc-YBL037W	6	0.499372	0.778423	FALSE		FALSE
bc-YBL037W	7	0.523791	0.75229	FALSE		FALSE
bc-YBL037W	8	0.288324	0.572931	FALSE		FALSE
bc-YBL037W	9	0.711568	0.75991	FALSE		FALSE
bc-YBL038W	0	0.448874	1.23138	FALSE		FALSE
bc-YBL038W	1		0.978183	FALSE		FALSE
bc-YBL038W	10	0.381357	0.305908	FALSE		FALSE
bc-YBL038W	11		0.827494	FALSE		FALSE
bc-YBL038W	12	0.275389	0	FALSE		FALSE
bc-YBL038W	13	0.71864	1.04124	FALSE		FALSE
bc-YBL038W	14		0.660797	FALSE		FALSE
bc-YBL038W	15		0.99174	FALSE		FALSE
bc-YBL038W	16	0.406267	1.93588	FALSE		FALSE
bc-YBL038W	17		0	FALSE		FALSE
bc-YBL038W	2	0.470847	0.697253	FALSE		FALSE
bc-YBL038W	3	0.353744	0.594148	FALSE		FALSE
bc-YBL038W	4	0.000792637	0	TRUE	0.080765	FALSE
bc-YBL038W	5	0.579737	0.71956	FALSE		FALSE
bc-YBL038W	6	0.714824	1.10458	FALSE		FALSE
bc-YBL038W	7	0.286528	1.4233	FALSE		FALSE
bc-YBL038W	8	0.00056443	3.03502	TRUE	0.0627203	FALSE
bc-YBL038W	9	0.800264	0.718861	FALSE		FALSE
bc-YBL039W-A	0	0.47482	0.757043	FALSE		FALSE
bc-YBL039W-A	1	0.328772	0.637827	FALSE		FALSE
bc-YBL039W-A	10	1	0.769366	FALSE		FALSE
bc-YBL039W-A	11	1	0.693727	FALSE		FALSE
bc-YBL039W-A	12	0.327368	1.59244	FALSE		FALSE
bc-YBL039W-A	13	0.178331	0	FALSE		FALSE
bc-YBL039W-A	14		0.553978	FALSE		FALSE
bc-YBL039W-A	15		0.831424	FALSE		FALSE
bc-YBL039W-A	16		0	FALSE		FALSE
bc-YBL039W-A	17		0	FALSE		FALSE
bc-YBL039W-A	2	0.405475	0.681958	FALSE		FALSE
bc-YBL039W-A	3	0.251894	1.39461	FALSE		FALSE
bc-YBL039W-A	4	0.736221	0.80109	FALSE		FALSE
bc-YBL039W-A	5		0.904811	FALSE		FALSE
bc-YBL039W-A	6	0.318328	1.33759	FALSE		FALSE
bc-YBL039W-A	7	0.55271	1.19323	FALSE		FALSE
bc-YBL039W-A	8	0.825064	1.09047	FALSE		FALSE
bc-YBL039W-A	9		1.00443	FALSE		FALSE
bc-YBL042C	0	0.358601	0.524214	FALSE		FALSE
bc-YBL042C	1	0.450662	1.38803	FALSE		FALSE
bc-YBL042C	10		0.65111	FALSE		FALSE
bc-YBL042C	11		0.880645	FALSE		FALSE
bc-YBL042C	12	0.269607	2.02153	FALSE		FALSE
bc-YBL042C	13	0.59952	1.1081	FALSE		FALSE
bc-YBL042C	14	1	0	FALSE		FALSE
bc-YBL042C	15	0.383093	2.11087	FALSE		FALSE
bc-YBL042C	16	0.219824	4.11997	FALSE		FALSE
bc-YBL042C	17		0	FALSE		FALSE
bc-YBL042C	2		0.989366	FALSE		FALSE
bc-YBL042C	3	0.302604	1.51751	FALSE		FALSE
bc-YBL042C	4		1.01698	FALSE		FALSE
bc-YBL042C	5	0.582908	0.510514	FALSE		FALSE
bc-YBL042C	6	0.580795	0.522493	FALSE		FALSE
bc-YBL042C	7	0.516656	0.378693	FALSE		FALSE
bc-YBL042C	8	0.286927	1.84567	FALSE		FALSE
bc-YBL042C	9	0.262551	0	FALSE		FALSE
bc-YBL043W	0	0.162543	0.340739	FALSE		FALSE
bc-YBL043W	1		0.90222	FALSE		FALSE
bc-YBL043W	10		0.63483	FALSE		FALSE
bc-YBL043W	11	0.334135	1.71724	FALSE		FALSE
bc-YBL043W	12	1	0.985497	FALSE		FALSE
bc-YBL043W	13	0.608579	1.08038	FALSE		FALSE
bc-YBL043W	14	0.0416841	4.11388	TRUE	0.783319	FALSE
bc-YBL043W	15	0.390498	2.05809	FALSE		FALSE
bc-YBL043W	16		0	FALSE		FALSE
bc-YBL043W	17		0	FALSE		FALSE
bc-YBL043W	2		0.964628	FALSE		FALSE
bc-YBL043W	3	0.199012	1.72616	FALSE		FALSE
bc-YBL043W	4	0.794993	0.743638	FALSE		FALSE
bc-YBL043W	5	0.795048	0.746584	FALSE		FALSE
bc-YBL043W	6	0.583677	0.509429	FALSE		FALSE
bc-YBL043W	7	0.360263	1.47686	FALSE		FALSE
bc-YBL043W	8	0.272664	0	FALSE		FALSE
bc-YBL043W	9		0.99455	FALSE		FALSE
bc-YBL044W	0	0.746754	1.06052	FALSE		FALSE
bc-YBL044W	1	0.0156395	0.432042	TRUE	0.532474	FALSE
bc-YBL044W	10	0.322101	1.36798	FALSE		FALSE
bc-YBL044W	11		0.822349	FALSE		FALSE
bc-YBL044W	12	1	0.943861	FALSE		FALSE
bc-YBL044W	13	0.446958	1.29344	FALSE		FALSE
bc-YBL044W	14	0.37973	0.328372	FALSE		FALSE
bc-YBL044W	15		0.985581	FALSE		FALSE
bc-YBL044W	16	0.631132	0	FALSE		FALSE
bc-YBL044W	17		0	FALSE		FALSE
bc-YBL044W	2	0.70293	0.866078	FALSE		FALSE
bc-YBL044W	3		0.944668	FALSE		FALSE
bc-YBL044W	4	0.00545868	0.356116	TRUE	0.298118	FALSE
bc-YBL044W	5	0.299917	0.715065	FALSE		FALSE
bc-YBL044W	6	0.896857	1.03673	FALSE		FALSE
bc-YBL044W	7	0.273838	0.618814	FALSE		FALSE
bc-YBL044W	8	0.0073622	2.04666	TRUE	0.36013	FALSE
bc-YBL044W	9	0.0219427	1.90503	TRUE	0.616738	FALSE
bc-YBL045C	0	0.760827	0.619559	FALSE		FALSE
bc-YBL045C	1	1	0.820232	FALSE		FALSE
bc-YBL045C	10		0	FALSE		FALSE
bc-YBL045C	11	0.48321	1.56119	FALSE		FALSE
bc-YBL045C	12	0.118162	3.58366	FALSE		FALSE
bc-YBL045C	13		0	FALSE		FALSE
bc-YBL045C	14		0	FALSE		FALSE
bc-YBL045C	15	1	0	FALSE		FALSE
bc-YBL045C	16		0	FALSE		FALSE
bc-YBL045C	17	1	0	FALSE		FALSE
bc-YBL045C	2	0.718716	0.438495	FALSE		FALSE
bc-YBL045C	3	0.257952	0	FALSE		FALSE
bc-YBL045C	4	0.495509	1.35219	FALSE		FALSE
bc-YBL045C	5		0.905029	FALSE		FALSE
bc-YBL045C	6	0.717058	0.463133	FALSE		FALSE
bc-YBL045C	7	0.662714	1.34269	FALSE		FALSE
bc-YBL045C	8	0.142177	2.45413	FALSE		FALSE
bc-YBL045C	9	0.115432	2.71252	FALSE		FALSE
bc-YBL047C	0	0.143277	1.66208	FALSE		FALSE
bc-YBL047C	1	0.315714	0.440113	FALSE		FALSE
bc-YBL047C	10	0.407615	0	FALSE		FALSE
bc-YBL047C	11	0.344501	1.67535	FALSE		FALSE
bc-YBL047C	12	0.288028	1.92292	FALSE		FALSE
bc-YBL047C	13		0	FALSE		FALSE
bc-YBL047C	14	0.531803	1.33786	FALSE		FALSE
bc-YBL047C	15		0	FALSE		FALSE
bc-YBL047C	16		0	FALSE		FALSE
bc-YBL047C	17		0	FALSE		FALSE
bc-YBL047C	2		0.941096	FALSE		FALSE
bc-YBL047C	3	0.0300169	0	TRUE	0.696633	FALSE
bc-YBL047C	4	0.795151	0.725556	FALSE		FALSE
bc-YBL047C	5	0.20316	1.69957	FALSE		FALSE
bc-YBL047C	6	0.177362	0.248497	FALSE		FALSE
bc-YBL047C	7	0.531046	1.44084	FALSE		FALSE
bc-YBL047C	8		0.877861	FALSE		FALSE
bc-YBL047C	9	0.468226	1.45541	FALSE		FALSE
bc-YBL049W	0	0.121611	0.200439	FALSE		FALSE
bc-YBL049W	1	0.576946	0.530736	FALSE		FALSE
bc-YBL049W	10	0.16412	2.24064	FALSE		FALSE
bc-YBL049W	11	0.0864727	3.03042	FALSE	0.949273	FALSE
bc-YBL049W	12	0.223605	2.31883	FALSE		FALSE
bc-YBL049W	13	0.550986	1.27107	FALSE		FALSE
bc-YBL049W	14	0.468676	1.61331	FALSE		FALSE
bc-YBL049W	15	0.344695	2.42145	FALSE		FALSE
bc-YBL049W	16		0	FALSE		FALSE
bc-YBL049W	17	1	0	FALSE		FALSE
bc-YBL049W	2	0.40989	1.41858	FALSE		FALSE
bc-YBL049W	3	1	0.870354	FALSE		FALSE
bc-YBL049W	4	0.769571	0.583291	FALSE		FALSE
bc-YBL049W	5	0.769305	0.585602	FALSE		FALSE
bc-YBL049W	6	0.767955	0.599342	FALSE		FALSE
bc-YBL049W	7	0.302063	1.73753	FALSE		FALSE
bc-YBL049W	8	0.260776	0	FALSE		FALSE
bc-YBL049W	9	0.690431	1.17008	FALSE		FALSE
bc-YBL052C	0	0.712987	0.877353	FALSE		FALSE
bc-YBL052C	1	0.681393	1.09325	FALSE		FALSE
bc-YBL052C	10	0.0128263	2.30768	TRUE	0.481275	FALSE
bc-YBL052C	11		0.780373	FALSE		FALSE
bc-YBL052C	12	0.269585	0.298542	FALSE		FALSE
bc-YBL052C	13	0.554727	1.30924	FALSE		FALSE
bc-YBL052C	14	0.181546	0	FALSE		FALSE
bc-YBL052C	15	0.221482	1.87056	FALSE		FALSE
bc-YBL052C	16	0.561977	1.2171	FALSE		FALSE
bc-YBL052C	17		0	FALSE		FALSE
bc-YBL052C	2	0.390071	0.7306	FALSE		FALSE
bc-YBL052C	3	0.467181	0.747027	FALSE		FALSE
bc-YBL052C	4	0.306674	0.675892	FALSE		FALSE
bc-YBL052C	5	0.666194	1.13088	FALSE		FALSE
bc-YBL052C	6	0.562546	1.15742	FALSE		FALSE
bc-YBL052C	7		1.00669	FALSE		FALSE
bc-YBL052C	8	0.332348	0.54519	FALSE		FALSE
bc-YBL052C	9	0.222623	0.451954	FALSE		FALSE
bc-YBL053W	0	0.744979	1.13584	FALSE		FALSE
bc-YBL053W	1	1	1.00255	FALSE		FALSE
bc-YBL053W	10		0	FALSE		FALSE
bc-YBL053W	11		0	FALSE		FALSE
bc-YBL053W	12	0.378729	2.19015	FALSE		FALSE
bc-YBL053W	13	0.352513	2.40096	FALSE		FALSE
bc-YBL053W	14		0	FALSE		FALSE
bc-YBL053W	15		0	FALSE		FALSE
bc-YBL053W	16		0	FALSE		FALSE
bc-YBL053W	17		0	FALSE		FALSE
bc-YBL053W	2	0.405331	0	FALSE		FALSE
bc-YBL053W	3	0.435686	1.64408	FALSE		FALSE
bc-YBL053W	4	0.401971	0	FALSE		FALSE
bc-YBL053W	5	0.703801	1.10614	FALSE		FALSE
bc-YBL053W	6	0.69821	1.1321	FALSE		FALSE
bc-YBL053W	7	0.0472512	3.28213	TRUE	0.810735	FALSE
bc-YBL053W	8	0.622121	0	FALSE		FALSE
bc-YBL053W	9		0	FALSE		FALSE
bc-YBL055C	0	0.741741	0.851772	FALSE		FALSE
bc-YBL055C	1		0.877066	FALSE		FALSE
bc-YBL055C	10	0.117339	0	FALSE		FALSE
bc-YBL055C	11	0.725822	0.476974	FALSE		FALSE
bc-YBL055C	12	0.705974	1.0949	FALSE		FALSE
bc-YBL055C	13		0.60017	FALSE		FALSE
bc-YBL055C	14	1	0.761774	FALSE		FALSE
bc-YBL055C	15	0.585872	1.14329	FALSE		FALSE
bc-YBL055C	16	1	0	FALSE		FALSE
bc-YBL055C	17		0	FALSE		FALSE
bc-YBL055C	2	0.845095	0.803758	FALSE		FALSE
bc-YBL055C	3	0.561352	1.23286	FALSE		FALSE
bc-YBL055C	4	0.184027	1.51469	FALSE		FALSE
bc-YBL055C	5		0.96773	FALSE		FALSE
bc-YBL055C	6	0.843835	0.848931	FALSE		FALSE
bc-YBL055C	7		0.820412	FALSE		FALSE
bc-YBL055C	8	0.799269	0.74977	FALSE		FALSE
bc-YBL055C	9	0.785224	1.10495	FALSE		FALSE
bc-YBL056W	0	0.797295	1.04814	FALSE		FALSE
bc-YBL056W	1	1	1.00223	FALSE		FALSE
bc-YBL056W	10	0.474643	1.30193	FALSE		FALSE
bc-YBL056W	11	0.77785	0.586971	FALSE		FALSE
bc-YBL056W	12	0.232889	1.68423	FALSE		FALSE
bc-YBL056W	13	0.528986	0.369277	FALSE		FALSE
bc-YBL056W	14		0.937454	FALSE		FALSE
bc-YBL056W	15	0.410053	0	FALSE		FALSE
bc-YBL056W	16		0	FALSE		FALSE
bc-YBL056W	17	1	0	FALSE		FALSE
bc-YBL056W	2	0.550837	1.15397	FALSE		FALSE
bc-YBL056W	3	0.879641	1.01144	FALSE		FALSE
bc-YBL056W	4	0.5366	0.762528	FALSE		FALSE
bc-YBL056W	5	0.649835	1.10579	FALSE		FALSE
bc-YBL056W	6	0.444422	1.21881	FALSE		FALSE
bc-YBL056W	7	0.257981	0.504792	FALSE		FALSE
bc-YBL056W	8	0.419055	0.615114	FALSE		FALSE
bc-YBL056W	9	0.00728219	0	TRUE	0.357124	FALSE
bc-YBL057C	0	0.641334	0.896082	FALSE		FALSE
bc-YBL057C	1	7.18267e-05	0.276847	TRUE	0.0129046	TRUE
bc-YBL057C	10		0.890523	FALSE		FALSE
bc-YBL057C	11	0.11331	1.6561	FALSE		FALSE
bc-YBL057C	12	0.0504479	0.172824	FALSE	0.830081	FALSE
bc-YBL057C	13	0.501531	0.568343	FALSE		FALSE
bc-YBL057C	14	0.000480228	3.12581	TRUE	0.0555024	FALSE
bc-YBL057C	15	0.75909	1.08266	FALSE		FALSE
bc-YBL057C	16	0.41141	0	FALSE		FALSE
bc-YBL057C	17		0	FALSE		FALSE
bc-YBL057C	2	0.390851	1.18391	FALSE		FALSE
bc-YBL057C	3	0.236032	1.25385	FALSE		FALSE
bc-YBL057C	4	0.0737669	0.608515	FALSE	0.917833	FALSE
bc-YBL057C	5	0.0179892	1.5708	TRUE	0.567445	FALSE
bc-YBL057C	6	0.44176	1.16113	FALSE		FALSE
bc-YBL057C	7	0.228864	0.647392	FALSE		FALSE
bc-YBL057C	8	0.141878	0.552214	FALSE		FALSE
bc-YBL057C	9	0.00175302	0.174393	TRUE	0.143201	FALSE
bc-YBL059W	0		0.973519	FALSE		FALSE
bc-YBL059W	1	0.315938	0.429633	FALSE		FALSE
bc-YBL059W	10	0.409726	0	FALSE		FALSE
bc-YBL059W	11	0.633641	0	FALSE		FALSE
bc-YBL059W	12		0.938564	FALSE		FALSE
bc-YBL059W	13	0.626086	1.02896	FALSE		FALSE
bc-YBL059W	14	0.540187	1.306	FALSE		FALSE
bc-YBL059W	15	0.405044	1.96008	FALSE		FALSE
bc-YBL059W	16	1	0	FALSE		FALSE
bc-YBL059W	17		0	FALSE		FALSE
bc-YBL059W	2	1	0.918685	FALSE		FALSE
bc-YBL059W	3		0.939414	FALSE		FALSE
bc-YBL059W	4		0.94433	FALSE		FALSE
bc-YBL059W	5	0.79567	0.711082	FALSE		FALSE
bc-YBL059W	6	0.795363	0.727704	FALSE		FALSE
bc-YBL059W	7	0.762015	1.05494	FALSE		FALSE
bc-YBL059W	8	0.0137714	2.99929	TRUE	0.495911	FALSE
bc-YBL059W	9		0.947185	FALSE		FALSE
bc-YBL060W	0	0.486263	0.847165	FALSE		FALSE
bc-YBL060W	1	0.736417	0.897271	FALSE		FALSE
bc-YBL060W	10	0.102217	1.64157	FALSE	0.98629	FALSE
bc-YBL060W	11	0.670112	0.683183	FALSE		FALSE
bc-YBL060W	12		0.980162	FALSE		FALSE
bc-YBL060W	13	0.244032	1.50433	FALSE		FALSE
bc-YBL060W	14		0.818339	FALSE		FALSE
bc-YBL060W	15	0.104198	2.04699	FALSE	0.994422	FALSE
bc-YBL060W	16	0.640455	0	FALSE		FALSE
bc-YBL060W	17		0	FALSE		FALSE
bc-YBL060W	2	0.100963	0.623595	FALSE	0.982739	FALSE
bc-YBL060W	3	0.906976	0.931937	FALSE		FALSE
bc-YBL060W	4	0.167286	1.33123	FALSE		FALSE
bc-YBL060W	5	0.00533691	0.396024	TRUE	0.294036	FALSE
bc-YBL060W	6	0.812771	0.911924	FALSE		FALSE
bc-YBL060W	7	0.574057	0.807861	FALSE		FALSE
bc-YBL060W	8	0.642959	0.805426	FALSE		FALSE
bc-YBL060W	9	0.259426	1.38477	FALSE		FALSE
bc-YBL061C	0	0.386824	0.816035	FALSE		FALSE
bc-YBL061C	1	0.275852	0.748001	FALSE		FALSE
bc-YBL061C	10	0.29085	0.58481	FALSE		FALSE
bc-YBL061C	11	0.302454	0.474589	FALSE		FALSE
bc-YBL061C	12	0.827031	1.08941	FALSE		FALSE
bc-YBL061C	13	0.822464	0.796225	FALSE		FALSE
bc-YBL061C	14	0.0369463	0	TRUE	0.74941	FALSE
bc-YBL061C	15	0.750482	1.13758	FALSE		FALSE
bc-YBL061C	16	1	0.740194	FALSE		FALSE
bc-YBL061C	17		0	FALSE		FALSE
bc-YBL061C	2	0.0648809	1.42165	FALSE	0.893142	FALSE
bc-YBL061C	3	0.505572	1.13574	FALSE		FALSE
bc-YBL061C	4	0.497305	0.822019	FALSE		FALSE
bc-YBL061C	5	1	0.962831	FALSE		FALSE
bc-YBL061C	6	0.821157	1.03235	FALSE		FALSE
bc-YBL061C	7	0.503927	1.15639	FALSE		FALSE
bc-YBL061C	8	0.457956	0.746005	FALSE		FALSE
bc-YBL061C	9	0.344211	0.64132	FALSE		FALSE
bc-YBL063W	0	0.511708	0.717255	FALSE		FALSE
bc-YBL063W	1	0.588053	1.187	FALSE		FALSE
bc-YBL063W	10		0.668176	FALSE		FALSE
bc-YBL063W	11	0.281409	0	FALSE		FALSE
bc-YBL063W	12	0.449058	1.55586	FALSE		FALSE
bc-YBL063W	13	0.0369477	2.8428	TRUE	0.74941	FALSE
bc-YBL063W	14	0.648965	0	FALSE		FALSE
bc-YBL063W	15	1	0	FALSE		FALSE
bc-YBL063W	16		0	FALSE		FALSE
bc-YBL063W	17	1	0	FALSE		FALSE
bc-YBL063W	2		0.888366	FALSE		FALSE
bc-YBL063W	3	0.850383	1.0382	FALSE		FALSE
bc-YBL063W	4	0.451069	1.30452	FALSE		FALSE
bc-YBL063W	5	0.442973	0.654871	FALSE		FALSE
bc-YBL063W	6	0.345629	1.3404	FALSE		FALSE
bc-YBL063W	7	0.488794	0.582908	FALSE		FALSE
bc-YBL063W	8	0.800132	0.7103	FALSE		FALSE
bc-YBL063W	9	0.590642	0.523389	FALSE		FALSE
bc-YBL064C	0	0.850664	0.851818	FALSE		FALSE
bc-YBL064C	1	0.675953	1.12771	FALSE		FALSE
bc-YBL064C	10	0.490386	1.36027	FALSE		FALSE
bc-YBL064C	11	0.411447	0	FALSE		FALSE
bc-YBL064C	12	0.0613887	2.81552	FALSE	0.877517	FALSE
bc-YBL064C	13	0.640064	0	FALSE		FALSE
bc-YBL064C	14	0.628776	0	FALSE		FALSE
bc-YBL064C	15		0	FALSE		FALSE
bc-YBL064C	16		0	FALSE		FALSE
bc-YBL064C	17	1	0	FALSE		FALSE
bc-YBL064C	2	0.36964	0.516745	FALSE		FALSE
bc-YBL064C	3	0.0615631	0.176135	FALSE	0.877517	FALSE
bc-YBL064C	4	0.514836	1.23937	FALSE		FALSE
bc-YBL064C	5	0.65616	0.711052	FALSE		FALSE
bc-YBL064C	6	0.277147	1.45538	FALSE		FALSE
bc-YBL064C	7	0.288281	1.58228	FALSE		FALSE
bc-YBL064C	8	0.558101	1.28538	FALSE		FALSE
bc-YBL064C	9		0.710357	FALSE		FALSE
bc-YBL065W	0	0.278114	0.633834	FALSE		FALSE
bc-YBL065W	1	0.0329328	0.31469	TRUE	0.727422	FALSE
bc-YBL065W	10	0.776092	0.590464	FALSE		FALSE
bc-YBL065W	11	0.116238	1.99653	FALSE		FALSE
bc-YBL065W	12	0.727688	0.458315	FALSE		FALSE
bc-YBL065W	13	0.0183502	3.01459	TRUE	0.570508	FALSE
bc-YBL065W	14	0.0787203	2.55093	FALSE	0.934532	FALSE
bc-YBL065W	15	0.630115	0	FALSE		FALSE
bc-YBL065W	16		0	FALSE		FALSE
bc-YBL065W	17		0	FALSE		FALSE
bc-YBL065W	2	0.72508	1.12148	FALSE		FALSE
bc-YBL065W	3	0.859285	1.03213	FALSE		FALSE
bc-YBL065W	4	0.276775	0.576417	FALSE		FALSE
bc-YBL065W	5	1	0.925892	FALSE		FALSE
bc-YBL065W	6	0.00294564	2.25063	TRUE	0.201042	FALSE
bc-YBL065W	7	0.182345	0.34342	FALSE		FALSE
bc-YBL065W	8	0.333072	0.418465	FALSE		FALSE
bc-YBL065W	9	0.447113	0.462524	FALSE		FALSE
bc-YBL067C	0	0.134868	0.454288	FALSE		FALSE
bc-YBL067C	1	0.83832	1.05254	FALSE		FALSE
bc-YBL067C	10		0.846395	FALSE		FALSE
bc-YBL067C	11	0.263893	1.71714	FALSE		FALSE
bc-YBL067C	12	0.204645	1.97088	FALSE		FALSE
bc-YBL067C	13	0.648073	0	FALSE		FALSE
bc-YBL067C	14	0.629986	0	FALSE		FALSE
bc-YBL067C	15	0.0403484	4.11568	TRUE	0.776794	FALSE
bc-YBL067C	16		0	FALSE		FALSE
bc-YBL067C	17		0	FALSE		FALSE
bc-YBL067C	2		0.964567	FALSE		FALSE
bc-YBL067C	3		0.98633	FALSE		FALSE
bc-YBL067C	4	0.831446	0.826229	FALSE		FALSE
bc-YBL067C	5	1	0.995418	FALSE		FALSE
bc-YBL067C	6	0.208477	1.52812	FALSE		FALSE
bc-YBL067C	7	1	0.984534	FALSE		FALSE
bc-YBL067C	8	0.379526	0.299922	FALSE		FALSE
bc-YBL067C	9	0.371087	0.3315	FALSE		FALSE
bc-YBL068W	0	0.404855	0.814419	FALSE		FALSE
bc-YBL068W	1	0.041746	0.539141	TRUE	0.783717	FALSE
bc-YBL068W	10	0.704805	1.1036	FALSE		FALSE
bc-YBL068W	11	0.662777	1.1195	FALSE		FALSE
bc-YBL068W	12	0.812678	1.07074	FALSE		FALSE
bc-YBL068W	13	0.4524	0.469558	FALSE		FALSE
bc-YBL068W	14	0.0893565	2.08594	FALSE	0.958717	FALSE
bc-YBL068W	15	0.494254	1.34172	FALSE		FALSE
bc-YBL068W	16		0.873022	FALSE		FALSE
bc-YBL068W	17	0.0998108	9.59944	FALSE	0.978142	FALSE
bc-YBL068W	2		0.995629	FALSE		FALSE
bc-YBL068W	3	0.265506	0.696625	FALSE		FALSE
bc-YBL068W	4	0.712286	0.861824	FALSE		FALSE
bc-YBL068W	5	0.902258	0.919319	FALSE		FALSE
bc-YBL068W	6	0.623789	1.1069	FALSE		FALSE
bc-YBL068W	7	0.45786	0.722079	FALSE		FALSE
bc-YBL068W	8	0.151626	1.46643	FALSE		FALSE
bc-YBL068W	9		0.972527	FALSE		FALSE
bc-YBL069W	0	0.344728	1.44556	FALSE		FALSE
bc-YBL069W	1	0.0605823	2.18723	FALSE	0.87435	FALSE
bc-YBL069W	10	0.636704	0	FALSE		FALSE
bc-YBL069W	11	0.623125	1.0408	FALSE		FALSE
bc-YBL069W	12		0	FALSE		FALSE
bc-YBL069W	13		0	FALSE		FALSE
bc-YBL069W	14		0	FALSE		FALSE
bc-YBL069W	15		0	FALSE		FALSE
bc-YBL069W	16	0.190225	4.86922	FALSE		FALSE
bc-YBL069W	17		0	FALSE		FALSE
bc-YBL069W	2	0.774912	1.16927	FALSE		FALSE
bc-YBL069W	3		0.896734	FALSE		FALSE
bc-YBL069W	4	0.365486	0.30048	FALSE		FALSE
bc-YBL069W	5	0.767288	0.60335	FALSE		FALSE
bc-YBL069W	6	0.363077	0.308746	FALSE		FALSE
bc-YBL069W	7	0.496412	1.34264	FALSE		FALSE
bc-YBL069W	8	0.418469	0	FALSE		FALSE
bc-YBL069W	9	0.683898	1.20554	FALSE		FALSE
bc-YBL070C	0	0.907921	1.0265	FALSE		FALSE
bc-YBL070C	1	0.423978	0.741334	FALSE		FALSE
bc-YBL070C	10	0.188778	0.347753	FALSE		FALSE
bc-YBL070C	11	0.803071	0.705516	FALSE		FALSE
bc-YBL070C	12	0.108697	1.88946	FALSE		FALSE
bc-YBL070C	13	0.777906	0.59183	FALSE		FALSE
bc-YBL070C	14		0.75119	FALSE		FALSE
bc-YBL070C	15	0.266126	1.69109	FALSE		FALSE
bc-YBL070C	16		0	FALSE		FALSE
bc-YBL070C	17		0	FALSE		FALSE
bc-YBL070C	2	0.78772	1.05679	FALSE		FALSE
bc-YBL070C	3	0.268063	0.675414	FALSE		FALSE
bc-YBL070C	4	0.0229032	1.69724	TRUE	0.623937	FALSE
bc-YBL070C	5	0.581908	0.817918	FALSE		FALSE
bc-YBL070C	6	0.675308	0.837108	FALSE		FALSE
bc-YBL070C	7	0.17753	0.505614	FALSE		FALSE
bc-YBL070C	8	0.586634	0.739342	FALSE		FALSE
bc-YBL070C	9		0.953388	FALSE		FALSE
bc-YBL071C	0		0	FALSE		FALSE
bc-YBL071C	1		0	FALSE		FALSE
bc-YBL071C	10		0	FALSE		FALSE
bc-YBL071C	11		0	FALSE		FALSE
bc-YBL071C	12		0	FALSE		FALSE
bc-YBL071C	13		0	FALSE		FALSE
bc-YBL071C	14		0	FALSE		FALSE
bc-YBL071C	15		0	FALSE		FALSE
bc-YBL071C	16		0	FALSE		FALSE
bc-YBL071C	17	1	0	FALSE		FALSE
bc-YBL071C	2	0.498629	1.60787	FALSE		FALSE
bc-YBL071C	3		0	FALSE		FALSE
bc-YBL071C	4	0.489587	1.65275	FALSE		FALSE
bc-YBL071C	5		0	FALSE		FALSE
bc-YBL071C	6	0.480738	1.69822	FALSE		FALSE
bc-YBL071C	7	0.0872102	4.92284	FALSE	0.951492	FALSE
bc-YBL071C	8	0.315131	2.99963	FALSE		FALSE
bc-YBL071C	9		0	FALSE		FALSE
bc-YBL072C	0	0.733707	1.11869	FALSE		FALSE
bc-YBL072C	1		0.942542	FALSE		FALSE
bc-YBL072C	10	0.523044	0.378978	FALSE		FALSE
bc-YBL072C	11	0.267947	0	FALSE		FALSE
bc-YBL072C	12	0.250376	1.76493	FALSE		FALSE
bc-YBL072C	13		0.644968	FALSE		FALSE
bc-YBL072C	14	0.635898	0	FALSE		FALSE
bc-YBL072C	15	0.560094	1.22862	FALSE		FALSE
bc-YBL072C	16		0	FALSE		FALSE
bc-YBL072C	17	0.0379068	26.3846	TRUE	0.754481	FALSE
bc-YBL072C	2	0.0632427	0.287929	FALSE	0.886738	FALSE
bc-YBL072C	3	0.687179	1.17768	FALSE		FALSE
bc-YBL072C	4	0.234733	1.47978	FALSE		FALSE
bc-YBL072C	5	0.840322	1.03998	FALSE		FALSE
bc-YBL072C	6	0.837765	1.06438	FALSE		FALSE
bc-YBL072C	7	0.627982	0.66123	FALSE		FALSE
bc-YBL072C	8	0.587108	0.537152	FALSE		FALSE
bc-YBL072C	9		0.890573	FALSE		FALSE
bc-YBL078C	0		0.964669	FALSE		FALSE
bc-YBL078C	1		0.957892	FALSE		FALSE
bc-YBL078C	10	0.804906	0.67402	FALSE		FALSE
bc-YBL078C	11		0.911632	FALSE		FALSE
bc-YBL078C	12		0.697559	FALSE		FALSE
bc-YBL078C	13	0.526239	0.382356	FALSE		FALSE
bc-YBL078C	14	0.275217	0	FALSE		FALSE
bc-YBL078C	15	0.649185	0	FALSE		FALSE
bc-YBL078C	16	0.507145	1.42179	FALSE		FALSE
bc-YBL078C	17		0	FALSE		FALSE
bc-YBL078C	2	0.361801	1.28017	FALSE		FALSE
bc-YBL078C	3	0.220582	1.39631	FALSE		FALSE
bc-YBL078C	4	0.636757	0.789534	FALSE		FALSE
bc-YBL078C	5	0.42913	0.704635	FALSE		FALSE
bc-YBL078C	6	0.63612	0.81126	FALSE		FALSE
bc-YBL078C	7	0.139565	1.568	FALSE		FALSE
bc-YBL078C	8	0.0325705	0.159228	TRUE	0.724021	FALSE
bc-YBL078C	9		0.879949	FALSE		FALSE
bc-YBL079W	0	0.656701	0.823629	FALSE		FALSE
bc-YBL079W	1	0.740939	1.09039	FALSE		FALSE
bc-YBL079W	10		0.837021	FALSE		FALSE
bc-YBL079W	11	0.189478	0	FALSE		FALSE
bc-YBL079W	12	0.301859	1.73248	FALSE		FALSE
bc-YBL079W	13		0.949669	FALSE		FALSE
bc-YBL079W	14		0.602692	FALSE		FALSE
bc-YBL079W	15	0.104327	2.7135	FALSE	0.994436	FALSE
bc-YBL079W	16		0	FALSE		FALSE
bc-YBL079W	17		0	FALSE		FALSE
bc-YBL079W	2	0.217582	0.529939	FALSE		FALSE
bc-YBL079W	3	0.0470409	0.325138	TRUE	0.809592	FALSE
bc-YBL079W	4	0.00147802	2.28774	TRUE	0.127415	FALSE
bc-YBL079W	5	0.86182	0.875	FALSE		FALSE
bc-YBL079W	6	0.474207	0.671678	FALSE		FALSE
bc-YBL079W	7		0.973625	FALSE		FALSE
bc-YBL079W	8	0.363408	1.3841	FALSE		FALSE
bc-YBL079W	9	0.0233107	0	TRUE	0.629101	FALSE
bc-YBL081W	0	0.118774	0.700178	FALSE		FALSE
bc-YBL081W	1	0.746847	1.05343	FALSE		FALSE
bc-YBL081W	10	0.859621	1.06739	FALSE		FALSE
bc-YBL081W	11	0.837624	0.802071	FALSE		FALSE
bc-YBL081W	12	0.385488	0.552355	FALSE		FALSE
bc-YBL081W	13		0.807394	FALSE		FALSE
bc-YBL081W	14	7.75353e-05	3.58644	TRUE	0.0137366	TRUE
bc-YBL081W	15	0.196552	1.92255	FALSE		FALSE
bc-YBL081W	16		0.750576	FALSE		FALSE
bc-YBL081W	17	0.115034	8.25419	FALSE		FALSE
bc-YBL081W	2	0.268983	1.26141	FALSE		FALSE
bc-YBL081W	3	0.00510261	0.414625	TRUE	0.285427	FALSE
bc-YBL081W	4	0.0270785	0.509418	TRUE	0.665047	FALSE
bc-YBL081W	5	0.0945097	1.39472	FALSE	0.968739	FALSE
bc-YBL081W	6	0.644544	0.856488	FALSE		FALSE
bc-YBL081W	7	0.891212	0.896713	FALSE		FALSE
bc-YBL081W	8	0.765019	1.09266	FALSE		FALSE
bc-YBL081W	9	0.0154572	0.278713	TRUE	0.531682	FALSE
bc-YBL082C	0	0.547292	0.864383	FALSE		FALSE
bc-YBL082C	1	0.149457	1.32745	FALSE		FALSE
bc-YBL082C	10	0.262728	0.515374	FALSE		FALSE
bc-YBL082C	11	0.525465	1.21985	FALSE		FALSE
bc-YBL082C	12		0.800062	FALSE		FALSE
bc-YBL082C	13	0.809994	1.09638	FALSE		FALSE
bc-YBL082C	14	0.275367	0.278343	FALSE		FALSE
bc-YBL082C	15	0.520575	1.25313	FALSE		FALSE
bc-YBL082C	16	0.638757	0	FALSE		FALSE
bc-YBL082C	17	1	0	FALSE		FALSE
bc-YBL082C	2	0.727793	1.07674	FALSE		FALSE
bc-YBL082C	3	0.476253	0.800722	FALSE		FALSE
bc-YBL082C	4	0.638803	1.10674	FALSE		FALSE
bc-YBL082C	5	0.812665	0.909125	FALSE		FALSE
bc-YBL082C	6	0.553043	1.13721	FALSE		FALSE
bc-YBL082C	7	0.0199155	0.374679	TRUE	0.590521	FALSE
bc-YBL082C	8	0.343357	0.639167	FALSE		FALSE
bc-YBL082C	9	0.50895	0.706469	FALSE		FALSE
bc-YBL083C	0	0.0795825	0.194711	FALSE	0.935623	FALSE
bc-YBL083C	1	0.579552	0.51557	FALSE		FALSE
bc-YBL083C	10	0.650995	1.45104	FALSE		FALSE
bc-YBL083C	11		0.981301	FALSE		FALSE
bc-YBL083C	12		0	FALSE		FALSE
bc-YBL083C	13	1	0	FALSE		FALSE
bc-YBL083C	14		0	FALSE		FALSE
bc-YBL083C	15	0.352561	2.35207	FALSE		FALSE
bc-YBL083C	16		0	FALSE		FALSE
bc-YBL083C	17	1	0	FALSE		FALSE
bc-YBL083C	2	0.57657	0.551232	FALSE		FALSE
bc-YBL083C	3	0.071832	0	FALSE	0.911083	FALSE
bc-YBL083C	4	0.252522	0.283308	FALSE		FALSE
bc-YBL083C	5		0.853272	FALSE		FALSE
bc-YBL083C	6	0.371456	0.291102	FALSE		FALSE
bc-YBL083C	7	0.72688	0.421977	FALSE		FALSE
bc-YBL083C	8	6.82043e-10	8.74159	TRUE	4.05513e-07	TRUE
bc-YBL083C	9	0.428251	1.70495	FALSE		FALSE
bc-YBL085W	0	0.729555	1.05168	FALSE		FALSE
bc-YBL085W	1	0.120254	1.32276	FALSE		FALSE
bc-YBL085W	10	0.142876	0.489923	FALSE		FALSE
bc-YBL085W	11	0.131313	0.397584	FALSE		FALSE
bc-YBL085W	12	0.426265	0.60844	FALSE		FALSE
bc-YBL085W	13	0.404693	1.33405	FALSE		FALSE
bc-YBL085W	14	0.0985543	0.211675	FALSE	0.977106	FALSE
bc-YBL085W	15		0.953002	FALSE		FALSE
bc-YBL085W	16	0.678407	1.24018	FALSE		FALSE
bc-YBL085W	17	0.137391	6.8181	FALSE		FALSE
bc-YBL085W	2	0.120986	0.669966	FALSE		FALSE
bc-YBL085W	3	0.40705	0.799215	FALSE		FALSE
bc-YBL085W	4	0.35926	1.18596	FALSE		FALSE
bc-YBL085W	5	0.918154	0.960226	FALSE		FALSE
bc-YBL085W	6	0.753821	0.904132	FALSE		FALSE
bc-YBL085W	7	0.142508	1.36762	FALSE		FALSE
bc-YBL085W	8	0.0264597	0.416646	TRUE	0.657355	FALSE
bc-YBL085W	9	0.0593553	0.460515	FALSE	0.870283	FALSE
bc-YBL086C	0	0.386213	0.801386	FALSE		FALSE
bc-YBL086C	1	1	0.9549	FALSE		FALSE
bc-YBL086C	10	0.843012	1.04524	FALSE		FALSE
bc-YBL086C	11	0.821299	1.00979	FALSE		FALSE
bc-YBL086C	12	0.216505	1.62256	FALSE		FALSE
bc-YBL086C	13	0.126218	1.77883	FALSE		FALSE
bc-YBL086C	14	0.0806568	0	FALSE	0.935623	FALSE
bc-YBL086C	15	0.277431	0	FALSE		FALSE
bc-YBL086C	16	0.288032	1.88991	FALSE		FALSE
bc-YBL086C	17		0	FALSE		FALSE
bc-YBL086C	2	0.900427	1.02095	FALSE		FALSE
bc-YBL086C	3		0.985988	FALSE		FALSE
bc-YBL086C	4	0.081772	1.45752	FALSE	0.93682	FALSE
bc-YBL086C	5	0.118467	0.585359	FALSE		FALSE
bc-YBL086C	6	0.0665451	0.539184	FALSE	0.899793	FALSE
bc-YBL086C	7	0.218981	0.607888	FALSE		FALSE
bc-YBL086C	8	0.394875	0.634919	FALSE		FALSE
bc-YBL086C	9	0.226022	1.40351	FALSE		FALSE
bc-YBL088C	0	0.869639	0.956032	FALSE		FALSE
bc-YBL088C	1	0.259694	0.771873	FALSE		FALSE
bc-YBL088C	10	0.65097	1.12971	FALSE		FALSE
bc-YBL088C	11		0.940307	FALSE		FALSE
bc-YBL088C	12	0.349225	1.34905	FALSE		FALSE
bc-YBL088C	13	0.42959	0.591597	FALSE		FALSE
bc-YBL088C	14		0.938616	FALSE		FALSE
bc-YBL088C	15	0.784944	1.12696	FALSE		FALSE
bc-YBL088C	16	0.434046	0	FALSE		FALSE
bc-YBL088C	17	1	0	FALSE		FALSE
bc-YBL088C	2		0.990265	FALSE		FALSE
bc-YBL088C	3	0.770988	0.91135	FALSE		FALSE
bc-YBL088C	4	0.141729	0.712579	FALSE		FALSE
bc-YBL088C	5	0.771599	1.05602	FALSE		FALSE
bc-YBL088C	6	0.922056	1.01105	FALSE		FALSE
bc-YBL088C	7	0.157495	0.657025	FALSE		FALSE
bc-YBL088C	8	0.521021	0.800619	FALSE		FALSE
bc-YBL088C	9	0.422365	1.22526	FALSE		FALSE
bc-YBL089W	0	0.61486	0	FALSE		FALSE
bc-YBL089W	1		0	FALSE		FALSE
bc-YBL089W	10	1	0	FALSE		FALSE
bc-YBL089W	11		0	FALSE		FALSE
bc-YBL089W	12		0	FALSE		FALSE
bc-YBL089W	13		0	FALSE		FALSE
bc-YBL089W	14	1	0	FALSE		FALSE
bc-YBL089W	15		0	FALSE		FALSE
bc-YBL089W	16		0	FALSE		FALSE
bc-YBL089W	17		0	FALSE		FALSE
bc-YBL089W	2		0	FALSE		FALSE
bc-YBL089W	3		1.09607	FALSE		FALSE
bc-YBL089W	4	0.0903407	3.30546	FALSE	0.961815	FALSE
bc-YBL089W	5		0	FALSE		FALSE
bc-YBL089W	6	0.257458	2.26427	FALSE		FALSE
bc-YBL089W	7	0.151276	3.28223	FALSE		FALSE
bc-YBL089W	8		0	FALSE		FALSE
bc-YBL089W	9	0.387673	2.21017	FALSE		FALSE
bc-YBL090W	0	0.131661	1.44521	FALSE		FALSE
bc-YBL090W	1	0.517164	0.728959	FALSE		FALSE
bc-YBL090W	10	0.797868	1.02583	FALSE		FALSE
bc-YBL090W	11	0.535738	0.346866	FALSE		FALSE
bc-YBL090W	12	0.524236	0.398119	FALSE		FALSE
bc-YBL090W	13	0.503748	1.30936	FALSE		FALSE
bc-YBL090W	14	0.114286	2.216	FALSE		FALSE
bc-YBL090W	15	0.63605	0	FALSE		FALSE
bc-YBL090W	16		0	FALSE		FALSE
bc-YBL090W	17		0	FALSE		FALSE
bc-YBL090W	2	0.623662	1.16902	FALSE		FALSE
bc-YBL090W	3	0.736674	0.796919	FALSE		FALSE
bc-YBL090W	4	0.00142177	0.100141	TRUE	0.123488	FALSE
bc-YBL090W	5	0.497985	0.703775	FALSE		FALSE
bc-YBL090W	6	0.168323	0.514483	FALSE		FALSE
bc-YBL090W	7	0.219017	0.447469	FALSE		FALSE
bc-YBL090W	8	0.000126855	3.0896	TRUE	0.0202658	TRUE
bc-YBL090W	9		0.80354	FALSE		FALSE
bc-YBL091C	0	0.01808	0.636946	TRUE	0.567616	FALSE
bc-YBL091C	1	0.531669	1.10496	FALSE		FALSE
bc-YBL091C	10	0.0416082	1.63698	TRUE	0.782148	FALSE
bc-YBL091C	11	0.311084	1.32848	FALSE		FALSE
bc-YBL091C	12	0.0982581	0.381206	FALSE	0.976631	FALSE
bc-YBL091C	13	0.704098	1.11443	FALSE		FALSE
bc-YBL091C	14	8.83521e-07	3.7132	TRUE	0.000284662	TRUE
bc-YBL091C	15	0.0161895	2.38816	TRUE	0.539387	FALSE
bc-YBL091C	16		0.51801	FALSE		FALSE
bc-YBL091C	17		0	FALSE		FALSE
bc-YBL091C	2	0.8532	1.02598	FALSE		FALSE
bc-YBL091C	3	0.000222882	0.381525	TRUE	0.0313513	TRUE
bc-YBL091C	4	0.00138032	0.447439	TRUE	0.121198	FALSE
bc-YBL091C	5		0.994633	FALSE		FALSE
bc-YBL091C	6	0.388725	0.820937	FALSE		FALSE
bc-YBL091C	7	0.361699	0.761656	FALSE		FALSE
bc-YBL091C	8	0.000601157	1.97215	TRUE	0.0659124	FALSE
bc-YBL091C	9	0.00131514	0.256467	TRUE	0.117048	FALSE
bc-YBL099W	0	0.00635263	0.569419	TRUE	0.328347	FALSE
bc-YBL099W	1	0.0448096	0.628252	TRUE	0.806121	FALSE
bc-YBL099W	10	0.126715	0.530505	FALSE		FALSE
bc-YBL099W	11	1	0.956702	FALSE		FALSE
bc-YBL099W	12	0.344496	1.37255	FALSE		FALSE
bc-YBL099W	13	0.693237	0.752387	FALSE		FALSE
bc-YBL099W	14	0.0707215	0.191009	FALSE	0.906881	FALSE
bc-YBL099W	15		0.859962	FALSE		FALSE
bc-YBL099W	16	0.000117036	5.03587	TRUE	0.0189067	TRUE
bc-YBL099W	17		0	FALSE		FALSE
bc-YBL099W	2	0.444138	1.14185	FALSE		FALSE
bc-YBL099W	3	0.922447	0.961585	FALSE		FALSE
bc-YBL099W	4	0.382982	1.17373	FALSE		FALSE
bc-YBL099W	5	0.694579	0.901127	FALSE		FALSE
bc-YBL099W	6	0.0434716	0.603055	TRUE	0.796156	FALSE
bc-YBL099W	7	0.285473	0.719905	FALSE		FALSE
bc-YBL099W	8	0.0409534	1.56643	TRUE	0.778811	FALSE
bc-YBL099W	9	0.0440597	1.59286	TRUE	0.800654	FALSE
bc-YBL102W	0	0.392332	1.18285	FALSE		FALSE
bc-YBL102W	1	0.535461	0.810036	FALSE		FALSE
bc-YBL102W	10	0.549442	1.216	FALSE		FALSE
bc-YBL102W	11	0.81835	1.02794	FALSE		FALSE
bc-YBL102W	12	0.803299	0.707897	FALSE		FALSE
bc-YBL102W	13	0.193111	0.258718	FALSE		FALSE
bc-YBL102W	14		0.985035	FALSE		FALSE
bc-YBL102W	15	0.727665	0.492812	FALSE		FALSE
bc-YBL102W	16	0.631132	0	FALSE		FALSE
bc-YBL102W	17		0	FALSE		FALSE
bc-YBL102W	2	0.371609	0.750645	FALSE		FALSE
bc-YBL102W	3	0.606331	0.826574	FALSE		FALSE
bc-YBL102W	4	0.0349156	0.474818	TRUE	0.736792	FALSE
bc-YBL102W	5	0.445394	1.1917	FALSE		FALSE
bc-YBL102W	6	0.0224308	1.64649	TRUE	0.618976	FALSE
bc-YBL102W	7	0.0269949	0.35362	TRUE	0.664706	FALSE
bc-YBL102W	8	0.398994	1.29265	FALSE		FALSE
bc-YBL102W	9	0.152384	0.476264	FALSE		FALSE
bc-YBL104C-2	0	0.254201	0.866837	FALSE		FALSE
bc-YBL104C-2	1		1.00063	FALSE		FALSE
bc-YBL104C-2	10	0.250519	0.745669	FALSE		FALSE
bc-YBL104C-2	11	0.00715211	0.392227	TRUE	0.354174	FALSE
bc-YBL104C-2	12	0.368434	1.22189	FALSE		FALSE
bc-YBL104C-2	13		0.987058	FALSE		FALSE
bc-YBL104C-2	14	0.168132	0.536945	FALSE		FALSE
bc-YBL104C-2	15	0.576186	1.20879	FALSE		FALSE
bc-YBL104C-2	16	0.44106	1.31089	FALSE		FALSE
bc-YBL104C-2	17	0.294333	2.88323	FALSE		FALSE
bc-YBL104C-2	2	0.00724821	0.660853	TRUE	0.356537	FALSE
bc-YBL104C-2	3	0.20117	0.820515	FALSE		FALSE
bc-YBL104C-2	4	0.594399	1.0674	FALSE		FALSE
bc-YBL104C-2	5	0.638238	0.925498	FALSE		FALSE
bc-YBL104C-2	6	0.38242	1.11334	FALSE		FALSE
bc-YBL104C-2	7	0.263341	1.18044	FALSE		FALSE
bc-YBL104C-2	8	0.154484	0.733931	FALSE		FALSE
bc-YBL104C-2	9		0.973448	FALSE		FALSE
bc-YBL106C	0	0.719763	0.888558	FALSE		FALSE
bc-YBL106C	1	0.892202	0.915012	FALSE		FALSE
bc-YBL106C	10	0.823879	0.735835	FALSE		FALSE
bc-YBL106C	11	0.0361097	0	TRUE	0.745995	FALSE
bc-YBL106C	12	0.175578	1.71343	FALSE		FALSE
bc-YBL106C	13	0.0806312	0	FALSE	0.935623	FALSE
bc-YBL106C	14		0.794754	FALSE		FALSE
bc-YBL106C	15	0.68637	1.19278	FALSE		FALSE
bc-YBL106C	16	0.577992	1.16417	FALSE		FALSE
bc-YBL106C	17		0	FALSE		FALSE
bc-YBL106C	2	0.337029	1.2578	FALSE		FALSE
bc-YBL106C	3	0.779191	1.07186	FALSE		FALSE
bc-YBL106C	4		0.933783	FALSE		FALSE
bc-YBL106C	5	0.776282	0.865362	FALSE		FALSE
bc-YBL106C	6	0.481223	1.18088	FALSE		FALSE
bc-YBL106C	7	0.0858429	0.427966	FALSE	0.947283	FALSE
bc-YBL106C	8	0.265926	1.43404	FALSE		FALSE
bc-YBL106C	9	0.0710151	0.288199	FALSE	0.907379	FALSE
bc-YBL107C	0	0.0495567	0.43491	TRUE	0.824592	FALSE
bc-YBL107C	1	0.332352	1.34349	FALSE		FALSE
bc-YBL107C	10	0.272835	0.270103	FALSE		FALSE
bc-YBL107C	11	0.118236	0	FALSE		FALSE
bc-YBL107C	12	0.179113	0	FALSE		FALSE
bc-YBL107C	13	0.484986	1.379	FALSE		FALSE
bc-YBL107C	14		0.583453	FALSE		FALSE
bc-YBL107C	15		0.87566	FALSE		FALSE
bc-YBL107C	16		0	FALSE		FALSE
bc-YBL107C	17		0	FALSE		FALSE
bc-YBL107C	2	0.503132	1.23122	FALSE		FALSE
bc-YBL107C	3	0.402972	1.259	FALSE		FALSE
bc-YBL107C	4	0.864389	1.05468	FALSE		FALSE
bc-YBL107C	5	0.862809	0.847063	FALSE		FALSE
bc-YBL107C	6	0.381281	0.650234	FALSE		FALSE
bc-YBL107C	7		0.942544	FALSE		FALSE
bc-YBL107C	8		0.957096	FALSE		FALSE
bc-YBL107C	9	0.0654207	1.90418	FALSE	0.895472	FALSE
bc-YBR007C	0	0.66848	0.83431	FALSE		FALSE
bc-YBR007C	1	0.746389	0.828405	FALSE		FALSE
bc-YBR007C	10		0.777219	FALSE		FALSE
bc-YBR007C	11		0.700808	FALSE		FALSE
bc-YBR007C	12	0.323899	1.60869	FALSE		FALSE
bc-YBR007C	13	0.178246	0	FALSE		FALSE
bc-YBR007C	14	0.432418	1.67888	FALSE		FALSE
bc-YBR007C	15		0.83991	FALSE		FALSE
bc-YBR007C	16		0	FALSE		FALSE
bc-YBR007C	17		0	FALSE		FALSE
bc-YBR007C	2	0.255529	1.37776	FALSE		FALSE
bc-YBR007C	3		1.00634	FALSE		FALSE
bc-YBR007C	4	0.735389	0.809269	FALSE		FALSE
bc-YBR007C	5		0.914047	FALSE		FALSE
bc-YBR007C	6	0.501154	1.24731	FALSE		FALSE
bc-YBR007C	7	0.549367	1.20541	FALSE		FALSE
bc-YBR007C	8	0.49815	0.550807	FALSE		FALSE
bc-YBR007C	9	0.0154545	0	TRUE	0.531682	FALSE
bc-YBR014C	0	0.254087	0.702908	FALSE		FALSE
bc-YBR014C	1	0.775672	0.859016	FALSE		FALSE
bc-YBR014C	10	1	0.805942	FALSE		FALSE
bc-YBR014C	11	0.05416	0	FALSE	0.840332	FALSE
bc-YBR014C	12		0.938348	FALSE		FALSE
bc-YBR014C	13	0.226581	1.7145	FALSE		FALSE
bc-YBR014C	14	0.731873	0.435213	FALSE		FALSE
bc-YBR014C	15	0.41181	0	FALSE		FALSE
bc-YBR014C	16		0	FALSE		FALSE
bc-YBR014C	17	1	0	FALSE		FALSE
bc-YBR014C	2	0.373847	0.68886	FALSE		FALSE
bc-YBR014C	3	0.883633	1.01743	FALSE		FALSE
bc-YBR014C	4	0.246262	1.33742	FALSE		FALSE
bc-YBR014C	5	0.660552	1.10576	FALSE		FALSE
bc-YBR014C	6	0.45962	1.21256	FALSE		FALSE
bc-YBR014C	7		0.937468	FALSE		FALSE
bc-YBR014C	8	0.84689	0.85675	FALSE		FALSE
bc-YBR014C	9		0.946957	FALSE		FALSE
bc-YBR018C	0	0.761625	0.922336	FALSE		FALSE
bc-YBR018C	1	0.258171	1.26811	FALSE		FALSE
bc-YBR018C	10	0.199838	1.45416	FALSE		FALSE
bc-YBR018C	11	0.66706	0.715224	FALSE		FALSE
bc-YBR018C	12	0.0169289	0	TRUE	0.546889	FALSE
bc-YBR018C	13	0.465195	1.34993	FALSE		FALSE
bc-YBR018C	14	0.272889	0.285595	FALSE		FALSE
bc-YBR018C	15	0.510281	1.28578	FALSE		FALSE
bc-YBR018C	16	0.636834	0	FALSE		FALSE
bc-YBR018C	17		0	FALSE		FALSE
bc-YBR018C	2	0.0923367	0.602624	FALSE	0.964523	FALSE
bc-YBR018C	3	0.905215	1.027	FALSE		FALSE
bc-YBR018C	4	0.398994	0.774264	FALSE		FALSE
bc-YBR018C	5	0.812094	1.03647	FALSE		FALSE
bc-YBR018C	6	0.62661	0.848615	FALSE		FALSE
bc-YBR018C	7	0.31763	1.30705	FALSE		FALSE
bc-YBR018C	8	0.200764	0.562132	FALSE		FALSE
bc-YBR018C	9	0.740478	0.828431	FALSE		FALSE
bc-YBR019C	0	0.316098	1.249	FALSE		FALSE
bc-YBR019C	1	0.0657016	1.57844	FALSE	0.897328	FALSE
bc-YBR019C	10	0.634308	0.634689	FALSE		FALSE
bc-YBR019C	11	0.589848	0.572293	FALSE		FALSE
bc-YBR019C	12	1	0.985281	FALSE		FALSE
bc-YBR019C	13	0.759061	1.08015	FALSE		FALSE
bc-YBR019C	14	0.283451	0	FALSE		FALSE
bc-YBR019C	15		0.685887	FALSE		FALSE
bc-YBR019C	16	1	0	FALSE		FALSE
bc-YBR019C	17		0	FALSE		FALSE
bc-YBR019C	2	0.287152	0.642944	FALSE		FALSE
bc-YBR019C	3	0.286548	0.657454	FALSE		FALSE
bc-YBR019C	4	0.763541	1.07394	FALSE		FALSE
bc-YBR019C	5	0.00683426	0.248814	TRUE	0.344834	FALSE
bc-YBR019C	6	0.364249	1.2732	FALSE		FALSE
bc-YBR019C	7	0.36568	1.35347	FALSE		FALSE
bc-YBR019C	8	0.419873	0.599731	FALSE		FALSE
bc-YBR019C	9	0.291003	0.497158	FALSE		FALSE
bc-YBR020W-1	0	0.905309	0.924527	FALSE		FALSE
bc-YBR020W-1	1	0.497415	0.773125	FALSE		FALSE
bc-YBR020W-1	10	0.183384	0.362663	FALSE		FALSE
bc-YBR020W-1	11	0.195708	0.245234	FALSE		FALSE
bc-YBR020W-1	12		0.844482	FALSE		FALSE
bc-YBR020W-1	13	0.571526	1.2344	FALSE		FALSE
bc-YBR020W-1	14	0.187514	0	FALSE		FALSE
bc-YBR020W-1	15	1	0.587872	FALSE		FALSE
bc-YBR020W-1	16	0.583199	1.14753	FALSE		FALSE
bc-YBR020W-1	17		0	FALSE		FALSE
bc-YBR020W-1	2	0.889389	0.895439	FALSE		FALSE
bc-YBR020W-1	3	0.488409	1.19737	FALSE		FALSE
bc-YBR020W-1	4	0.0993749	1.48682	FALSE	0.977587	FALSE
bc-YBR020W-1	5	0.392964	0.710868	FALSE		FALSE
bc-YBR020W-1	6	0.568752	0.800246	FALSE		FALSE
bc-YBR020W-1	7	0.614571	1.16006	FALSE		FALSE
bc-YBR020W-1	8	0.853904	1.02806	FALSE		FALSE
bc-YBR020W-1	9	0.847268	0.852227	FALSE		FALSE
bc-YBR020W-2	0	0.802473	1.09921	FALSE		FALSE
bc-YBR020W-2	1	0.77498	1.16419	FALSE		FALSE
bc-YBR020W-2	10		0.819158	FALSE		FALSE
bc-YBR020W-2	11	1	0	FALSE		FALSE
bc-YBR020W-2	12	0.196295	2.54326	FALSE		FALSE
bc-YBR020W-2	13		0	FALSE		FALSE
bc-YBR020W-2	14		0	FALSE		FALSE
bc-YBR020W-2	15		0	FALSE		FALSE
bc-YBR020W-2	16		0	FALSE		FALSE
bc-YBR020W-2	17	1	0	FALSE		FALSE
bc-YBR020W-2	2	0.566529	1.24471	FALSE		FALSE
bc-YBR020W-2	3	0.360037	0.318203	FALSE		FALSE
bc-YBR020W-2	4	0.765095	0.639749	FALSE		FALSE
bc-YBR020W-2	5	0.765079	0.642283	FALSE		FALSE
bc-YBR020W-2	6	0.250054	1.6433	FALSE		FALSE
bc-YBR020W-2	7		0.952857	FALSE		FALSE
bc-YBR020W-2	8	0.424064	1.7416	FALSE		FALSE
bc-YBR020W-2	9	0.402418	0	FALSE		FALSE
bc-YBR021W	0	0.896895	0.931672	FALSE		FALSE
bc-YBR021W	1	0.552507	0.770978	FALSE		FALSE
bc-YBR021W	10		0.867959	FALSE		FALSE
bc-YBR021W	11	0.401268	1.46739	FALSE		FALSE
bc-YBR021W	12	0.547703	1.3474	FALSE		FALSE
bc-YBR021W	13	1	0.738581	FALSE		FALSE
bc-YBR021W	14	0.279521	0	FALSE		FALSE
bc-YBR021W	15	0.410053	0	FALSE		FALSE
bc-YBR021W	16		0	FALSE		FALSE
bc-YBR021W	17	1	0	FALSE		FALSE
bc-YBR021W	2	0.550837	1.15397	FALSE		FALSE
bc-YBR021W	3	0.879641	1.01144	FALSE		FALSE
bc-YBR021W	4	0.5366	0.762528	FALSE		FALSE
bc-YBR021W	5	0.649835	1.10579	FALSE		FALSE
bc-YBR021W	6	0.643903	1.13175	FALSE		FALSE
bc-YBR021W	7	0.257981	0.504792	FALSE		FALSE
bc-YBR021W	8	0.837715	0.768896	FALSE		FALSE
bc-YBR021W	9	0.833638	1.01983	FALSE		FALSE
bc-YBR023C	0	0.338692	0.825419	FALSE		FALSE
bc-YBR023C	1	0.846035	1.02452	FALSE		FALSE
bc-YBR023C	10	0.428275	1.24963	FALSE		FALSE
bc-YBR023C	11	0.264317	0.520062	FALSE		FALSE
bc-YBR023C	12	0.0734573	0.298437	FALSE	0.917833	FALSE
bc-YBR023C	13	0.837603	0.817986	FALSE		FALSE
bc-YBR023C	14		0.830597	FALSE		FALSE
bc-YBR023C	15	0.775972	0.623295	FALSE		FALSE
bc-YBR023C	16	0.682266	1.21668	FALSE		FALSE
bc-YBR023C	17		0	FALSE		FALSE
bc-YBR023C	2	0.762075	0.912826	FALSE		FALSE
bc-YBR023C	3	0.919334	1.0081	FALSE		FALSE
bc-YBR023C	4	0.354437	0.788168	FALSE		FALSE
bc-YBR023C	5	0.542606	1.13041	FALSE		FALSE
bc-YBR023C	6	0.153811	1.31117	FALSE		FALSE
bc-YBR023C	7	0.135651	0.614957	FALSE		FALSE
bc-YBR023C	8	0.687841	1.08995	FALSE		FALSE
bc-YBR023C	9	0.0452539	0.451787	TRUE	0.806404	FALSE
bc-YBR025C	0	0.85117	0.836866	FALSE		FALSE
bc-YBR025C	1	0.833497	1.10791	FALSE		FALSE
bc-YBR025C	10	0.280144	0	FALSE		FALSE
bc-YBR025C	11		0.602517	FALSE		FALSE
bc-YBR025C	12	0.18568	2.07468	FALSE		FALSE
bc-YBR025C	13	0.641921	0	FALSE		FALSE
bc-YBR025C	14		0.96228	FALSE		FALSE
bc-YBR025C	15	0.503623	1.44418	FALSE		FALSE
bc-YBR025C	16	0.051945	5.63806	FALSE	0.836873	FALSE
bc-YBR025C	17		0	FALSE		FALSE
bc-YBR025C	2	0.658418	0.676918	FALSE		FALSE
bc-YBR025C	3		0.865201	FALSE		FALSE
bc-YBR025C	4	0.385256	1.39156	FALSE		FALSE
bc-YBR025C	5		0.873174	FALSE		FALSE
bc-YBR025C	6	0.061076	0.178735	FALSE	0.875994	FALSE
bc-YBR025C	7	0.596042	1.29544	FALSE		FALSE
bc-YBR025C	8	0.26217	1.57851	FALSE		FALSE
bc-YBR025C	9		0.697893	FALSE		FALSE
bc-YBR027C	0		1.13589	FALSE		FALSE
bc-YBR027C	1		0	FALSE		FALSE
bc-YBR027C	10		0	FALSE		FALSE
bc-YBR027C	11		0	FALSE		FALSE
bc-YBR027C	12	0.160846	6.57045	FALSE		FALSE
bc-YBR027C	13		0	FALSE		FALSE
bc-YBR027C	14		0	FALSE		FALSE
bc-YBR027C	15		0	FALSE		FALSE
bc-YBR027C	16		0	FALSE		FALSE
bc-YBR027C	17	1	0	FALSE		FALSE
bc-YBR027C	2		0	FALSE		FALSE
bc-YBR027C	3	0.491296	1.64415	FALSE		FALSE
bc-YBR027C	4	0.489587	1.65275	FALSE		FALSE
bc-YBR027C	5		0	FALSE		FALSE
bc-YBR027C	6	0.480738	1.69822	FALSE		FALSE
bc-YBR027C	7		0	FALSE		FALSE
bc-YBR027C	8	0.315131	2.99963	FALSE		FALSE
bc-YBR027C	9		0	FALSE		FALSE
bc-YBR030W	0	0.265116	1.41429	FALSE		FALSE
bc-YBR030W	1	0.136273	1.70221	FALSE		FALSE
bc-YBR030W	10	0.269877	0	FALSE		FALSE
bc-YBR030W	11	0.40762	0	FALSE		FALSE
bc-YBR030W	12		0.743746	FALSE		FALSE
bc-YBR030W	13	0.133382	2.44595	FALSE		FALSE
bc-YBR030W	14	0.623072	1.03493	FALSE		FALSE
bc-YBR030W	15	1	0	FALSE		FALSE
bc-YBR030W	16		0	FALSE		FALSE
bc-YBR030W	17		0	FALSE		FALSE
bc-YBR030W	2	0.169247	0.364	FALSE		FALSE
bc-YBR030W	3	0.81749	0.74439	FALSE		FALSE
bc-YBR030W	4	0.4842	0.561246	FALSE		FALSE
bc-YBR030W	5	0.817113	0.75125	FALSE		FALSE
bc-YBR030W	6	0.816481	0.768877	FALSE		FALSE
bc-YBR030W	7		0.835939	FALSE		FALSE
bc-YBR030W	8		0.679072	FALSE		FALSE
bc-YBR030W	9	0.2021	1.8765	FALSE		FALSE
bc-YBR031W	0	0.22895	1.21408	FALSE		FALSE
bc-YBR031W	1	0.272245	0.768843	FALSE		FALSE
bc-YBR031W	10	0.0549545	1.67213	FALSE	0.84308	FALSE
bc-YBR031W	11	0.00107215	0	TRUE	0.101532	FALSE
bc-YBR031W	12	0.841531	1.06887	FALSE		FALSE
bc-YBR031W	13	0.297323	0.502216	FALSE		FALSE
bc-YBR031W	14	0.0168532	0	TRUE	0.545836	FALSE
bc-YBR031W	15	1	0.956698	FALSE		FALSE
bc-YBR031W	16	0.22044	1.86752	FALSE		FALSE
bc-YBR031W	17		0	FALSE		FALSE
bc-YBR031W	2	0.0161455	0.523101	TRUE	0.539156	FALSE
bc-YBR031W	3	0.606956	0.878735	FALSE		FALSE
bc-YBR031W	4	0.00653394	1.61296	TRUE	0.333473	FALSE
bc-YBR031W	5	0.210722	0.732646	FALSE		FALSE
bc-YBR031W	6	0.344684	0.789242	FALSE		FALSE
bc-YBR031W	7	0.53246	0.800895	FALSE		FALSE
bc-YBR031W	8	0.493325	0.766798	FALSE		FALSE
bc-YBR031W	9	0.775298	1.07865	FALSE		FALSE
bc-YBR034C	0	0.438092	0.831377	FALSE		FALSE
bc-YBR034C	1	0.38938	1.18535	FALSE		FALSE
bc-YBR034C	10	0.592466	0.714958	FALSE		FALSE
bc-YBR034C	11	0.151202	1.61164	FALSE		FALSE
bc-YBR034C	12	0.824795	0.739931	FALSE		FALSE
bc-YBR034C	13	0.250609	0.405589	FALSE		FALSE
bc-YBR034C	14	0.194498	0.257423	FALSE		FALSE
bc-YBR034C	15		0.772639	FALSE		FALSE
bc-YBR034C	16	0.646324	0	FALSE		FALSE
bc-YBR034C	17	0.114531	8.29297	FALSE		FALSE
bc-YBR034C	2	0.02821	1.53887	TRUE	0.677605	FALSE
bc-YBR034C	3	0.0106515	0.462858	TRUE	0.434746	FALSE
bc-YBR034C	4		0.977055	FALSE		FALSE
bc-YBR034C	5	0.422713	0.79407	FALSE		FALSE
bc-YBR034C	6	0.353801	0.764889	FALSE		FALSE
bc-YBR034C	7	0.176371	1.386	FALSE		FALSE
bc-YBR034C	8		0.928917	FALSE		FALSE
bc-YBR034C	9	0.0377604	0.373362	TRUE	0.753535	FALSE
bc-YBR035C	0	0.243407	0	FALSE		FALSE
bc-YBR035C	1	0.684425	1.20306	FALSE		FALSE
bc-YBR035C	10		0	FALSE		FALSE
bc-YBR035C	11	0.368217	2.28975	FALSE		FALSE
bc-YBR035C	12		0	FALSE		FALSE
bc-YBR035C	13		0	FALSE		FALSE
bc-YBR035C	14	4.08999e-09	29.2618	TRUE	2.16402e-06	TRUE
bc-YBR035C	15		0	FALSE		FALSE
bc-YBR035C	16		0	FALSE		FALSE
bc-YBR035C	17		0	FALSE		FALSE
bc-YBR035C	2	0.388883	0	FALSE		FALSE
bc-YBR035C	3	0.389198	0	FALSE		FALSE
bc-YBR035C	4	1	0.661108	FALSE		FALSE
bc-YBR035C	5	1	0.663727	FALSE		FALSE
bc-YBR035C	6		0.6793	FALSE		FALSE
bc-YBR035C	7	1	0.984666	FALSE		FALSE
bc-YBR035C	8		0	FALSE		FALSE
bc-YBR035C	9		0	FALSE		FALSE
bc-YBR036C	0	0.65861	0.805904	FALSE		FALSE
bc-YBR036C	1	0.868491	0.872965	FALSE		FALSE
bc-YBR036C	10	0.589271	0.54601	FALSE		FALSE
bc-YBR036C	11	0.527538	0.36925	FALSE		FALSE
bc-YBR036C	12	0.0367612	2.54281	TRUE	0.748356	FALSE
bc-YBR036C	13	0.481356	1.39383	FALSE		FALSE
bc-YBR036C	14		0.589728	FALSE		FALSE
bc-YBR036C	15		0.885078	FALSE		FALSE
bc-YBR036C	16	0.442	1.72767	FALSE		FALSE
bc-YBR036C	17	1	0	FALSE		FALSE
bc-YBR036C	2	0.500812	1.24446	FALSE		FALSE
bc-YBR036C	3	0.382346	0.636297	FALSE		FALSE
bc-YBR036C	4	0.241268	1.38579	FALSE		FALSE
bc-YBR036C	5	0.607627	1.17725	FALSE		FALSE
bc-YBR036C	6	0.600938	0.766715	FALSE		FALSE
bc-YBR036C	7	0.134064	0.317565	FALSE		FALSE
bc-YBR036C	8	0.491747	0.580429	FALSE		FALSE
bc-YBR036C	9	1	0.855397	FALSE		FALSE
bc-YBR037C	0	0.668158	0.842917	FALSE		FALSE
bc-YBR037C	1	0.188622	0.557985	FALSE		FALSE
bc-YBR037C	10	0.794226	1.047	FALSE		FALSE
bc-YBR037C	11	0.762099	1.06202	FALSE		FALSE
bc-YBR037C	12	0.739865	1.21898	FALSE		FALSE
bc-YBR037C	13	0.49613	1.33636	FALSE		FALSE
bc-YBR037C	14		0.565403	FALSE		FALSE
bc-YBR037C	15	0.634687	0	FALSE		FALSE
bc-YBR037C	16	0.125685	3.31278	FALSE		FALSE
bc-YBR037C	17	1	0	FALSE		FALSE
bc-YBR037C	2	0.736583	0.795408	FALSE		FALSE
bc-YBR037C	3	0.734999	0.813359	FALSE		FALSE
bc-YBR037C	4	0.867354	1.02204	FALSE		FALSE
bc-YBR037C	5	0.734674	0.820854	FALSE		FALSE
bc-YBR037C	6	0.863409	0.840113	FALSE		FALSE
bc-YBR037C	7	0.839354	1.06564	FALSE		FALSE
bc-YBR037C	8	1	0.927487	FALSE		FALSE
bc-YBR037C	9	0.103105	1.84514	FALSE	0.99006	FALSE
bc-YBR040W	0	0.386328	0.796695	FALSE		FALSE
bc-YBR040W	1	0.807292	0.896569	FALSE		FALSE
bc-YBR040W	10	0.117174	1.63285	FALSE		FALSE
bc-YBR040W	11		0.803104	FALSE		FALSE
bc-YBR040W	12	0.628031	1.15221	FALSE		FALSE
bc-YBR040W	13	0.604951	1.26317	FALSE		FALSE
bc-YBR040W	14	1	0.961983	FALSE		FALSE
bc-YBR040W	15	0.0623656	2.40609	FALSE	0.883994	FALSE
bc-YBR040W	16	0.631553	0	FALSE		FALSE
bc-YBR040W	17		0	FALSE		FALSE
bc-YBR040W	2	0.615769	0.845806	FALSE		FALSE
bc-YBR040W	3	0.524787	0.807226	FALSE		FALSE
bc-YBR040W	4	0.262479	1.27514	FALSE		FALSE
bc-YBR040W	5	0.615751	1.1056	FALSE		FALSE
bc-YBR040W	6	0.796987	0.893341	FALSE		FALSE
bc-YBR040W	7	0.219004	0.604331	FALSE		FALSE
bc-YBR040W	8	0.611985	0.736407	FALSE		FALSE
bc-YBR040W	9	0.0190405	0.23256	TRUE	0.579574	FALSE
bc-YBR042C	0		0.991176	FALSE		FALSE
bc-YBR042C	1	1	0.9842	FALSE		FALSE
bc-YBR042C	10	0.484079	1.38501	FALSE		FALSE
bc-YBR042C	11	1	0.62443	FALSE		FALSE
bc-YBR042C	12	0.653251	1.43336	FALSE		FALSE
bc-YBR042C	13	0.638312	0	FALSE		FALSE
bc-YBR042C	14		0.997265	FALSE		FALSE
bc-YBR042C	15	0.491488	1.4967	FALSE		FALSE
bc-YBR042C	16		0	FALSE		FALSE
bc-YBR042C	17		0	FALSE		FALSE
bc-YBR042C	2	0.368315	0.526143	FALSE		FALSE
bc-YBR042C	3	0.655962	0.717372	FALSE		FALSE
bc-YBR042C	4	0.169764	0.360552	FALSE		FALSE
bc-YBR042C	5	0.822818	1.08589	FALSE		FALSE
bc-YBR042C	6	0.500862	1.29662	FALSE		FALSE
bc-YBR042C	7	0.431157	1.34255	FALSE		FALSE
bc-YBR042C	8	0.370219	0.327192	FALSE		FALSE
bc-YBR042C	9	0.211922	1.80816	FALSE		FALSE
bc-YBR043C	0	0.326544	1.27749	FALSE		FALSE
bc-YBR043C	1	0.0973408	0.469833	FALSE	0.9742	FALSE
bc-YBR043C	10	0.792474	1.05792	FALSE		FALSE
bc-YBR043C	11	0.760067	1.07309	FALSE		FALSE
bc-YBR043C	12	0.738599	1.23168	FALSE		FALSE
bc-YBR043C	13	0.728926	0.450098	FALSE		FALSE
bc-YBR043C	14	0.423511	0	FALSE		FALSE
bc-YBR043C	15	0.329262	1.71481	FALSE		FALSE
bc-YBR043C	16	0.12363	3.3473	FALSE		FALSE
bc-YBR043C	17		0	FALSE		FALSE
bc-YBR043C	2	0.497355	0.703278	FALSE		FALSE
bc-YBR043C	3	0.734519	0.821835	FALSE		FALSE
bc-YBR043C	4	0.734434	0.826136	FALSE		FALSE
bc-YBR043C	5		0.933097	FALSE		FALSE
bc-YBR043C	6	0.218867	0.530565	FALSE		FALSE
bc-YBR043C	7	0.533828	0.615257	FALSE		FALSE
bc-YBR043C	8	0.266479	1.49941	FALSE		FALSE
bc-YBR043C	9	0.101406	1.86455	FALSE	0.984399	FALSE
bc-YBR044C	0	0.349709	1.31033	FALSE		FALSE
bc-YBR044C	1	0.469378	0.693953	FALSE		FALSE
bc-YBR044C	10	0.771659	0.651039	FALSE		FALSE
bc-YBR044C	11	1	0.880551	FALSE		FALSE
bc-YBR044C	12	0.14594	2.02131	FALSE		FALSE
bc-YBR044C	13	0.703094	1.10798	FALSE		FALSE
bc-YBR044C	14	0.652511	0	FALSE		FALSE
bc-YBR044C	15		0	FALSE		FALSE
bc-YBR044C	16		0	FALSE		FALSE
bc-YBR044C	17	1	0	FALSE		FALSE
bc-YBR044C	2	0.187395	0.494629	FALSE		FALSE
bc-YBR044C	3		1.01156	FALSE		FALSE
bc-YBR044C	4	0.704023	0.76262	FALSE		FALSE
bc-YBR044C	5	0.444285	0.638074	FALSE		FALSE
bc-YBR044C	6	0.451167	1.30603	FALSE		FALSE
bc-YBR044C	7	0.819673	0.757287	FALSE		FALSE
bc-YBR044C	8	0.131207	0.230698	FALSE		FALSE
bc-YBR044C	9	0.0374962	2.29489	TRUE	0.751202	FALSE
bc-YBR045C	0	0.517315	1.21343	FALSE		FALSE
bc-YBR045C	1	0.576829	0.741504	FALSE		FALSE
bc-YBR045C	10	0.539904	1.39126	FALSE		FALSE
bc-YBR045C	11		0.940875	FALSE		FALSE
bc-YBR045C	12		0.539951	FALSE		FALSE
bc-YBR045C	13	0.41704	0	FALSE		FALSE
bc-YBR045C	14		0.751337	FALSE		FALSE
bc-YBR045C	15		0	FALSE		FALSE
bc-YBR045C	16		0	FALSE		FALSE
bc-YBR045C	17		0	FALSE		FALSE
bc-YBR045C	2	0.0455173	0.264259	TRUE	0.806404	FALSE
bc-YBR045C	3	0.844806	0.810633	FALSE		FALSE
bc-YBR045C	4	0.846185	1.08648	FALSE		FALSE
bc-YBR045C	5	0.553949	0.681792	FALSE		FALSE
bc-YBR045C	6	0.69724	1.11639	FALSE		FALSE
bc-YBR045C	7	0.173421	1.61832	FALSE		FALSE
bc-YBR045C	8	0.799272	0.739497	FALSE		FALSE
bc-YBR045C	9	0.280446	1.63469	FALSE		FALSE
bc-YBR046C	0	0.47482	0.757043	FALSE		FALSE
bc-YBR046C	1	0.750731	1.09336	FALSE		FALSE
bc-YBR046C	10	0.595626	0.51291	FALSE		FALSE
bc-YBR046C	11	0.766252	1.04061	FALSE		FALSE
bc-YBR046C	12	0.524236	0.398119	FALSE		FALSE
bc-YBR046C	13	0.503748	1.30936	FALSE		FALSE
bc-YBR046C	14	0.428605	0	FALSE		FALSE
bc-YBR046C	15	0.63605	0	FALSE		FALSE
bc-YBR046C	16	0.462399	1.62293	FALSE		FALSE
bc-YBR046C	17		0	FALSE		FALSE
bc-YBR046C	2	0.619177	0.779331	FALSE		FALSE
bc-YBR046C	3	0.410857	1.29501	FALSE		FALSE
bc-YBR046C	4	0.328498	1.30178	FALSE		FALSE
bc-YBR046C	5	0.739495	1.10586	FALSE		FALSE
bc-YBR046C	6	0.496622	0.720288	FALSE		FALSE
bc-YBR046C	7	0.84158	1.0441	FALSE		FALSE
bc-YBR046C	8	0.378583	0.545241	FALSE		FALSE
bc-YBR046C	9		0.80354	FALSE		FALSE
bc-YBR047W	0	0.0679758	0.599809	FALSE	0.903334	FALSE
bc-YBR047W	1	0.00391248	0.340345	TRUE	0.239026	FALSE
bc-YBR047W	10	0.836965	0.798265	FALSE		FALSE
bc-YBR047W	11	0.0306481	2.15933	TRUE	0.703749	FALSE
bc-YBR047W	12	0.608693	1.23921	FALSE		FALSE
bc-YBR047W	13	0.426572	1.35854	FALSE		FALSE
bc-YBR047W	14	0.767865	1.03463	FALSE		FALSE
bc-YBR047W	15	0.272108	0	FALSE		FALSE
bc-YBR047W	16	0.629573	1.01036	FALSE		FALSE
bc-YBR047W	17		0	FALSE		FALSE
bc-YBR047W	2	0.698736	1.09158	FALSE		FALSE
bc-YBR047W	3	0.895863	0.930209	FALSE		FALSE
bc-YBR047W	4	0.106525	0.561066	FALSE	0.998892	FALSE
bc-YBR047W	5	0.793038	1.06397	FALSE		FALSE
bc-YBR047W	6	0.0289966	0.448386	TRUE	0.683676	FALSE
bc-YBR047W	7	0.639024	1.11423	FALSE		FALSE
bc-YBR047W	8	0.607637	1.13144	FALSE		FALSE
bc-YBR047W	9	6.29864e-05	2.75115	TRUE	0.0114954	TRUE
bc-YBR048W	0	0.304548	0.720058	FALSE		FALSE
bc-YBR048W	1	0.39588	1.24663	FALSE		FALSE
bc-YBR048W	10	0.34042	0.412806	FALSE		FALSE
bc-YBR048W	11	0.590257	0.55833	FALSE		FALSE
bc-YBR048W	12	0.252256	1.60204	FALSE		FALSE
bc-YBR048W	13	0.763894	1.05384	FALSE		FALSE
bc-YBR048W	14	0.179278	0	FALSE		FALSE
bc-YBR048W	15		0.669153	FALSE		FALSE
bc-YBR048W	16	1	0	FALSE		FALSE
bc-YBR048W	17	0.0680476	14.3653	FALSE	0.903334	FALSE
bc-YBR048W	2	0.38193	1.25446	FALSE		FALSE
bc-YBR048W	3		0.962082	FALSE		FALSE
bc-YBR048W	4	0.881352	1.04772	FALSE		FALSE
bc-YBR048W	5	0.880424	0.89003	FALSE		FALSE
bc-YBR048W	6	0.355482	0.662511	FALSE		FALSE
bc-YBR048W	7		0.960342	FALSE		FALSE
bc-YBR048W	8		0.877654	FALSE		FALSE
bc-YBR048W	9	0.835686	0.808385	FALSE		FALSE
bc-YBR051W	0	0.232363	0.575837	FALSE		FALSE
bc-YBR051W	1	0.852557	1.01649	FALSE		FALSE
bc-YBR051W	10	0.7597	1.07283	FALSE		FALSE
bc-YBR051W	11	0.163176	1.93476	FALSE		FALSE
bc-YBR051W	12	0.433696	1.66547	FALSE		FALSE
bc-YBR051W	13	0.413963	0	FALSE		FALSE
bc-YBR051W	14		0.772506	FALSE		FALSE
bc-YBR051W	15		0	FALSE		FALSE
bc-YBR051W	16	0.360356	2.26313	FALSE		FALSE
bc-YBR051W	17		0	FALSE		FALSE
bc-YBR051W	2	0.846004	1.08676	FALSE		FALSE
bc-YBR051W	3		0.972404	FALSE		FALSE
bc-YBR051W	4	0.552599	0.698238	FALSE		FALSE
bc-YBR051W	5	0.15724	0.42059	FALSE		FALSE
bc-YBR051W	6		0.860892	FALSE		FALSE
bc-YBR051W	7	0.100448	1.87201	FALSE	0.980379	FALSE
bc-YBR051W	8	0.593759	0.506884	FALSE		FALSE
bc-YBR051W	9	0.414999	1.40063	FALSE		FALSE
bc-YBR054W	0	0.657433	0.81467	FALSE		FALSE
bc-YBR054W	1	0.256307	1.3727	FALSE		FALSE
bc-YBR054W	10	0.420535	1.37984	FALSE		FALSE
bc-YBR054W	11	1	0.746525	FALSE		FALSE
bc-YBR054W	12		0.856833	FALSE		FALSE
bc-YBR054W	13	0.277563	0	FALSE		FALSE
bc-YBR054W	14	0.417737	0	FALSE		FALSE
bc-YBR054W	15	0.311677	1.78936	FALSE		FALSE
bc-YBR054W	16	0.438525	1.74646	FALSE		FALSE
bc-YBR054W	17		0	FALSE		FALSE
bc-YBR054W	2	0.864729	1.04835	FALSE		FALSE
bc-YBR054W	3		0.964791	FALSE		FALSE
bc-YBR054W	4		0.969839	FALSE		FALSE
bc-YBR054W	5	0.380825	0.649144	FALSE		FALSE
bc-YBR054W	6		0.99652	FALSE		FALSE
bc-YBR054W	7	0.416245	1.28404	FALSE		FALSE
bc-YBR054W	8	0.491178	0.58674	FALSE		FALSE
bc-YBR054W	9	0.136865	0.216177	FALSE		FALSE
bc-YBR056W-A	0	0.791477	0.704998	FALSE		FALSE
bc-YBR056W-A	1	1	0.933368	FALSE		FALSE
bc-YBR056W-A	10		0.875657	FALSE		FALSE
bc-YBR056W-A	11	0.577275	1.18435	FALSE		FALSE
bc-YBR056W-A	12		0	FALSE		FALSE
bc-YBR056W-A	13		0	FALSE		FALSE
bc-YBR056W-A	14		0	FALSE		FALSE
bc-YBR056W-A	15		0	FALSE		FALSE
bc-YBR056W-A	16	1	0	FALSE		FALSE
bc-YBR056W-A	17		0	FALSE		FALSE
bc-YBR056W-A	2	0.245794	1.66319	FALSE		FALSE
bc-YBR056W-A	3		1.02044	FALSE		FALSE
bc-YBR056W-A	4	0.519045	0.341929	FALSE		FALSE
bc-YBR056W-A	5		1.02985	FALSE		FALSE
bc-YBR056W-A	6	0.533668	1.40532	FALSE		FALSE
bc-YBR056W-A	7		0.509273	FALSE		FALSE
bc-YBR056W-A	8	0.236363	1.86183	FALSE		FALSE
bc-YBR056W-A	9		0.685914	FALSE		FALSE
bc-YBR058C	0	0.81836	1.10506	FALSE		FALSE
bc-YBR058C	1	1	0.97539	FALSE		FALSE
bc-YBR058C	10	0.65948	1.3726	FALSE		FALSE
bc-YBR058C	11	0.627458	0	FALSE		FALSE
bc-YBR058C	12	0.614032	1.06538	FALSE		FALSE
bc-YBR058C	13	0.0615591	3.50397	FALSE	0.877517	FALSE
bc-YBR058C	14	1	0	FALSE		FALSE
bc-YBR058C	15		0	FALSE		FALSE
bc-YBR058C	16	0.21008	4.34322	FALSE		FALSE
bc-YBR058C	17	1	0	FALSE		FALSE
bc-YBR058C	2	0.258133	0.260716	FALSE		FALSE
bc-YBR058C	3	0.788063	1.0664	FALSE		FALSE
bc-YBR058C	4	1	0.803952	FALSE		FALSE
bc-YBR058C	5		0.807137	FALSE		FALSE
bc-YBR058C	6	0.577607	0.550739	FALSE		FALSE
bc-YBR058C	7	0.329171	1.59662	FALSE		FALSE
bc-YBR058C	8	0.721933	0.486391	FALSE		FALSE
bc-YBR058C	9	0.710526	1.07517	FALSE		FALSE
bc-YBR062C-1	0	0.719355	1.04178	FALSE		FALSE
bc-YBR062C-1	1	0.080337	1.2464	FALSE	0.935623	FALSE
bc-YBR062C-1	10	0.82569	1.02927	FALSE		FALSE
bc-YBR062C-1	11	0.306383	1.26557	FALSE		FALSE
bc-YBR062C-1	12	0.131481	0.581052	FALSE		FALSE
bc-YBR062C-1	13	0.567335	0.796256	FALSE		FALSE
bc-YBR062C-1	14	0.745952	0.808536	FALSE		FALSE
bc-YBR062C-1	15	0.552801	1.21348	FALSE		FALSE
bc-YBR062C-1	16		0.888289	FALSE		FALSE
bc-YBR062C-1	17		0	FALSE		FALSE
bc-YBR062C-1	2	0.944052	0.97731	FALSE		FALSE
bc-YBR062C-1	3	0.224179	0.817666	FALSE		FALSE
bc-YBR062C-1	4	0.00913173	0.639338	TRUE	0.405736	FALSE
bc-YBR062C-1	5	0.31545	0.843541	FALSE		FALSE
bc-YBR062C-1	6	0.829046	0.957171	FALSE		FALSE
bc-YBR062C-1	7	0.038124	0.653006	TRUE	0.756864	FALSE
bc-YBR062C-1	8	0.851454	1.02781	FALSE		FALSE
bc-YBR062C-1	9	0.091229	0.659645	FALSE	0.963848	FALSE
bc-YBR062C-2	0	0.438092	0.831377	FALSE		FALSE
bc-YBR062C-2	1	0.828072	0.931359	FALSE		FALSE
bc-YBR062C-2	10	0.218991	1.42987	FALSE		FALSE
bc-YBR062C-2	11	0.536489	0.644673	FALSE		FALSE
bc-YBR062C-2	12	0.504737	0.55495	FALSE		FALSE
bc-YBR062C-2	13		0.811186	FALSE		FALSE
bc-YBR062C-2	14	0.0366694	0	TRUE	0.748356	FALSE
bc-YBR062C-2	15	0.337417	1.54523	FALSE		FALSE
bc-YBR062C-2	16	0.151052	2.26227	FALSE		FALSE
bc-YBR062C-2	17		0	FALSE		FALSE
bc-YBR062C-2	2	0.737153	0.905257	FALSE		FALSE
bc-YBR062C-2	3	0.73268	0.879397	FALSE		FALSE
bc-YBR062C-2	4	0.567805	0.837469	FALSE		FALSE
bc-YBR062C-2	5	0.567534	0.840786	FALSE		FALSE
bc-YBR062C-2	6	0.817623	0.908322	FALSE		FALSE
bc-YBR062C-2	7	0.891453	1.03954	FALSE		FALSE
bc-YBR062C-2	8	0.76334	0.844471	FALSE		FALSE
bc-YBR062C-2	9	0.120662	1.49337	FALSE		FALSE
bc-YBR063C	0		0.950873	FALSE		FALSE
bc-YBR063C	1	0.0194393	0	TRUE	0.584822	FALSE
bc-YBR063C	10		0.590535	FALSE		FALSE
bc-YBR063C	11	0.365067	1.59741	FALSE		FALSE
bc-YBR063C	12	0.306392	1.83356	FALSE		FALSE
bc-YBR063C	13		1.00501	FALSE		FALSE
bc-YBR063C	14		0	FALSE		FALSE
bc-YBR063C	15	0.412185	1.9145	FALSE		FALSE
bc-YBR063C	16	0.238954	3.73718	FALSE		FALSE
bc-YBR063C	17		0	FALSE		FALSE
bc-YBR063C	2	0.798293	0.673011	FALSE		FALSE
bc-YBR063C	3	0.221646	1.60571	FALSE		FALSE
bc-YBR063C	4	1	0.922364	FALSE		FALSE
bc-YBR063C	5	0.18256	0.231508	FALSE		FALSE
bc-YBR063C	6	0.432105	0.473874	FALSE		FALSE
bc-YBR063C	7	0.229783	1.71728	FALSE		FALSE
bc-YBR063C	8	0.312536	1.67403	FALSE		FALSE
bc-YBR063C	9	0.483832	1.38771	FALSE		FALSE
bc-YBR064W	0	0.117413	1.58995	FALSE		FALSE
bc-YBR064W	1	0.680591	0.751835	FALSE		FALSE
bc-YBR064W	10	0.175302	0	FALSE		FALSE
bc-YBR064W	11		0.572386	FALSE		FALSE
bc-YBR064W	12	0.667244	1.31392	FALSE		FALSE
bc-YBR064W	13	0.648073	0	FALSE		FALSE
bc-YBR064W	14	0.629986	0	FALSE		FALSE
bc-YBR064W	15	1	0	FALSE		FALSE
bc-YBR064W	16	0.31516	2.67808	FALSE		FALSE
bc-YBR064W	17		0	FALSE		FALSE
bc-YBR064W	2		0.964567	FALSE		FALSE
bc-YBR064W	3		0.98633	FALSE		FALSE
bc-YBR064W	4	0.521008	0.661017	FALSE		FALSE
bc-YBR064W	5	0.66993	1.16132	FALSE		FALSE
bc-YBR064W	6	0.831359	1.01877	FALSE		FALSE
bc-YBR064W	7	1	0.984534	FALSE		FALSE
bc-YBR064W	8	0.379526	0.299922	FALSE		FALSE
bc-YBR064W	9	1	0.994493	FALSE		FALSE
bc-YBR067C	0	0.526286	0.87596	FALSE		FALSE
bc-YBR067C	1	0.837961	0.935316	FALSE		FALSE
bc-YBR067C	10	0.50824	0.73715	FALSE		FALSE
bc-YBR067C	11	0.33491	0.56973	FALSE		FALSE
bc-YBR067C	12	0.67968	1.14434	FALSE		FALSE
bc-YBR067C	13	0.667932	0.716887	FALSE		FALSE
bc-YBR067C	14	0.806166	0.682442	FALSE		FALSE
bc-YBR067C	15	0.227259	1.70703	FALSE		FALSE
bc-YBR067C	16	0.0672184	2.66568	FALSE	0.901264	FALSE
bc-YBR067C	17	1	0	FALSE		FALSE
bc-YBR067C	2	0.200911	0.720049	FALSE		FALSE
bc-YBR067C	3	0.915052	0.940774	FALSE		FALSE
bc-YBR067C	4	0.0220499	0.534547	TRUE	0.61717	FALSE
bc-YBR067C	5	0.290175	1.23838	FALSE		FALSE
bc-YBR067C	6	0.914227	1.01396	FALSE		FALSE
bc-YBR067C	7	0.203402	1.34736	FALSE		FALSE
bc-YBR067C	8	0.0448575	0.447787	TRUE	0.806239	FALSE
bc-YBR067C	9	0.380373	1.2373	FALSE		FALSE
bc-YBR069C	0	0.252831	1.29208	FALSE		FALSE
bc-YBR069C	1	0.551744	0.777628	FALSE		FALSE
bc-YBR069C	10	0.8092	1.09429	FALSE		FALSE
bc-YBR069C	11	0.398995	1.48004	FALSE		FALSE
bc-YBR069C	12	0.545813	1.35902	FALSE		FALSE
bc-YBR069C	13	0.752928	1.11742	FALSE		FALSE
bc-YBR069C	14	0.727556	0.47275	FALSE		FALSE
bc-YBR069C	15	0.652683	0	FALSE		FALSE
bc-YBR069C	16	0.516238	1.38501	FALSE		FALSE
bc-YBR069C	17		0	FALSE		FALSE
bc-YBR069C	2	0.451704	1.24705	FALSE		FALSE
bc-YBR069C	3	0.11626	0.510094	FALSE		FALSE
bc-YBR069C	4	0.116183	0.512764	FALSE		FALSE
bc-YBR069C	5	0.536292	0.772151	FALSE		FALSE
bc-YBR069C	6	0.150826	0.526875	FALSE		FALSE
bc-YBR069C	7	0.272381	1.40015	FALSE		FALSE
bc-YBR069C	8	0.837121	0.775527	FALSE		FALSE
bc-YBR069C	9	0.530137	1.20005	FALSE		FALSE
bc-YBR072C-A	0	0.269534	0.486766	FALSE		FALSE
bc-YBR072C-A	1	0.0192895	0	TRUE	0.582442	FALSE
bc-YBR072C-A	10	3.17669e-10	9.67312	TRUE	2.00162e-07	TRUE
bc-YBR072C-A	11		0.817735	FALSE		FALSE
bc-YBR072C-A	12	0.627942	0	FALSE		FALSE
bc-YBR072C-A	13		0	FALSE		FALSE
bc-YBR072C-A	14		0	FALSE		FALSE
bc-YBR072C-A	15	0.405044	1.96008	FALSE		FALSE
bc-YBR072C-A	16	1	0	FALSE		FALSE
bc-YBR072C-A	17		0	FALSE		FALSE
bc-YBR072C-A	2	1	0.918685	FALSE		FALSE
bc-YBR072C-A	3	0.617985	1.17427	FALSE		FALSE
bc-YBR072C-A	4	0.431716	0.472169	FALSE		FALSE
bc-YBR072C-A	5	0.79567	0.711082	FALSE		FALSE
bc-YBR072C-A	6	0.178353	0.24258	FALSE		FALSE
bc-YBR072C-A	7	0.111711	0	FALSE		FALSE
bc-YBR072C-A	8	0.0999342	2.14248	FALSE	0.978142	FALSE
bc-YBR072C-A	9	0.723059	0.473595	FALSE		FALSE
bc-YBR073W	0	0.20125	0.756681	FALSE		FALSE
bc-YBR073W	1	0.269028	1.22442	FALSE		FALSE
bc-YBR073W	10	0.410635	1.25326	FALSE		FALSE
bc-YBR073W	11	0.335391	0.565038	FALSE		FALSE
bc-YBR073W	12	0.536819	0.64853	FALSE		FALSE
bc-YBR073W	13		0.888726	FALSE		FALSE
bc-YBR073W	14	0.806803	0.676822	FALSE		FALSE
bc-YBR073W	15	1	0.677198	FALSE		FALSE
bc-YBR073W	16		0.660951	FALSE		FALSE
bc-YBR073W	17	1	0	FALSE		FALSE
bc-YBR073W	2	0.752846	0.912435	FALSE		FALSE
bc-YBR073W	3	0.593664	0.851887	FALSE		FALSE
bc-YBR073W	4	0.751036	1.06026	FALSE		FALSE
bc-YBR073W	5	0.750436	1.06446	FALSE		FALSE
bc-YBR073W	6	0.192403	0.71235	FALSE		FALSE
bc-YBR073W	7	0.375734	1.2148	FALSE		FALSE
bc-YBR073W	8	0.260568	0.666135	FALSE		FALSE
bc-YBR073W	9	0.65813	0.818085	FALSE		FALSE
bc-YBR074W-2	0	0.720138	1.06935	FALSE		FALSE
bc-YBR074W-2	1	0.539029	0.856925	FALSE		FALSE
bc-YBR074W-2	10	0.0494913	1.6779	TRUE	0.824592	FALSE
bc-YBR074W-2	11	0.335122	0.567374	FALSE		FALSE
bc-YBR074W-2	12	0.298975	0.488411	FALSE		FALSE
bc-YBR074W-2	13	0.194604	1.60628	FALSE		FALSE
bc-YBR074W-2	14		0.906158	FALSE		FALSE
bc-YBR074W-2	15		0.679998	FALSE		FALSE
bc-YBR074W-2	16		0.663684	FALSE		FALSE
bc-YBR074W-2	17	1	0	FALSE		FALSE
bc-YBR074W-2	2	0.0534084	0.597551	FALSE	0.837231	FALSE
bc-YBR074W-2	3	0.832265	0.936883	FALSE		FALSE
bc-YBR074W-2	4	0.91504	0.941786	FALSE		FALSE
bc-YBR074W-2	5	0.237131	0.740012	FALSE		FALSE
bc-YBR074W-2	6	0.748337	1.05186	FALSE		FALSE
bc-YBR074W-2	7	0.519339	0.792894	FALSE		FALSE
bc-YBR074W-2	8	0.887739	0.891854	FALSE		FALSE
bc-YBR074W-2	9	0.768697	1.06787	FALSE		FALSE
bc-YBR078W	0	0.0296013	0.239103	TRUE	0.692282	FALSE
bc-YBR078W	1		0.949659	FALSE		FALSE
bc-YBR078W	10	0.294962	1.78188	FALSE		FALSE
bc-YBR078W	11	0.684083	1.20503	FALSE		FALSE
bc-YBR078W	12	0.658626	1.38306	FALSE		FALSE
bc-YBR078W	13	0.0494435	3.03247	TRUE	0.824373	FALSE
bc-YBR078W	14		0.96228	FALSE		FALSE
bc-YBR078W	15	0.158069	2.88835	FALSE		FALSE
bc-YBR078W	16		0	FALSE		FALSE
bc-YBR078W	17		0	FALSE		FALSE
bc-YBR078W	2		1.01535	FALSE		FALSE
bc-YBR078W	3	0.828363	1.03826	FALSE		FALSE
bc-YBR078W	4	0.661759	1.21763	FALSE		FALSE
bc-YBR078W	5		0.873174	FALSE		FALSE
bc-YBR078W	6	0.170506	0.35747	FALSE		FALSE
bc-YBR078W	7	0.588069	0.518166	FALSE		FALSE
bc-YBR078W	8		0.947123	FALSE		FALSE
bc-YBR078W	9	0.764226	1.04686	FALSE		FALSE
bc-YBR081C	0	0.853141	1.07596	FALSE		FALSE
bc-YBR081C	1	0.278818	0.474836	FALSE		FALSE
bc-YBR081C	10	0.0105483	3.11824	TRUE	0.43237	FALSE
bc-YBR081C	11	0.413178	0	FALSE		FALSE
bc-YBR081C	12	0.658626	1.38306	FALSE		FALSE
bc-YBR081C	13	0.641921	0	FALSE		FALSE
bc-YBR081C	14		0.96228	FALSE		FALSE
bc-YBR081C	15	0.503623	1.44418	FALSE		FALSE
bc-YBR081C	16	0.051945	5.63806	FALSE	0.836873	FALSE
bc-YBR081C	17		0	FALSE		FALSE
bc-YBR081C	2		0.846108	FALSE		FALSE
bc-YBR081C	3	0.828363	1.03826	FALSE		FALSE
bc-YBR081C	4	0.827658	1.0437	FALSE		FALSE
bc-YBR081C	5	0.827139	1.04783	FALSE		FALSE
bc-YBR081C	6	0.824346	1.07242	FALSE		FALSE
bc-YBR081C	7	0.588069	0.518166	FALSE		FALSE
bc-YBR081C	8	0.372654	0.31571	FALSE		FALSE
bc-YBR081C	9	0.115495	0	FALSE		FALSE
bc-YBR083W	0	0.0466362	0.619181	TRUE	0.806936	FALSE
bc-YBR083W	1	0.194144	1.29433	FALSE		FALSE
bc-YBR083W	10	0.372537	1.33584	FALSE		FALSE
bc-YBR083W	11	0.146566	1.6425	FALSE		FALSE
bc-YBR083W	12	0.122082	1.69669	FALSE		FALSE
bc-YBR083W	13	0.639502	0.620042	FALSE		FALSE
bc-YBR083W	14	0.000218989	3.41019	TRUE	0.0309547	TRUE
bc-YBR083W	15	0.33053	1.57483	FALSE		FALSE
bc-YBR083W	16	0.644246	0	FALSE		FALSE
bc-YBR083W	17	1	0	FALSE		FALSE
bc-YBR083W	2	0.134112	0.645843	FALSE		FALSE
bc-YBR083W	3	0.731495	0.89624	FALSE		FALSE
bc-YBR083W	4	0.0607841	0.569033	FALSE	0.875072	FALSE
bc-YBR083W	5	0.644124	0.85689	FALSE		FALSE
bc-YBR083W	6	0.729136	1.07191	FALSE		FALSE
bc-YBR083W	7	0.332172	0.706287	FALSE		FALSE
bc-YBR083W	8	0.651271	1.11883	FALSE		FALSE
bc-YBR083W	9	0.00517375	0.190257	TRUE	0.288012	FALSE
bc-YBR084C-A	0	0.606096	0	FALSE		FALSE
bc-YBR084C-A	1	0.568651	1.28903	FALSE		FALSE
bc-YBR084C-A	10		0	FALSE		FALSE
bc-YBR084C-A	11	0.20515	4.90716	FALSE		FALSE
bc-YBR084C-A	12	1	0	FALSE		FALSE
bc-YBR084C-A	13		0	FALSE		FALSE
bc-YBR084C-A	14	0.134579	7.8372	FALSE		FALSE
bc-YBR084C-A	15		0	FALSE		FALSE
bc-YBR084C-A	16		0	FALSE		FALSE
bc-YBR084C-A	17		0	FALSE		FALSE
bc-YBR084C-A	2		0	FALSE		FALSE
bc-YBR084C-A	3		0	FALSE		FALSE
bc-YBR084C-A	4	0.536344	1.41664	FALSE		FALSE
bc-YBR084C-A	5	1	0	FALSE		FALSE
bc-YBR084C-A	6	0.527146	1.45561	FALSE		FALSE
bc-YBR084C-A	7	0.107548	4.22021	FALSE		FALSE
bc-YBR084C-A	8	1	0	FALSE		FALSE
bc-YBR084C-A	9		0	FALSE		FALSE
bc-YBR090C	0	0.703434	0.901839	FALSE		FALSE
bc-YBR090C	1	0.457427	1.15285	FALSE		FALSE
bc-YBR090C	10		0.927142	FALSE		FALSE
bc-YBR090C	11	0.543206	1.25399	FALSE		FALSE
bc-YBR090C	12	0.827908	1.07945	FALSE		FALSE
bc-YBR090C	13	0.110653	1.77511	FALSE		FALSE
bc-YBR090C	14	0.448419	0.500696	FALSE		FALSE
bc-YBR090C	15	0.121023	0	FALSE		FALSE
bc-YBR090C	16	0.397421	1.46681	FALSE		FALSE
bc-YBR090C	17		0	FALSE		FALSE
bc-YBR090C	2		0.968484	FALSE		FALSE
bc-YBR090C	3	0.438551	1.17038	FALSE		FALSE
bc-YBR090C	4	0.0673857	0.588287	FALSE	0.901817	FALSE
bc-YBR090C	5	0.497839	0.817733	FALSE		FALSE
bc-YBR090C	6	0.206587	0.697476	FALSE		FALSE
bc-YBR090C	7	0.591607	1.14583	FALSE		FALSE
bc-YBR090C	8	0.036034	0.410668	TRUE	0.745874	FALSE
bc-YBR090C	9		0.998577	FALSE		FALSE
bc-YBR092C	0	0.516586	0.836545	FALSE		FALSE
bc-YBR092C	1	0.00328709	1.79306	TRUE	0.216161	FALSE
bc-YBR092C	10	0.691518	0.742221	FALSE		FALSE
bc-YBR092C	11	0.645337	1.20465	FALSE		FALSE
bc-YBR092C	12	0.454701	0.460889	FALSE		FALSE
bc-YBR092C	13	0.604951	1.26317	FALSE		FALSE
bc-YBR092C	14	0.38166	0.320687	FALSE		FALSE
bc-YBR092C	15	0.278111	0	FALSE		FALSE
bc-YBR092C	16	0.631553	0	FALSE		FALSE
bc-YBR092C	17	0.0931333	10.3326	FALSE	0.968129	FALSE
bc-YBR092C	2		0.95859	FALSE		FALSE
bc-YBR092C	3		0.980219	FALSE		FALSE
bc-YBR092C	4	0.801392	1.04332	FALSE		FALSE
bc-YBR092C	5	0.524725	0.814666	FALSE		FALSE
bc-YBR092C	6	0.0666331	0.536029	FALSE	0.900079	FALSE
bc-YBR092C	7	0.219004	0.604331	FALSE		FALSE
bc-YBR092C	8	0.0387826	0.315609	TRUE	0.762507	FALSE
bc-YBR092C	9	0.385016	1.27904	FALSE		FALSE
bc-YBR098W-1	0	0.224087	0.378603	FALSE		FALSE
[truncated: 55,673 more rows]
