# Supplementary material for: A single-cell resolved genotype-phenotype map using genome-wide genetic and environmental perturbations
Source: Nat Commun. 2025 Mar 18;16:2645. doi: 10.1038/s41467-025-57600-4 (PMC11920212; doi:10.1038/s41467-025-57600-4)
Supplement: Supplementary file 10 — Supplementary Data 8 [file 41467_2025_57600_MOESM10_ESM.xlsx]

## Sheet: legend
Extended Data Table 8
column name	Description
genotype	barcode name (bc- stands for barcode followed by systematic name)
cell_number	numbe rof cells passing QC of each genotype
avg_lvscoreFU2	average raw leverage score
var_lvscoreFU2	variance raw laverage score
std_lvscoreFU2	standard deviation raw leverage score
avg_lvscore_scaledFU2	average scale leverage score
var_lvscore_scaledFU2	variance scaled laverage score
sd_lvscore_scaledFU2	standard deviation scaled leverage score

## Sheet: control
genotype	cell_number	avg_lvscoreFU2	var_lvscoreFU2	std_lvscoreFU2	avg_lvscore_scaledFU2	var_lvscore_scaledFU2	sd_lvscore_scaledFU2
bc-YHL024W	8	0.000954648	4.00696e-07	0.000633005	0.473691	4.3503	2.08574
bc-YOR070C	7	0.00116205	1.99874e-06	0.00141377	-0.468482	4.02279	2.00569
bc-YDR079C-A	6	0.000998162	3.18684e-07	0.000564521	0.678583	3.99114	1.99778
bc-YLR053C	7	0.00117846	4.28799e-07	0.000654828	0.807851	3.79255	1.94745
bc-YDR136C	6	0.000827856	1.76254e-07	0.000419826	-0.0379357	3.53428	1.87997
bc-YJL057C	6	0.000875886	1.28371e-07	0.000358289	1.15907	3.25483	1.80412
bc-YER068W	11	0.000998983	5.57256e-07	0.000746495	0.687073	3.18317	1.78414
bc-YNL119W	13	0.00113446	2.756e-07	0.000524976	1.09707	3.12266	1.76711
bc-YOR323C	7	0.00101016	2.45247e-07	0.000495224	0.565737	3.04678	1.7455
bc-YLR171W	6	0.000930119	1.61318e-07	0.000401644	0.479088	3.0385	1.74313
bc-YDR024W	8	0.00116117	5.64511e-07	0.00075134	0.559989	2.87718	1.69623
bc-YGR221C	10	0.000952687	3.86854e-07	0.000621976	0.536085	2.82952	1.68212
bc-YPL081W	9	0.000713935	1.30782e-07	0.000361638	0.309789	2.82942	1.68209
bc-YDL240W	7	0.00143566	2.55546e-06	0.00159858	0.508528	2.81027	1.67639
bc-YHR091C-1	8	0.00110315	2.83017e-07	0.000531993	0.298117	2.77885	1.66699
bc-YKL206C	8	0.000798768	9.60586e-08	0.000309933	0.506812	2.76117	1.66168
bc-YMR181C	9	0.000816423	1.88296e-07	0.000433931	0.12905	2.75022	1.65838
bc-YJL110C	13	0.00109453	5.23586e-07	0.000723593	0.970087	2.70981	1.64615
bc-YFL015C	6	0.00069642	1.00183e-07	0.000316517	0.03467	2.59161	1.60985
bc-YMR247W-A	12	0.000886213	1.36798e-07	0.000369862	0.775853	2.58692	1.60839
bc-YBR186W	17	0.000844612	1.47893e-07	0.000384568	0.420955	2.573	1.60406
bc-YPR051W	24	0.000988909	2.16185e-07	0.000464957	0.825584	2.57215	1.60379
bc-YJL055W	17	0.000813516	8.71803e-08	0.000295263	0.0147643	2.54127	1.59414
bc-YGL220W	9	0.0011091	4.05799e-07	0.000637023	0.704594	2.50555	1.58289
bc-YLR049C	25	0.000903484	2.47699e-07	0.000497693	0.654506	2.48496	1.57638
bc-YOL065C	31	0.00131914	5.93992e-07	0.000770709	1.50822	2.45778	1.56773
bc-YCL026C	12	0.000936201	1.34438e-07	0.000366657	0.61591	2.45168	1.56579
bc-YKL118W	8	0.000732656	2.31109e-07	0.000480738	-0.310934	2.42833	1.55831
bc-YER181C	23	0.000772103	1.60715e-07	0.000400893	0.0044737	2.38419	1.54408
bc-YDL156W	41	0.000918377	6.08488e-07	0.000780056	0.103843	2.36451	1.5377
bc-YLR044C	11	0.00114942	1.37859e-06	0.00117413	-0.0363476	2.3473	1.53209
bc-YHR143W	16	0.000932021	2.1463e-07	0.000463282	0.317589	2.33752	1.52889
bc-YGR162W	12	0.000898631	1.42045e-07	0.000376889	0.314448	2.31328	1.52095
bc-YMR279C	15	0.00108144	3.46456e-07	0.000588605	0.943442	2.30773	1.51912
bc-YML099C	12	0.000743064	8.50937e-08	0.000291708	0.177139	2.30166	1.51712
bc-YLL047W	10	0.000849946	2.1911e-07	0.000468092	0.273911	2.27921	1.50971
bc-YDR448W-1	51	0.000973454	4.31204e-07	0.000656661	0.306063	2.25963	1.50321
bc-YGR228W	10	0.000756107	1.51771e-07	0.000389578	-0.27461	2.24566	1.49855
bc-YLL041C	13	0.000783179	1.43545e-07	0.000378873	-0.266358	2.23805	1.49601
bc-YKL205W	15	0.000908808	1.25297e-07	0.000353973	-0.0458305	2.23793	1.49597
bc-YGR180C-2	12	0.00109172	3.81478e-07	0.000617639	0.634315	2.18491	1.47814
bc-YDR507C	57	0.00116592	7.22176e-07	0.000849809	0.941481	2.17446	1.47461
bc-YOR008C-A	30	0.000731421	7.98444e-08	0.000282568	0.235254	2.16951	1.47292
bc-YDL197C	9	0.000846743	2.53748e-07	0.000503734	0.588863	2.16494	1.47137
bc-YPL102C	16	0.000913611	1.81013e-07	0.000425456	0.675146	2.14619	1.46499
bc-YJL176C	38	0.00107908	7.1134e-07	0.00084341	0.815684	2.13643	1.46165
bc-YIL157C	57	0.00120327	3.61584e-07	0.000601318	1.11328	2.12693	1.4584
bc-YOL054W	22	0.000823996	1.49225e-07	0.000386296	0.348881	2.1211	1.4564
bc-YBR116C	40	0.000812033	1.96456e-07	0.000443233	-0.00138099	2.10987	1.45254
bc-YER140W	23	0.000854621	1.67028e-07	0.00040869	-0.142784	2.09861	1.44866
bc-YCR024C	11	0.00136692	1.39288e-06	0.00118021	0.777704	2.08964	1.44556
bc-YHR039C-B	75	0.00110602	7.0221e-07	0.000837979	0.604041	2.08949	1.44551
bc-YGL229C	20	0.00105067	1.64972e-07	0.000406167	1.11194	2.07577	1.44075
bc-YPL257W	14	0.000686889	1.2842e-07	0.000358358	-0.145851	2.04865	1.43131
bc-YGL217C	22	0.000913181	1.54449e-07	0.000393	0.627976	2.03684	1.42718
bc-YBR108W	34	0.000815614	1.3562e-07	0.000368266	0.191668	2.03041	1.42493
bc-YCR086W	23	0.00082187	1.15156e-07	0.000339346	0.272328	2.02977	1.4247
bc-YGL226C-A	13	0.00090847	1.50048e-07	0.00038736	0.317947	2.0251	1.42306
bc-YCL063W	17	0.000698322	6.10304e-08	0.000247043	0.122197	2.02193	1.42195
bc-YBL024W	15	0.00103312	2.04148e-07	0.000451828	0.802211	2.02193	1.42195
bc-YLR393W	16	0.00110582	5.92494e-07	0.000769737	1.18008	2.01129	1.4182
bc-YER091C	23	0.00101876	2.26166e-07	0.00047557	0.663386	2.00202	1.41493
bc-YBL053W	17	0.000834109	1.02901e-07	0.000320782	0.255193	2.0016	1.41478
bc-YIR044C	16	0.000748511	1.66655e-07	0.000408234	-0.0130273	1.99804	1.41352
bc-YDR102C	11	0.00101083	1.37251e-07	0.000370474	0.73025	1.99376	1.41201
bc-YPL157W	9	0.000983781	1.7483e-07	0.000418127	0.537134	1.98207	1.40786
bc-YOR239W-1	9	0.00117374	1.0934e-06	0.00104566	0.382781	1.98179	1.40776
bc-YLR431C	12	0.000864439	1.37355e-07	0.000370615	0.844531	1.97242	1.40443
bc-YOL003C	14	0.00137197	3.78227e-06	0.00194481	-0.176267	1.96578	1.40206
bc-YGL026C	11	0.0008175	1.7398e-07	0.000417109	0.236819	1.94624	1.39508
bc-YHL037C	19	0.000866046	1.27833e-07	0.000357537	0.357651	1.9443	1.39438
bc-YOR030W	13	0.000742202	1.47465e-07	0.000384011	-0.380142	1.94143	1.39335
bc-YNL225C	21	0.000921116	1.63919e-07	0.000404869	0.342325	1.93475	1.39095
bc-YDR176W	10	0.000793082	9.53344e-08	0.000308763	0.306027	1.93326	1.39042
bc-YFR041C	37	0.000989732	1.7051e-07	0.000412928	0.731588	1.92667	1.38805
bc-YEL012W	20	0.000904264	1.12775e-07	0.00033582	0.754869	1.91906	1.3853
bc-YNL252C	30	0.000913799	5.0116e-07	0.000707926	-0.0616784	1.9177	1.38481
bc-YGR134W	12	0.00071828	5.17521e-08	0.000227491	0.186151	1.90827	1.3814
bc-YDR286C	38	0.000861301	1.64214e-07	0.000405234	-0.114708	1.90709	1.38097
bc-YNL239W	89	0.000862028	1.4686e-07	0.000383224	0.293271	1.90503	1.38023
bc-YJL166W	18	0.000790624	1.76224e-07	0.00041979	0.0976577	1.90286	1.37944
bc-YOR209C	48	0.000830883	1.17345e-07	0.000342556	0.302605	1.89869	1.37793
bc-YDL050C	11	0.000879898	1.45423e-07	0.000381344	0.304663	1.89594	1.37693
bc-YJR039W	6	0.000743619	5.89108e-08	0.000242716	0.294918	1.89192	1.37547
bc-YOR152C	22	0.000930521	2.06937e-07	0.000454903	0.802974	1.88771	1.37394
bc-YGL227W	13	0.000965198	1.17333e-07	0.00034254	0.645371	1.86793	1.36672
bc-YPL068C	17	0.00088216	1.8008e-07	0.000424358	0.515748	1.86113	1.36423
bc-YNL090W-2	75	0.000860157	1.5308e-07	0.000391254	0.356041	1.85769	1.36297
bc-YLL038C	17	0.000742465	8.60371e-08	0.000293321	0.174634	1.85417	1.36168
bc-YJR119C	7	0.000901057	1.07814e-07	0.000328351	0.302324	1.85231	1.361
bc-YNL080C	135	0.00104593	5.64056e-07	0.000751037	0.474021	1.85151	1.3607
bc-YLR261C	72	0.000768063	1.0819e-07	0.000328922	0.0881698	1.85146	1.36068
bc-YPR014C	17	0.0013534	1.2882e-06	0.00113499	1.07711	1.85014	1.3602
bc-YMR152W	54	0.00101431	3.19193e-07	0.000564972	0.430002	1.84786	1.35936
bc-YMR224C	21	0.000725807	9.32825e-08	0.000305422	0.0920255	1.84278	1.35749
bc-YER122C	43	0.00108167	3.00918e-07	0.00054856	1.14168	1.83959	1.35632
bc-YLR388W	25	0.000815333	1.86161e-07	0.000431464	0.0468646	1.83939	1.35624
bc-YFR057W	29	0.00092235	5.75844e-07	0.000758844	-0.0767122	1.83811	1.35577
bc-YNL078W	75	0.000705449	8.76446e-08	0.000296048	-0.236722	1.82433	1.35068
bc-YOR052C	40	0.000963432	2.42048e-07	0.000491984	0.766143	1.82162	1.34967
bc-YLR282C	23	0.00100394	1.36478e-06	0.00116824	0.232462	1.81904	1.34872
bc-YDR406W	47	0.000929158	1.26707e-07	0.000355959	0.497972	1.81713	1.34801
bc-YOR311C	23	0.00125052	1.88222e-06	0.00137194	0.878392	1.8168	1.34789
bc-YOR295W	40	0.000834782	1.12463e-07	0.000335355	0.332843	1.81039	1.34551
bc-YDR149C	32	0.000957325	1.91433e-07	0.000437531	0.738756	1.80796	1.3446
bc-YPL261C	24	0.00105372	5.37524e-07	0.00073316	0.549443	1.80644	1.34404
bc-YDR158W	35	0.000857693	2.11689e-07	0.000460096	0.0861458	1.80132	1.34213
bc-YDR474C	125	0.000968759	2.25748e-07	0.000475129	0.630253	1.79103	1.33829
bc-YDL225W	136	0.000861135	1.62163e-07	0.000402694	0.42513	1.79075	1.33819
bc-YMR075C-A	94	0.000938655	6.60564e-07	0.000812751	0.247518	1.78896	1.33752
bc-YHR050W-A	6	0.00076938	7.62864e-08	0.0002762	0.6641	1.78831	1.33728
bc-YLR290C	68	0.000873714	1.34784e-07	0.000367129	0.437125	1.78759	1.33701
bc-YKL029C	84	0.000994406	5.51985e-07	0.000742957	0.282302	1.78756	1.337
bc-YER085C	17	0.000992812	1.80523e-07	0.000424879	0.659267	1.78474	1.33594
bc-YKL016C	54	0.00103037	2.42745e-07	0.000492691	0.679309	1.78366	1.33554
bc-YHR135C	109	0.00102075	5.00677e-07	0.000707585	0.467668	1.77979	1.33409
bc-YPL240C	23	0.000836307	1.19222e-07	0.000345285	0.215243	1.77744	1.33321
bc-YPL002C	14	0.000910339	7.63772e-08	0.000276364	0.777209	1.77673	1.33294
bc-YPR039W	21	0.000799735	1.29039e-07	0.00035922	0.216295	1.77637	1.3328
bc-YJR151C	66	0.00090755	7.15161e-07	0.000845672	0.0148215	1.77505	1.33231
bc-YGR027C	50	0.000982108	6.87711e-07	0.000829283	0.373532	1.76547	1.32871
bc-YLR281C	29	0.00079799	1.12703e-07	0.000335713	0.265932	1.76403	1.32817
bc-YLR322W	38	0.00102509	4.78026e-07	0.000691394	0.782424	1.76332	1.3279
bc-YDR203W	78	0.000748415	1.18739e-07	0.000344585	0.00145535	1.76156	1.32724
bc-YNL227C	47	0.000864367	1.5014e-07	0.000387479	0.163631	1.75549	1.32495
bc-YDR506C-2	38	0.000917037	4.74672e-07	0.000688964	0.222379	1.7514	1.32341
bc-YBL057C	189	0.000970909	2.22501e-07	0.0004717	0.646958	1.74845	1.32229
bc-YNL100W	51	0.00102707	7.82349e-07	0.000884505	0.146846	1.74512	1.32103
bc-YHR177W	11	0.000832237	1.69073e-07	0.000411185	0.704444	1.73976	1.319
bc-YLR096W	88	0.000823209	2.09502e-07	0.000457714	0.202969	1.73836	1.31847
bc-YER152C	39	0.000989983	5.24213e-07	0.000724026	0.389574	1.7324	1.31621
bc-YGL173C	32	0.000815558	1.21094e-07	0.000347986	0.403329	1.73104	1.31569
bc-YDR314C	10	0.00069905	7.71174e-08	0.0002777	-0.215307	1.72967	1.31517
bc-YDR400W	75	0.000943145	4.9924e-07	0.000706569	0.0824243	1.72966	1.31516
bc-YPR150W	38	0.000951295	7.58293e-07	0.0008708	-0.0496836	1.72904	1.31493
bc-YBR178W	12	0.00105855	1.34701e-06	0.00116061	0.0455887	1.72827	1.31464
bc-YDR069C	83	0.000857243	2.30195e-07	0.000479786	0.208053	1.72804	1.31455
bc-YLR092W	65	0.000848614	1.26118e-07	0.000355131	0.292642	1.72702	1.31416
bc-YOR019W	64	0.000909491	1.63466e-07	0.00040431	0.271586	1.72625	1.31387
bc-YLR072W	94	0.000708713	9.00264e-08	0.000300044	-0.0887128	1.72345	1.3128
bc-YDR245W	33	0.000753207	1.02414e-07	0.000320022	0.0236281	1.72289	1.31259
bc-YJR114W	60	0.000965822	1.66572e-07	0.000408132	0.742333	1.72253	1.31245
bc-YOR101W	70	0.00101711	2.54175e-07	0.000504158	0.59984	1.72067	1.31174
bc-YJR090C	28	0.000963778	1.90681e-07	0.00043667	0.631865	1.7198	1.31141
bc-YKR094C	27	0.000768927	1.05655e-07	0.000325047	0.0665648	1.71575	1.30987
bc-YKR073C	10	0.000709056	1.01307e-07	0.000318288	-0.0785586	1.71535	1.30971
bc-YHR057C	15	0.000833536	1.78973e-07	0.000423052	-0.00688967	1.71408	1.30923
bc-YPL055C	25	0.000863926	2.06923e-07	0.000454887	0.0916442	1.71222	1.30852
bc-YOL116W	8	0.00186385	4.37992e-06	0.00209283	0.0782759	1.71181	1.30836
bc-YJR025C	91	0.000960548	7.04318e-07	0.000839236	-0.0142537	1.70992	1.30764
bc-YPL249C-A	29	0.000896867	1.1989e-07	0.000346252	0.379593	1.70915	1.30734
bc-YKR054C-2	79	0.00102902	2.55314e-07	0.000505286	0.823586	1.70639	1.30629
bc-YOR273C	67	0.000868245	2.44891e-07	0.000494865	0.166728	1.70604	1.30616
bc-YDR369C	26	0.000746618	8.04672e-08	0.000283667	-0.129992	1.70537	1.3059
bc-YPL042C	41	0.000957514	2.52676e-07	0.000502669	0.746184	1.70469	1.30564
bc-YDR316W	7	0.000699827	1.09521e-07	0.000330939	-0.356581	1.70282	1.30492
bc-YDR056C	53	0.000892389	3.10398e-07	0.000557134	0.033826	1.702	1.30461
bc-YLR399C	6	0.000937372	1.85536e-07	0.000430739	0.500364	1.69779	1.30299
bc-YMR300C	85	0.000892702	4.01106e-07	0.000633329	0.0583262	1.69426	1.30164
bc-YKL176C	53	0.000714287	1.1082e-07	0.000332896	-0.156617	1.6937	1.30142
bc-YMR143W-1	11	0.000864283	7.91248e-08	0.000281291	0.0111751	1.69304	1.30117
bc-YPR001W	31	0.000833122	1.62197e-07	0.000402737	0.248415	1.69265	1.30102
bc-YIL002C	15	0.00102622	1.4413e-07	0.000379645	0.774995	1.69104	1.3004
bc-YCR033W	258	0.00125822	4.31756e-07	0.000657081	1.53275	1.68892	1.29958
bc-YPL241C	39	0.000943171	2.98195e-07	0.000546073	0.0222633	1.68848	1.29942
bc-YEL014C	7	0.00082856	1.02169e-07	0.000319639	0.316986	1.68798	1.29922
bc-YKL062W	43	0.000828463	1.47773e-07	0.000384412	0.232908	1.68705	1.29887
bc-YBR266C	38	0.000894397	1.63799e-07	0.000404721	0.497915	1.68539	1.29822
bc-YGL023C-1	19	0.001425	7.02858e-06	0.00265115	0.336914	1.68529	1.29819
bc-YJL160C-2	37	0.000983703	5.19082e-07	0.000720474	0.369986	1.68528	1.29818
bc-YLR296W	8	0.000671832	5.79936e-08	0.000240819	0.0297346	1.68513	1.29812
bc-YHL044W	28	0.000787966	1.13218e-07	0.000336479	0.0769654	1.68512	1.29812
bc-YHR080C	139	0.000927105	3.76386e-07	0.000613503	0.301732	1.68497	1.29806
bc-YPL141C	39	0.000916104	5.80788e-07	0.000762094	0.358455	1.68416	1.29775
bc-YDR313C	18	0.000708084	3.43163e-07	0.000585801	-0.659172	1.68253	1.29712
bc-YIL001W	33	0.000884348	4.41796e-07	0.000664678	0.0814053	1.68109	1.29657
bc-YDR442W	9	0.00101487	9.14915e-07	0.000956512	-0.0649567	1.68036	1.29629
bc-YDR093W	70	0.000805714	1.1728e-07	0.000342462	0.272051	1.6786	1.29561
bc-YGR023W	23	0.000912844	5.06398e-07	0.000711616	0.168135	1.67682	1.29492
bc-YIL119C	34	0.000852532	2.32496e-07	0.000482178	0.298382	1.67643	1.29477
bc-YDL079C	14	0.000745931	9.402e-08	0.000306627	0.0915966	1.67506	1.29424
bc-YGR025W	54	0.000736007	1.01047e-07	0.000317879	0.11483	1.67439	1.29398
bc-YDL238C	38	0.00070524	7.02326e-08	0.000265014	-0.0991711	1.67277	1.29336
bc-YOL004W	37	0.000859099	1.27779e-07	0.000357462	0.339466	1.66659	1.29097
bc-YFL048C	120	0.000873738	4.46712e-07	0.000668365	0.0662983	1.66632	1.29086
bc-YBR035C	12	0.00119845	2.15266e-07	0.000463968	1.13943	1.66541	1.29051
bc-YBR280C	72	0.000903807	1.98693e-07	0.00044575	0.308808	1.65861	1.28787
bc-YLR423C	23	0.000932813	1.75628e-07	0.00041908	0.477232	1.65457	1.2863
bc-YGL249W	62	0.000798393	1.07717e-07	0.000328202	-0.0258732	1.65301	1.28569
bc-YNL134C	151	0.000894886	3.20063e-07	0.000565741	0.24597	1.65301	1.28569
bc-YPR121W	120	0.00105009	5.71173e-07	0.00075576	0.541988	1.65112	1.28496
bc-YDL167C	60	0.000838772	4.98468e-07	0.000706023	0.0392837	1.65064	1.28477
bc-YKL061W	105	0.000898102	4.43084e-07	0.000665646	0.151699	1.65012	1.28457
bc-YMR315W-A	8	0.000606021	6.58685e-08	0.000256649	-0.460118	1.64907	1.28416
bc-YGL209W	58	0.000806372	2.81759e-07	0.000530809	0.0472554	1.64809	1.28378
bc-YLR417W	56	0.000882035	1.22196e-07	0.000349565	0.327896	1.6479	1.2837
bc-YNL315C-2	50	0.000904234	1.44235e-07	0.000379783	0.568559	1.64778	1.28366
bc-YMR088C	129	0.000956239	3.04337e-07	0.000551668	0.418353	1.64501	1.28258
bc-YIL164C	74	0.00100372	3.02092e-07	0.000549629	0.832152	1.64152	1.28122
bc-YOL092W	103	0.000885921	1.86967e-07	0.000432396	0.291109	1.64009	1.28066
bc-YBL021C	15	0.000911218	2.17751e-07	0.000466638	0.955731	1.63886	1.28018
bc-YKL184W	60	0.000951629	2.60976e-07	0.000510859	0.590566	1.63851	1.28004
bc-YOR193W	140	0.000872624	4.17783e-07	0.000646361	0.244123	1.63808	1.27987
bc-YLL063C	29	0.00105056	1.79892e-07	0.000424137	0.779981	1.63807	1.27987
bc-YNR068C	73	0.000792549	1.0458e-07	0.000323388	0.011454	1.63511	1.27872
bc-YDR338C	57	0.000849259	1.42956e-07	0.000378095	0.169642	1.63112	1.27715
bc-YCR079W	52	0.000743151	1.37311e-07	0.000370555	-0.0302112	1.62794	1.27591
bc-YNR033W-2	38	0.000716786	9.15695e-08	0.000302605	-0.053641	1.62782	1.27586
bc-YKL069W	15	0.00113249	2.48708e-07	0.000498707	1.15846	1.62639	1.2753
bc-YEL042W	20	0.00104269	1.51498e-07	0.000389227	1.08628	1.62291	1.27394
bc-YKL137W-1	20	0.000847904	9.70288e-08	0.000311494	0.261742	1.62243	1.27375
bc-YBR224W	16	0.000765485	7.42406e-08	0.000272471	0.250899	1.62037	1.27294
bc-YGR176W	16	0.00129434	6.80124e-07	0.000824696	0.44085	1.61827	1.27211
bc-YJL066C	66	0.000851198	1.61968e-07	0.000402452	0.288067	1.6162	1.2713
bc-YFR043C	112	0.000899566	2.2287e-07	0.000472091	0.490579	1.61519	1.2709
bc-YDR127W	44	0.000872095	1.59582e-07	0.000399477	0.0100565	1.61379	1.27035
bc-YDR377W	12	0.000826074	1.35043e-07	0.000367482	0.279808	1.61128	1.26936
bc-YOR384W	13	0.000754605	8.52294e-08	0.000291941	-0.227676	1.61099	1.26925
bc-YKL155C	87	0.00101338	5.44514e-07	0.000737912	0.254252	1.61044	1.26903
bc-YDR174W	71	0.00103007	8.51709e-07	0.000922881	0.284525	1.61031	1.26898
bc-YKL085W	8	0.000533107	3.22214e-08	0.000179503	-0.66401	1.60984	1.2688
bc-YGR178C	152	0.000810053	2.13753e-07	0.000462334	0.165513	1.6091	1.2685
bc-YMR283C	41	0.00097614	6.32956e-07	0.000795585	0.467914	1.60867	1.26833
bc-YFR032C	34	0.00102693	1.68091e-07	0.000409989	0.703199	1.60852	1.26827
bc-YAL049C	118	0.000799164	1.19556e-07	0.000345769	0.166264	1.60376	1.2664
bc-YJR140C	36	0.000820993	8.65265e-08	0.000294154	0.157264	1.60375	1.26639
bc-YPR158W	13	0.0011669	1.7616e-07	0.000419714	1.35673	1.60224	1.2658
bc-YNL238W	115	0.00106698	6.22244e-07	0.000788824	0.667817	1.6016	1.26554
bc-YER139C	82	0.000923796	5.94445e-07	0.000771003	0.246558	1.60105	1.26533
bc-YOL030W	58	0.000820441	4.04051e-07	0.00063565	-0.0382138	1.59932	1.26464
bc-YDL020C	80	0.000882744	3.76548e-07	0.000613635	0.318735	1.59822	1.26421
bc-YDR322W	106	0.000780609	1.26567e-07	0.000355762	0.0942164	1.59765	1.26398
bc-YPR160W	46	0.00104691	6.57707e-07	0.000810992	0.6532	1.59723	1.26382
bc-YDR500C-1	241	0.00104616	4.05028e-07	0.000636418	0.794627	1.59618	1.2634
bc-YGR151C	44	0.000844606	1.76018e-07	0.000419545	-0.0131874	1.5955	1.26313
bc-YDR293C	57	0.000879602	1.54611e-07	0.000393207	0.230095	1.59538	1.26308
bc-YBR072C-A	29	0.00161526	2.01251e-06	0.00141863	-0.096293	1.59394	1.26251
bc-YLR239C	39	0.000854158	1.87837e-07	0.000433402	0.447655	1.59389	1.26249
bc-YJL152W	48	0.000906871	4.605e-07	0.000678602	0.269384	1.59174	1.26164
bc-YPR185W	153	0.000875135	4.69746e-07	0.00068538	0.0838432	1.59165	1.26161
bc-YBR183W	54	0.000822595	2.38067e-07	0.000487921	0.233162	1.59134	1.26149
bc-YKR015C	127	0.000949327	5.06267e-07	0.000711525	0.317001	1.59012	1.261
bc-YEL023C	15	0.00085963	1.02208e-07	0.0003197	0.764562	1.58861	1.2604
bc-YDL234C	39	0.000722264	1.17549e-07	0.000342854	-0.0753323	1.58674	1.25966
bc-YMR288W	10	0.00147606	1.52524e-06	0.00123501	0.2204	1.58663	1.25961
bc-YDR143C	72	0.00100347	3.40776e-07	0.00058376	0.571364	1.5855	1.25917
bc-YDR252W	60	0.00104605	4.31765e-07	0.000657088	0.525919	1.58466	1.25883
bc-YDR318W-1	77	0.000843455	3.96634e-07	0.000629789	0.110673	1.58443	1.25874
bc-YGR148C	62	0.000870272	3.00023e-07	0.000547743	0.099094	1.58128	1.25749
bc-YKL177W	23	0.000868397	2.08714e-07	0.000456852	0.316429	1.57987	1.25693
bc-YIL101C	65	0.000782207	2.40052e-07	0.000489951	0.0174617	1.5798	1.2569
bc-YNL271C	70	0.000905877	7.73822e-07	0.000879672	-0.063678	1.57798	1.25618
bc-YDR521W	37	0.00106197	1.19677e-06	0.00109397	0.598776	1.57748	1.25598
bc-YGR242W	41	0.000809503	1.33162e-07	0.000364913	0.00100936	1.57684	1.25572
bc-YER130C	106	0.000763093	1.2788e-07	0.000357603	0.0160346	1.57493	1.25496
bc-YFL041W	103	0.000841078	1.59014e-07	0.000398766	0.232367	1.57457	1.25482
bc-YJR099W	97	0.000803109	2.76527e-07	0.000525858	-0.057089	1.57262	1.25404
bc-YDR085C	37	0.000976016	1.74319e-07	0.000417516	0.892027	1.57245	1.25398
bc-YFL016C	30	0.000967944	2.57384e-07	0.00050733	0.820138	1.57219	1.25387
bc-YHR094C	15	0.000903891	1.02528e-07	0.0003202	0.727989	1.56886	1.25254
bc-YOL061W	21	0.00101258	2.59308e-07	0.000509223	0.557774	1.56784	1.25214
bc-YHR159W	11	0.000790024	1.42342e-07	0.000377282	-0.19638	1.56708	1.25183
bc-YPR089W-2	158	0.000910813	4.33274e-07	0.000658235	0.170165	1.5657	1.25128
bc-YBL088C	234	0.000868027	2.40371e-07	0.000490277	0.235591	1.56451	1.2508
bc-YPL216W	82	0.000991352	2.17091e-07	0.00046593	0.768005	1.56407	1.25063
bc-YFL046W	84	0.000822939	4.64788e-07	0.000681754	0.0455713	1.56342	1.25037
bc-YDR457W	102	0.000953367	5.38892e-07	0.000734092	0.248555	1.56215	1.24986
bc-YLR326W	46	0.000846676	1.34945e-07	0.000367349	0.313739	1.56081	1.24933
bc-YOL067C	19	0.000957641	1.91506e-07	0.000437614	0.75745	1.55785	1.24814
bc-YGL252C	87	0.00107173	1.28206e-06	0.00113228	0.406581	1.55684	1.24773
bc-YAL047C	46	0.000942818	1.34162e-07	0.000366281	0.653543	1.55549	1.24719
bc-YPR007C	72	0.000893085	1.33884e-07	0.000365902	0.411898	1.55349	1.24639
bc-YHL047C	114	0.000894005	3.49314e-07	0.000591028	0.29202	1.55148	1.24558
bc-YPL132W	86	0.000930224	2.0638e-07	0.000454291	0.181976	1.55143	1.24557
bc-YKL080W	42	0.00107457	8.41476e-07	0.00091732	0.512624	1.54879	1.2445
bc-YDR220C	12	0.000812085	8.9615e-08	0.000299358	0.274891	1.54756	1.24401
bc-YIR036C	187	0.000858266	1.37035e-07	0.000370182	0.146406	1.54646	1.24357
bc-YJR113C	53	0.000932515	1.3042e-07	0.000361137	0.476981	1.54616	1.24345
bc-YNL058C	40	0.000827367	1.50323e-07	0.000387715	0.193999	1.54595	1.24336
bc-YOR346W	114	0.00087285	3.46046e-07	0.000588257	0.152831	1.54466	1.24284
bc-YFR013W-2	145	0.000840233	2.71037e-07	0.000520612	0.1231	1.54465	1.24284
bc-YMR037C	86	0.000826942	1.75614e-07	0.000419064	0.290329	1.5422	1.24185
bc-YOL016C	14	0.000819364	9.68241e-08	0.000311166	0.283814	1.54165	1.24163
bc-YMR207C	154	0.000903445	2.91726e-07	0.000540116	0.458902	1.54148	1.24156
bc-YKL215C	49	0.000784488	1.54394e-07	0.000392931	0.0803734	1.54119	1.24145
bc-YMR154C	35	0.000864491	1.65082e-07	0.000406302	0.386047	1.53929	1.24068
bc-YOL068C	10	0.000878045	9.25341e-08	0.000304194	0.4385	1.53896	1.24055
bc-YDR276C	66	0.000847468	1.20023e-07	0.000346443	0.217255	1.53869	1.24044
bc-YPR022C	43	0.000912418	3.10044e-07	0.000556816	-0.14386	1.5386	1.2404
bc-YPR020W	23	0.00101373	1.27144e-06	0.00112758	0.563452	1.53857	1.24039
bc-YLR024C	26	0.000889574	1.40629e-07	0.000375005	0.666366	1.5366	1.2396
bc-YMR265C	66	0.000753935	1.22544e-07	0.000350063	-0.00953377	1.53645	1.23954
bc-YOR300W	7	0.000892343	1.97209e-07	0.000444082	0.650965	1.53421	1.23863
bc-YDR112W	38	0.000744471	8.51636e-08	0.000291828	-0.0196128	1.53414	1.2386
bc-YKR089C	155	0.000849814	2.417e-07	0.00049163	0.209384	1.53384	1.23848
bc-YKL043W	51	0.000935202	5.40466e-07	0.000735164	0.253017	1.53299	1.23814
bc-YER037W-2	399	0.00100974	2.11175e-07	0.000459538	0.839334	1.53266	1.23801
bc-YOR161C-C	63	0.0008733	2.59246e-07	0.000509162	0.41471	1.52979	1.23685
bc-YJR050W	108	0.00101981	4.55867e-07	0.000675179	0.713277	1.52894	1.2365
bc-YGR290W	15	0.000920529	1.23266e-07	0.000351092	0.413339	1.52832	1.23625
bc-YLR087C	69	0.000869192	1.15866e-07	0.00034039	0.36475	1.52511	1.23495
bc-YNL159C	176	0.00080355	1.28931e-07	0.00035907	0.243489	1.52496	1.23489
bc-YOL071W	113	0.000795793	1.55351e-07	0.000394146	-0.0159645	1.52465	1.23477
bc-YJL204C	70	0.000907853	1.27147e-07	0.000356576	0.628209	1.52392	1.23447
bc-YBR199W	179	0.000845277	3.43458e-07	0.000586053	0.151775	1.52231	1.23382
bc-YBR239C	199	0.000868113	4.16005e-07	0.000644984	0.161803	1.52052	1.23309
bc-YBL003C	40	0.000740885	9.48924e-08	0.000308046	-0.0527409	1.51934	1.23262
bc-YDL023C	42	0.00086265	1.38738e-07	0.000372475	0.34427	1.51894	1.23245
bc-YOL152W	256	0.000950023	3.14392e-07	0.000560707	0.534761	1.51665	1.23152
bc-YKR064W	100	0.000851484	2.83237e-07	0.0005322	0.0827288	1.51514	1.23091
bc-YOR234C	20	0.000779145	1.87139e-07	0.000432596	-0.0535375	1.51433	1.23058
bc-YPL271W	25	0.00114461	9.24661e-07	0.000961593	0.467605	1.51426	1.23055
bc-YMR176W	127	0.000915668	1.94157e-07	0.000440632	0.464397	1.51415	1.23051
bc-YER084W	33	0.000838464	1.93456e-07	0.000439837	0.0301412	1.51404	1.23046
bc-YLR318W	51	0.000943992	6.25857e-07	0.000791111	0.333999	1.51219	1.22971
bc-YLR046C	47	0.000961532	1.32633e-07	0.000364188	0.762514	1.51204	1.22965
bc-YMR192W	65	0.000873394	1.43285e-07	0.00037853	0.565226	1.51142	1.2294
bc-YGR157W	36	0.000854509	1.3816e-07	0.000371699	0.200371	1.51137	1.22938
bc-YOR240W	80	0.000879756	3.35209e-07	0.000578972	0.22232	1.50872	1.2283
bc-YPL197C	6	0.000734115	1.06705e-07	0.000326657	-0.184349	1.50775	1.2279
bc-YGL195W	6	0.000939133	2.88228e-07	0.000536868	0.264949	1.50736	1.22775
bc-YHL012W	112	0.000936318	1.66141e-07	0.000407604	0.520798	1.5072	1.22768
bc-YCL014W-1	25	0.000836175	1.06399e-07	0.000326189	0.378983	1.50495	1.22676
bc-YDR419W	73	0.000843127	2.09416e-07	0.000457619	0.179164	1.5047	1.22666
bc-YBR232C	16	0.000794587	1.85399e-07	0.00043058	0.00656209	1.5038	1.22629
bc-YFL032W	53	0.000798038	1.73292e-07	0.000416284	0.132925	1.50313	1.22602
bc-YIL122W	115	0.000856341	2.89034e-07	0.000537618	0.277204	1.50223	1.22565
bc-YKL041W	112	0.00095005	4.60709e-07	0.000678756	0.257068	1.50131	1.22528
bc-YMR159C	25	0.000756314	1.29381e-07	0.000359695	0.0309535	1.50126	1.22526
bc-YFL051C	14	0.000808518	1.23426e-07	0.00035132	0.428278	1.50115	1.22522
bc-YOR219C	55	0.000829733	1.17106e-07	0.000342207	0.168823	1.49989	1.2247
bc-YHR146W	326	0.000846413	3.87832e-07	0.000622761	0.113795	1.49975	1.22464
bc-YHR060W	107	0.00089202	2.62573e-07	0.000512419	0.379584	1.49911	1.22438
bc-YOR363C	59	0.000928911	1.41422e-07	0.000376061	0.542607	1.49867	1.2242
bc-YDR388W	85	0.000792041	1.07464e-07	0.000327817	0.152874	1.49844	1.22411
bc-YDR401W	37	0.000848457	1.67883e-07	0.000409735	0.340732	1.49766	1.22379
bc-YKR077W	62	0.000861076	1.33345e-07	0.000365165	0.325623	1.49613	1.22317
bc-YOR020W-A	58	0.00086043	1.6192e-07	0.000402392	0.123778	1.49601	1.22312
bc-YNL212W	79	0.000872157	2.07676e-07	0.000455715	0.15957	1.49561	1.22295
bc-YDR074W	132	0.000943541	4.3163e-07	0.000656985	0.296095	1.49399	1.22229
bc-YHR125W	99	0.000903454	2.48788e-07	0.000498786	0.437695	1.49352	1.2221
bc-YER186C	37	0.000780884	1.07619e-07	0.000328053	0.0849318	1.48992	1.22062
bc-YGR275W	104	0.000841619	2.36247e-07	0.000486052	-0.0916109	1.48952	1.22046
bc-YLL015W	22	0.00097953	1.57952e-07	0.000397432	0.827679	1.48945	1.22043
bc-YGR003W	21	0.000934006	1.82908e-07	0.000427677	0.574462	1.48934	1.22039
bc-YPL119C-A	257	0.000843945	2.10738e-07	0.000459062	0.198572	1.48689	1.21938
bc-YOR266W	100	0.000908511	4.60573e-07	0.000678655	0.285876	1.48667	1.21929
bc-YNL209W	136	0.00079913	1.54201e-07	0.000392684	-0.0199213	1.48664	1.21928
bc-YKL137W-2	117	0.00086306	2.43371e-07	0.000493326	0.0779167	1.48509	1.21864
bc-YLR017W	126	0.000858516	5.33471e-07	0.000730391	0.144494	1.48459	1.21844
bc-YPL212C	133	0.000948554	2.23381e-07	0.000472632	0.439836	1.48441	1.21836
bc-YHR086W	45	0.000864598	3.77136e-07	0.000614114	0.0609476	1.48367	1.21806
bc-YIL093C	31	0.00105368	3.66592e-07	0.000605468	0.830554	1.48356	1.21802
bc-YML124C	73	0.000835426	3.45149e-07	0.000587494	0.106206	1.4834	1.21795
bc-YLR390W	126	0.00081144	2.02964e-07	0.000450515	0.106512	1.48326	1.21789
bc-YNL325C	94	0.000779985	1.04774e-07	0.000323688	0.153464	1.48313	1.21784
bc-YDR382W	40	0.000982227	6.07065e-07	0.000779144	0.167366	1.483	1.21779
bc-YOL036W	66	0.000943609	4.0418e-07	0.000635752	0.374167	1.48105	1.21698
bc-YOR304W	99	0.000913496	5.28759e-07	0.000727158	0.0354357	1.48059	1.2168
bc-YBR105C-2	56	0.000834472	1.62076e-07	0.000402587	0.19125	1.48049	1.21675
bc-YML067C	79	0.000805907	3.69796e-07	0.000608108	-0.0289814	1.47932	1.21627
bc-YEL005C	217	0.000917607	5.46812e-07	0.000739467	0.118586	1.47857	1.21597
bc-YDR297W	57	0.000804184	1.29053e-07	0.000359239	0.21465	1.47857	1.21596
bc-YHR013C	47	0.000967236	5.00175e-07	0.000707231	0.48264	1.4771	1.21536
bc-YBR173C	73	0.00117893	8.50346e-07	0.000922142	0.892769	1.47614	1.21497
bc-YFL034W	135	0.000826666	2.51897e-07	0.000501893	0.0984046	1.47583	1.21484
bc-YHR161C	229	0.000999308	3.69937e-07	0.000608225	0.47297	1.47498	1.21449
bc-YDR402C	132	0.000838772	3.66788e-07	0.00060563	0.0445572	1.47435	1.21423
bc-YBR151W	14	0.00105792	3.01413e-07	0.000549011	0.441336	1.47434	1.21422
bc-YOR237W	16	0.000753342	1.2356e-07	0.00035151	-0.155487	1.47429	1.2142
bc-YGL211W-2	74	0.000752997	1.09355e-07	0.000330688	0.1299	1.47342	1.21385
bc-YPR127W	178	0.00082864	2.52349e-07	0.000502343	0.127182	1.47264	1.21352
bc-YGL136C	84	0.000982006	1.37599e-07	0.000370943	0.812113	1.4718	1.21318
bc-YBL089W	11	0.000912933	1.40746e-07	0.000375161	0.516017	1.47113	1.2129
bc-YGL088W	86	0.00103624	4.01646e-07	0.000633756	0.629279	1.47028	1.21255
bc-YJL047C	107	0.000947552	1.96763e-07	0.00044358	0.588647	1.46959	1.21226
bc-YHL025W	147	0.000819688	2.88639e-07	0.000537252	0.0787763	1.46741	1.21137
bc-YHR090C	40	0.00098583	5.18034e-07	0.000719746	0.677176	1.46715	1.21126
bc-YKL149C	56	0.000954293	3.09765e-07	0.000556566	0.424223	1.46697	1.21118
bc-YPR091C	266	0.000986671	2.87679e-07	0.000536357	0.618353	1.46691	1.21116
bc-YBL055C	54	0.000854464	3.18881e-07	0.000564695	-0.0522713	1.46634	1.21092
bc-YHR167W	58	0.000848071	1.58074e-07	0.000397585	0.197748	1.46597	1.21077
bc-YKL162C-A	82	0.000893402	5.08292e-07	0.000712946	0.205192	1.46561	1.21062
bc-YML117W	142	0.000875753	5.35258e-07	0.000731613	-0.0205397	1.46461	1.21021
bc-YMR086W	74	0.000824238	2.52496e-07	0.00050249	-0.011101	1.46439	1.21012
bc-YMR202W-2	27	0.00104088	1.91621e-07	0.000437745	0.906576	1.46415	1.21002
bc-YNL231C	79	0.000951423	3.24777e-07	0.000569892	0.460034	1.46335	1.20969
bc-YDL053C	139	0.000999336	5.58602e-07	0.000747397	0.511754	1.46316	1.20961
bc-YJL089W	32	0.00076585	8.15593e-08	0.000285586	-0.0486952	1.46295	1.20953
bc-YDR237W	85	0.000931108	3.45272e-07	0.000587598	0.372677	1.46257	1.20937
bc-YOL085C	8	0.00113007	3.19932e-07	0.000565625	1.10617	1.46186	1.20907
bc-YBR264C	40	0.000794362	9.10904e-08	0.000301812	0.231434	1.46092	1.20869
bc-YER010C	42	0.000822628	1.5315e-07	0.000391344	0.272195	1.46071	1.2086
bc-YKR019C	168	0.000785651	2.53568e-07	0.000503556	0.0195525	1.46053	1.20852
bc-YLR193C	106	0.000825541	1.87601e-07	0.000433129	0.19435	1.46036	1.20845
bc-YLR446W	21	0.00114191	7.54351e-07	0.000868534	0.424504	1.45928	1.20801
bc-YMR089C	90	0.000825909	1.7883e-07	0.000422883	0.211591	1.45916	1.20796
bc-YGL151W	115	0.000875544	4.40088e-07	0.000663391	-0.063116	1.45896	1.20787
bc-YLR320W	54	0.000855641	1.81405e-07	0.000425916	0.294743	1.45892	1.20786
bc-YBR099C	7	0.000765657	7.15595e-08	0.000267506	0.207271	1.45803	1.20749
bc-YMR206W	24	0.000723778	8.54039e-08	0.000292239	-0.0902391	1.45767	1.20734
bc-YGR260W	18	0.00133809	1.79098e-06	0.00133827	0.52708	1.45721	1.20715
bc-YNL086W	213	0.000865674	1.37113e-07	0.000370288	0.465554	1.45669	1.20693
bc-YLR227C	7	0.00171503	3.50171e-06	0.00187129	1.02933	1.4564	1.20681
bc-YGL212W	38	0.000799419	8.94468e-08	0.000299077	0.167791	1.45632	1.20678
bc-YLR352W	103	0.00096144	2.31399e-07	0.00048104	0.454384	1.45516	1.2063
bc-YLR368W	21	0.00126681	1.10864e-06	0.00105292	1.08405	1.45476	1.20613
bc-YDR200C	94	0.000905852	1.27651e-07	0.000357283	0.598995	1.45439	1.20598
bc-YLR154C	34	0.000737256	8.54126e-08	0.000292254	-0.0142986	1.4543	1.20594
bc-YIL136W	76	0.000731907	9.33411e-08	0.000305518	-0.0827661	1.454	1.20582
bc-YLR025W	97	0.000839363	2.18092e-07	0.000467004	0.238588	1.45397	1.20581
bc-YOL070C	6	0.000897808	2.10708e-07	0.000459029	-0.203579	1.45369	1.20569
bc-YLR278C	89	0.00093507	4.18305e-07	0.000646765	0.127425	1.45359	1.20565
bc-YDR422C	47	0.000994552	6.19152e-07	0.000786862	0.485814	1.45322	1.20549
bc-YOR073W	13	0.000664241	4.38081e-08	0.000209304	0.2029	1.45289	1.20536
bc-YBR209W	48	0.000906396	3.79787e-07	0.000616268	0.26714	1.45254	1.20521
bc-YNL218W	67	0.00106752	5.40733e-07	0.000735345	0.673338	1.452	1.20499
bc-YPL196W	53	0.000768601	1.55327e-07	0.000394115	-0.0128926	1.45188	1.20494
bc-YDR504C	111	0.00102277	2.69793e-07	0.000519416	0.762119	1.45168	1.20486
bc-YNL184C	41	0.000994888	2.84507e-07	0.000533392	0.438522	1.45115	1.20464
bc-YGR011W	78	0.000761014	1.4112e-07	0.000375659	-0.0187989	1.45112	1.20462
bc-YGL020C	75	0.00097105	2.3737e-07	0.000487206	0.578712	1.45098	1.20456
bc-YDR375C	55	0.00081949	1.47076e-07	0.000383505	0.306252	1.4502	1.20424
bc-YJR051W	50	0.000819569	1.63703e-07	0.000404603	0.320297	1.4501	1.2042
bc-YLR455W	25	0.000746527	3.03976e-07	0.00055134	-0.291244	1.44873	1.20363
bc-YDR351W	72	0.000762708	4.25146e-07	0.000652032	-0.0479266	1.44825	1.20343
bc-YNL264C	7	0.00106807	2.90893e-07	0.000539345	1.05894	1.4481	1.20337
bc-YPL066W	90	0.000812339	2.05754e-07	0.000453602	0.130651	1.44726	1.20302
bc-YLR384C	104	0.000850882	2.27055e-07	0.000476503	0.335137	1.44606	1.20252
bc-YER187W	153	0.000819819	2.39983e-07	0.000489881	0.119384	1.4455	1.20229
bc-YOR227W	112	0.000843813	2.39931e-07	0.000489827	0.197643	1.44542	1.20226
bc-YMR199W	201	0.000867484	2.84526e-07	0.00053341	0.0581218	1.44472	1.20196
bc-YDR414C	118	0.000854988	1.47377e-07	0.000383897	0.31176	1.44426	1.20177
bc-YNL076W	80	0.000773135	8.63246e-08	0.00029381	0.0269681	1.44341	1.20142
bc-YNL309W	85	0.000805273	1.27041e-07	0.000356428	0.026025	1.44303	1.20126
bc-YOR333C	105	0.000844952	3.76535e-07	0.000613624	0.0579172	1.44132	1.20055
bc-YPL265W	39	0.000785428	9.00275e-08	0.000300046	0.0967554	1.44123	1.20051
bc-YDL243C	124	0.000845546	3.74605e-07	0.00061205	0.0459176	1.44121	1.2005
bc-YOR188W	281	0.000883708	5.26106e-07	0.000725332	0.138352	1.44076	1.20032
bc-YJL048C	152	0.000910393	3.95531e-07	0.000628913	0.252347	1.4405	1.20021
bc-YJL108C	164	0.000867103	4.20266e-07	0.000648279	0.149856	1.44021	1.20009
bc-YPL077C	34	0.000742822	7.69318e-08	0.000277366	0.0905399	1.44017	1.20007
bc-YLR287C	110	0.000823665	3.62251e-07	0.000601873	-0.0143315	1.43898	1.19958
bc-YDR155C	127	0.000760634	1.00313e-07	0.000316722	0.154388	1.43885	1.19952
bc-YJR100C	119	0.000862397	4.94434e-07	0.00070316	-0.0864978	1.43867	1.19944
bc-YIL098C	185	0.000987627	3.94823e-07	0.000628349	0.718216	1.43739	1.19891
bc-YDR391C	77	0.00081467	1.09454e-07	0.000330839	0.113275	1.43728	1.19887
bc-YDR405W	62	0.000860751	1.47378e-07	0.000383898	0.248014	1.43721	1.19884
bc-YGR266W	80	0.000939572	1.8753e-07	0.000433048	0.522941	1.43684	1.19868
bc-YNL107W	39	0.000893397	1.32525e-07	0.000364039	0.361454	1.43632	1.19847
bc-YER002W	140	0.000920588	6.14174e-07	0.000783693	0.167993	1.43611	1.19838
bc-YEL020C	123	0.000773808	2.20493e-07	0.000469567	-0.0845182	1.43584	1.19827
bc-YLR325C	46	0.000851264	3.33237e-07	0.000577267	0.219798	1.43523	1.19801
bc-YKL123W	107	0.000870316	1.65937e-07	0.000407354	0.172653	1.43402	1.1975
bc-YOR243C	10	0.000806294	1.27517e-07	0.000357095	0.202723	1.43388	1.19745
bc-YOR199W	10	0.000839309	1.37043e-07	0.000370194	0.59762	1.43367	1.19736
bc-YMR075W	54	0.000811498	2.89012e-07	0.000537598	0.00811506	1.4331	1.19712
bc-YPL115C	33	0.000989428	9.68438e-07	0.000984092	-0.050517	1.43277	1.19699
bc-YLR177W	142	0.000806026	1.2623e-07	0.000355289	0.141648	1.43178	1.19657
bc-YBR078W	43	0.000812145	2.70789e-07	0.000520374	-0.233301	1.43142	1.19642
bc-YLR332W-1	103	0.000814642	2.30869e-07	0.000480488	-0.00744849	1.43108	1.19628
bc-YMR053C	120	0.000845144	2.33664e-07	0.000483388	0.167228	1.43098	1.19624
bc-YCR007C	155	0.00080348	1.24371e-07	0.000352663	0.152401	1.43015	1.19589
bc-YGR100W	87	0.000840906	1.69345e-07	0.000411516	0.20396	1.42976	1.19573
bc-YLR179C	93	0.000753103	9.01668e-08	0.000300278	0.11172	1.42911	1.19546
bc-YLL053C	69	0.000898656	3.50802e-07	0.000592285	0.157871	1.42816	1.19505
bc-YDR070C	94	0.000786725	2.25878e-07	0.000475266	-0.0448082	1.42764	1.19484
bc-YNL249C	37	0.000900713	3.47536e-07	0.000589522	0.166097	1.42735	1.19472
bc-YER060W-A	123	0.000853648	4.78601e-07	0.00069181	0.0080175	1.42711	1.19462
bc-YIR042C	87	0.000839862	3.24827e-07	0.000569936	0.0246238	1.42669	1.19444
bc-YGR058W	53	0.000847959	3.53416e-07	0.000594488	-0.0363194	1.4264	1.19432
bc-YMR058W	89	0.000892209	6.67057e-07	0.000816736	0.0623014	1.42625	1.19426
bc-YOR185C	47	0.000823377	1.06649e-07	0.000326571	0.472356	1.42453	1.19354
bc-YGR249W	51	0.000736831	7.84519e-08	0.000280093	-0.0791207	1.42352	1.19311
bc-YJL201W	99	0.000766524	1.01569e-07	0.000318699	0.0810288	1.42285	1.19283
bc-YJR129C	60	0.000803704	4.28373e-07	0.000654502	0.0241663	1.42252	1.19269
bc-YOR198C	81	0.000923161	3.21913e-07	0.000567373	0.219972	1.42175	1.19237
bc-YAL054C	58	0.000837129	2.92734e-07	0.000541049	0.0287241	1.42164	1.19232
bc-YOL042W	94	0.000809947	1.07865e-07	0.000328428	0.233047	1.42157	1.1923
bc-YDR083W	67	0.000921367	3.93847e-07	0.000627572	0.0024736	1.42157	1.1923
bc-YJL052W	30	0.000870127	1.25523e-07	0.000354293	0.265621	1.42122	1.19215
bc-YOR111W	111	0.000959837	5.69726e-07	0.000754802	0.17618	1.42109	1.19209
bc-YJL188C	15	0.00100088	5.24571e-07	0.000724272	-0.209075	1.41924	1.19132
bc-YDL071C	108	0.000884601	5.05233e-07	0.000710798	0.107203	1.4192	1.1913
bc-YDL066W	38	0.000840903	1.14598e-07	0.000338523	0.258201	1.41854	1.19102
bc-YBR248C	187	0.000907453	3.10685e-07	0.000557391	0.232908	1.41819	1.19088
bc-YER049W	38	0.000809482	1.3038e-07	0.000361082	0.20017	1.4163	1.19008
bc-YER143W	144	0.000898525	2.85737e-07	0.000534544	0.216127	1.41617	1.19003
bc-YNL300W	50	0.00090901	3.35333e-07	0.000579079	0.0490846	1.4158	1.18987
bc-YCL036W	74	0.000907942	3.06069e-07	0.000553235	0.452609	1.41577	1.18986
bc-YFL006W	62	0.000975833	2.07273e-07	0.000455273	0.705671	1.41545	1.18973
bc-YJL027C	110	0.000913496	2.23002e-07	0.000472231	0.480354	1.4151	1.18958
bc-YOR040W	73	0.000767365	1.15449e-07	0.000339778	0.186949	1.41424	1.18922
bc-YHR127W	139	0.000849979	1.68585e-07	0.000410591	0.174992	1.41356	1.18893
bc-YGL083W	40	0.0007786	6.50115e-08	0.000254974	0.179615	1.41344	1.18888
bc-YNL259C	44	0.000858351	1.34067e-07	0.000366152	0.348877	1.4132	1.18878
bc-YBR125C	136	0.000897105	4.47482e-07	0.000668941	0.181189	1.4131	1.18874
bc-YNL111C	125	0.000804043	1.52411e-07	0.000390399	0.19361	1.41307	1.18873
bc-YJL200C-1	166	0.000877626	1.99382e-07	0.000446522	0.20683	1.41295	1.18868
bc-YKR098C	97	0.000732064	1.10711e-07	0.000332733	-0.0784364	1.41293	1.18867
bc-YJL132W-1	122	0.000840845	2.27982e-07	0.000477474	0.129402	1.41262	1.18854
bc-YLR004C	93	0.000759609	1.21251e-07	0.000348211	-0.0998485	1.4116	1.18811
bc-YKR090W	123	0.00082647	1.53572e-07	0.000391882	0.160093	1.41148	1.18806
bc-YPR109W	264	0.00102931	4.50351e-07	0.000671082	0.560299	1.41139	1.18802
bc-YER174C	81	0.00082703	1.45275e-07	0.00038115	0.307969	1.41096	1.18784
bc-YLR418C	71	0.000972061	2.47678e-07	0.000497672	0.585825	1.40961	1.18727
bc-YLL026W	76	0.00102405	3.38153e-07	0.000581509	0.614754	1.4096	1.18726
bc-YGR177C	179	0.000797016	4.32395e-07	0.000657568	-0.0922405	1.40706	1.1862
bc-YCR046C	106	0.000837831	2.2981e-07	0.000479385	0.0764631	1.40694	1.18614
bc-YGL197W	8	0.000979501	7.9108e-08	0.000281261	1.03039	1.40572	1.18563
bc-YIR030C	80	0.00103689	8.50712e-07	0.000922341	0.583844	1.40567	1.18561
bc-YKL151C	96	0.000891922	4.80943e-07	0.000693501	-0.0191946	1.40492	1.18529
bc-YNR039C	82	0.000858982	3.05413e-07	0.000552641	-0.0964071	1.40468	1.18519
bc-YMR258C	96	0.000782246	1.68338e-07	0.00041029	-0.091494	1.40466	1.18518
bc-YGL157W	126	0.000810545	2.19757e-07	0.000468783	-0.00611245	1.40446	1.1851
bc-YKL135C	49	0.000786329	1.31258e-07	0.000362295	-0.120418	1.40438	1.18507
bc-YMR274C	79	0.000932828	3.74962e-07	0.000612341	0.474945	1.40313	1.18454
bc-YJL112W	24	0.000996384	1.59398e-07	0.000399247	1.04922	1.40309	1.18452
bc-YNL057W	94	0.000824656	2.03166e-07	0.00045074	0.18845	1.40301	1.18449
bc-YML109W	25	0.000819961	1.05545e-07	0.000324877	0.466767	1.40266	1.18434
bc-YBR300C	50	0.000891981	3.18885e-07	0.000564699	0.209731	1.40264	1.18433
bc-YDR354W	27	0.000760351	8.46871e-08	0.00029101	0.212909	1.40235	1.18421
bc-YOR069W-1	91	0.000787867	8.98589e-08	0.000299765	0.177483	1.40158	1.18388
bc-YML122C	82	0.000884977	7.9233e-07	0.000890129	-0.127048	1.40082	1.18356
bc-YER128W	157	0.000998293	6.36585e-07	0.000797863	0.295993	1.40041	1.18339
bc-YMR071C	78	0.000889289	2.27915e-07	0.000477405	0.14314	1.40032	1.18335
bc-YCL045C	214	0.000967287	5.05741e-07	0.000711154	0.195841	1.40001	1.18322
bc-YDL036C-1	92	0.000884977	1.62288e-07	0.00040285	0.472781	1.39953	1.18302
bc-YNL135C	224	0.000962463	3.34369e-07	0.000578247	0.679574	1.39931	1.18292
bc-YER056C	108	0.000893611	2.39736e-07	0.000489629	0.378822	1.39903	1.18281
bc-YHR014W	130	0.000811428	1.71981e-07	0.000414706	0.139441	1.39874	1.18268
bc-YJL163C-1	192	0.000842574	2.2139e-07	0.000470521	0.229674	1.3985	1.18258
bc-YBR162C	162	0.00105753	5.30462e-07	0.000728328	0.77536	1.39785	1.18231
bc-YKL119C	59	0.000925908	5.51786e-07	0.000742823	0.180899	1.39761	1.1822
bc-YPL041C	35	0.000896004	1.52504e-07	0.000390518	0.806117	1.39631	1.18166
bc-YLR283W	49	0.000825103	1.04816e-07	0.000323753	0.337122	1.3943	1.18081
bc-YLR419W	178	0.000849266	3.98412e-07	0.000631199	0.0447262	1.39362	1.18052
bc-YCR082W	49	0.000912367	3.59267e-07	0.000599389	0.20205	1.39351	1.18047
bc-YER074W	48	0.000997507	3.6848e-07	0.000607026	0.342252	1.39309	1.18029
bc-YOR356W	102	0.000803214	3.66425e-07	0.00060533	-0.0819512	1.39307	1.18028
bc-YDR034C	85	0.00078734	4.15536e-07	0.000644621	-0.180616	1.39299	1.18025
bc-YLR357W	32	0.00108712	1.2403e-06	0.00111369	0.376928	1.3929	1.18021
bc-YDR063W	105	0.000807934	3.48035e-07	0.000589945	-0.0175916	1.39255	1.18006
bc-YKR054C-1	39	0.00106968	8.06992e-07	0.000898327	0.186928	1.39243	1.18001
bc-YIL111W	141	0.000858051	1.16991e-07	0.00034204	0.51354	1.39226	1.17994
bc-YPL222W	140	0.000916875	4.40164e-07	0.000663449	0.195932	1.3915	1.17962
bc-YKR023W	114	0.0009917	4.07436e-07	0.000638307	0.599069	1.39126	1.17952
bc-YPR200C	199	0.000949435	1.90959e-07	0.000436988	0.659336	1.39126	1.17952
bc-YLR213C	80	0.000859265	1.40457e-07	0.000374776	0.399524	1.39125	1.17951
bc-YIL116W	126	0.000834235	1.76397e-07	0.000419996	0.0912847	1.39042	1.17916
bc-YDL198C	109	0.00088434	2.94586e-07	0.000542757	0.318246	1.39019	1.17906
bc-YBR081C	59	0.000726656	7.28323e-08	0.000269875	-0.21363	1.38993	1.17895
bc-YOR298C-A-1	38	0.000831708	1.85605e-07	0.000430819	-0.00125529	1.38921	1.17865
bc-YOR126C	185	0.000804825	3.36087e-07	0.00057973	-0.0977707	1.38902	1.17857
bc-YCR095W-A	11	0.000654811	5.59784e-08	0.000236598	-0.0747747	1.38894	1.17853
bc-YGL148W	113	0.00092836	8.22145e-07	0.000906722	0.0987754	1.38883	1.17848
bc-YMR120C	82	0.000799467	2.83062e-07	0.000532036	-0.0097129	1.3888	1.17847
bc-YHR116W	72	0.000894476	3.44257e-07	0.000586734	0.317125	1.38828	1.17825
bc-YLR262C	93	0.000810722	3.57673e-07	0.000598058	0.0160722	1.38807	1.17816
bc-YPL134C	202	0.000820798	1.81308e-07	0.000425803	0.00611309	1.38751	1.17793
bc-YPL263C	140	0.000776488	1.11531e-07	0.000333963	-0.0313864	1.38631	1.17742
bc-YNL241C	69	0.00102362	3.10814e-07	0.000557507	0.595716	1.38576	1.17718
bc-YHR178W	52	0.000939314	2.69475e-07	0.00051911	0.239249	1.38478	1.17676
bc-YPR189W	101	0.00100658	5.35188e-07	0.000731565	0.444259	1.38474	1.17675
bc-YLR289W	85	0.000763707	2.10494e-07	0.000458797	-0.0594753	1.38432	1.17657
bc-YBR023C	227	0.000818071	1.87565e-07	0.000433087	0.0361262	1.38352	1.17623
bc-YOR383C	8	0.00111414	2.42746e-07	0.000492693	0.942268	1.38349	1.17622
bc-YHR130C	82	0.000841417	1.21065e-07	0.000347944	0.29648	1.38324	1.17611
bc-YPR120C	94	0.00117752	7.77475e-07	0.000881745	0.784675	1.38322	1.1761
bc-YDR277C	61	0.000930264	1.47404e-07	0.000383932	0.818002	1.38296	1.17599
bc-YJR122W	63	0.000786355	1.32108e-07	0.000363467	0.236812	1.38287	1.17596
bc-YER069W	144	0.000885964	3.58022e-07	0.00059835	0.161545	1.38176	1.17548
bc-YLR366W	11	0.000841216	1.53904e-07	0.000392306	0.0853122	1.38069	1.17503
bc-YGR292W	72	0.000826763	1.32149e-07	0.000363523	0.152796	1.38022	1.17483
bc-YDR425W	136	0.000970807	4.65589e-07	0.000682341	0.175074	1.38004	1.17475
bc-YCL029C	82	0.000892078	4.68645e-07	0.000684576	0.270487	1.3783	1.17401
bc-YDL237W	98	0.000847055	3.13835e-07	0.00056021	0.103458	1.37807	1.17391
bc-YNL270C	142	0.000941653	2.42894e-07	0.000492843	0.512271	1.37807	1.17391
bc-YJR092W	51	0.000906261	1.31569e-07	0.000362724	0.479522	1.37767	1.17374
bc-YLR120C	86	0.00088981	3.61786e-07	0.000601486	0.336443	1.37679	1.17337
bc-YLR448W	47	0.000929334	3.04225e-07	0.000551566	0.226007	1.37661	1.17329
bc-YHR156C	15	0.000740289	7.15357e-08	0.000267462	0.0741938	1.37644	1.17322
bc-YOR021C	90	0.000963668	6.53203e-07	0.00080821	0.449787	1.37604	1.17305
bc-YDR530C	34	0.000935237	2.89401e-07	0.00053796	0.283257	1.37523	1.1727
bc-YDR347W	60	0.000820133	1.46311e-07	0.000382506	0.423259	1.37504	1.17262
bc-YIL066C	46	0.000698915	7.65019e-08	0.00027659	-0.119829	1.37497	1.17259
bc-YOL119C	44	0.000780249	7.62659e-08	0.000276163	0.0653333	1.37416	1.17225
bc-YCL023C	104	0.000996732	1.83451e-07	0.000428311	0.784431	1.37324	1.17185
bc-YBR277C	19	0.000814191	1.10502e-07	0.000332418	-0.0241731	1.37268	1.17161
bc-YPL123C	194	0.000907658	5.71794e-07	0.00075617	0.161873	1.3725	1.17154
bc-YER078C	217	0.000853715	3.78286e-07	0.00061505	0.216473	1.37243	1.17151
bc-YIL059C	94	0.000872814	4.79614e-07	0.000692542	0.0692713	1.37238	1.17149
bc-YIL170W	110	0.000843371	1.40908e-07	0.000375377	0.152472	1.37233	1.17146
bc-YJL068C	745	0.000998854	4.52447e-07	0.000672641	0.473375	1.37232	1.17146
bc-YNL167C	145	0.00104254	6.83266e-07	0.000826599	0.367928	1.37231	1.17146
bc-YGL139W	145	0.000854584	1.43199e-07	0.000378417	0.376038	1.37182	1.17125
bc-YKL031W	76	0.000809948	1.12388e-07	0.000335243	0.107559	1.37159	1.17115
bc-YIL030C	653	0.000919855	3.00666e-07	0.00054833	0.437503	1.3714	1.17107
bc-YHL046C	119	0.000938168	6.67442e-07	0.000816971	0.122968	1.37107	1.17093
bc-YPR111W	28	0.000877125	9.41976e-08	0.000306916	0.381308	1.37062	1.17073
bc-YBR245C	117	0.000902787	3.14024e-07	0.000560378	0.064162	1.37039	1.17064
bc-YHL027W	96	0.000792234	1.89973e-07	0.000435858	-0.0159997	1.37037	1.17063
bc-YML100W	103	0.000753927	1.01065e-07	0.000317907	0.0499243	1.36997	1.17046
bc-YPL177C	62	0.000815414	2.36964e-07	0.000486789	0.203259	1.36875	1.16994
bc-YIL057C	36	0.000738226	7.01689e-08	0.000264894	0.0248903	1.36841	1.16979
bc-YOR354C	67	0.000847102	1.24097e-07	0.000352274	0.364915	1.36811	1.16966
bc-YML076C	166	0.000858407	3.14774e-07	0.000561048	-0.087442	1.36788	1.16956
bc-YDL089W	78	0.000847894	1.53764e-07	0.000392128	0.16104	1.36698	1.16918
bc-YBL056W	98	0.000821162	3.47365e-07	0.000589377	0.125527	1.36561	1.16859
bc-YJR083C	174	0.000849699	3.55247e-07	0.000596026	0.177124	1.36532	1.16847
bc-YLR428C	97	0.00079657	2.0519e-07	0.000452979	0.169377	1.36438	1.16807
bc-YDR098C	104	0.000936151	2.40032e-07	0.000489931	0.533647	1.36409	1.16794
bc-YPL267W	104	0.000897589	1.40468e-07	0.00037479	0.51298	1.36324	1.16758
bc-YMR261C	54	0.00100266	9.08796e-07	0.000953308	-0.111785	1.36309	1.16751
bc-YDR358W	147	0.000830355	2.33226e-07	0.000482935	0.13645	1.36232	1.16718
bc-YKR049C	112	0.000814327	2.25172e-07	0.000474523	0.182425	1.36229	1.16717
bc-YPR153W	12	0.000801708	1.63384e-07	0.000404207	0.0789611	1.36227	1.16716
bc-YHR175W-A	71	0.000839634	1.18941e-07	0.000344878	0.255448	1.36162	1.16689
bc-YJL138C	162	0.00088863	2.42403e-07	0.000492345	0.278887	1.36159	1.16687
bc-YOR276W	127	0.000891241	5.13123e-07	0.000716326	0.220915	1.36125	1.16673
bc-YOR125C	56	0.000726825	9.32014e-08	0.000305289	-0.0392561	1.36105	1.16664
bc-YKL113C	92	0.000781097	1.9277e-07	0.000439055	0.191994	1.36057	1.16643
bc-YFR010W	25	0.00100022	3.03843e-07	0.000551219	0.434355	1.35964	1.16604
bc-YBR126C	113	0.000908684	6.02277e-07	0.000776065	0.223932	1.35956	1.166
bc-YBL090W	135	0.000897692	4.2304e-07	0.000650415	0.208681	1.35895	1.16574
bc-YLR401C	26	0.000800344	1.2561e-07	0.000354415	0.273181	1.35814	1.16539
bc-YGR286C	46	0.00105425	6.49376e-07	0.000805838	0.23649	1.35807	1.16536
bc-YHR163W	118	0.000843052	1.48377e-07	0.000385198	0.0743567	1.35739	1.16507
bc-YJR137C	124	0.00085078	2.77619e-07	0.000526896	0.170541	1.35652	1.1647
bc-YLR442C	476	0.000996095	4.43998e-07	0.000666332	0.532019	1.35633	1.16461
bc-YGR270W	109	0.000766284	8.64326e-08	0.000293994	0.00392505	1.35579	1.16438
bc-YPL199C	48	0.00107046	1.52831e-07	0.000390936	1.2208	1.35537	1.1642
bc-YNL217W	201	0.000907533	4.64736e-07	0.000681715	0.157025	1.35524	1.16415
bc-YMR073C	175	0.000845776	3.3068e-07	0.000575048	0.0705154	1.35511	1.16409
bc-YDR265W	56	0.000937558	6.28147e-07	0.000792557	0.29941	1.35478	1.16395
bc-YLR098C	139	0.00085145	3.7995e-07	0.000616401	-0.173404	1.3547	1.16392
bc-YOR085W	139	0.000863738	2.32522e-07	0.000482205	0.267893	1.35465	1.16389
bc-YOL081W	216	0.000929606	1.37854e-07	0.000371287	0.603294	1.35457	1.16386
bc-YBL082C	155	0.000897412	3.32188e-07	0.000576358	0.138117	1.35456	1.16386
bc-YGL067W	67	0.000819358	1.2608e-07	0.000355078	0.311926	1.35441	1.16379
bc-YLR271W	130	0.000841764	2.97185e-07	0.000545147	0.102583	1.35422	1.16371
bc-YJR032W	73	0.000990553	6.21103e-07	0.000788101	0.452996	1.35422	1.16371
bc-YCL040W	426	0.000947825	3.68299e-07	0.000606877	0.41238	1.35398	1.1636
bc-YOR211C	74	0.000867013	2.51684e-07	0.000501681	0.24736	1.35373	1.1635
bc-YOR377W	36	0.000951198	4.14432e-07	0.000643764	0.297671	1.35282	1.16311
bc-YOR208W	81	0.000970487	3.80294e-07	0.00061668	0.607594	1.3528	1.1631
bc-YKR009C	223	0.000796113	1.60769e-07	0.00040096	0.125347	1.35266	1.16304
bc-YNL089C-2	48	0.000870982	2.49873e-07	0.000499873	0.149816	1.35261	1.16302
bc-YLR449W	89	0.000889094	2.12458e-07	0.000460932	0.395668	1.35226	1.16287
bc-YGL095C	54	0.000931792	2.27182e-07	0.000476636	0.534441	1.35192	1.16272
bc-YOR264W	73	0.000787717	1.1187e-07	0.00033447	0.189787	1.35111	1.16237
bc-YKR035W-A	92	0.000881642	4.04567e-07	0.000636056	0.072995	1.35082	1.16225
bc-YGL007W	34	0.00078413	8.3802e-08	0.000289486	0.145919	1.35048	1.1621
bc-YCR087W	35	0.000756657	9.52793e-08	0.000308673	0.221757	1.35	1.16189
bc-YNL193W	178	0.000832118	1.87489e-07	0.000433	0.128936	1.34973	1.16178
bc-YMR166C	30	0.000955082	1.52368e-07	0.000390344	0.419499	1.34968	1.16176
bc-YOR084W	94	0.000891751	3.15403e-07	0.000561608	0.245682	1.34949	1.16168
bc-YER048C	128	0.000856907	4.64887e-07	0.000681826	0.146157	1.34926	1.16158
bc-YML108W	88	0.000780979	1.69277e-07	0.000411433	0.0364601	1.34925	1.16157
bc-YKR007W	148	0.000918713	3.2511e-07	0.000570184	0.152674	1.34924	1.16157
bc-YPL221W	52	0.000802539	1.8088e-07	0.0004253	0.0912997	1.34847	1.16124
bc-YBR073W	197	0.000824836	3.00504e-07	0.000548183	0.0887849	1.34842	1.16122
bc-YBR130C	280	0.00090093	1.75282e-07	0.000418667	0.447991	1.34808	1.16107
bc-YGR150C	77	0.000854728	1.81945e-07	0.00042655	0.295684	1.34805	1.16105
bc-YHR063C	239	0.000868025	2.12295e-07	0.000460755	0.144378	1.34709	1.16064
bc-YDR334W	31	0.000868934	2.04672e-07	0.000452407	0.303792	1.34688	1.16055
bc-YPL154C	125	0.000874651	1.88877e-07	0.0004346	0.372401	1.34675	1.16049
bc-YDR298C	49	0.000821004	1.53039e-07	0.000391202	0.11184	1.34662	1.16044
bc-YKR040C	18	0.000783545	1.06885e-07	0.000326933	0.0267566	1.34659	1.16043
bc-YDR534C	214	0.000842346	1.87303e-07	0.000432785	0.300108	1.34613	1.16023
bc-YHR025W	165	0.000890833	2.84735e-07	0.000533606	0.0723988	1.34607	1.1602
bc-YHL017W	109	0.000881262	2.56227e-07	0.000506189	0.181999	1.34572	1.16005
bc-YDR305C	74	0.000887859	2.64444e-07	0.000514241	0.21503	1.34556	1.15998
bc-YCL074W	71	0.000771907	1.21594e-07	0.000348704	0.12936	1.34524	1.15985
bc-YCR087C-A	98	0.000887439	2.96061e-07	0.000544115	0.190214	1.34488	1.15969
bc-YBL043W	51	0.000827201	7.76371e-08	0.000278634	0.28801	1.34467	1.1596
bc-YCR001W	89	0.000790541	2.54206e-07	0.000504189	-0.00429856	1.34432	1.15945
bc-YJL155C	175	0.000800381	1.11902e-07	0.000334517	0.170139	1.34332	1.15902
bc-YBR025C	28	0.000931406	7.05558e-07	0.000839975	0.294045	1.34327	1.15899
bc-YGL215W	84	0.000795672	9.24166e-08	0.000304001	0.160966	1.34326	1.15899
bc-YNL162W-2	23	0.000804589	1.13094e-07	0.000336295	-0.0205614	1.343	1.15888
bc-YDR111C	96	0.000783667	1.24748e-07	0.000353197	0.163731	1.34283	1.1588
bc-YHL016C	131	0.00101911	4.02047e-07	0.000634072	0.686791	1.34272	1.15876
bc-YMR182W-A	24	0.000850812	1.08009e-07	0.000328647	0.548655	1.34243	1.15863
bc-YNL085W	53	0.00091393	1.43549e-07	0.000378878	0.434587	1.34169	1.15831
bc-YNR062C	347	0.000822975	3.33775e-07	0.000577732	0.0738643	1.34144	1.15821
bc-YJR010W	237	0.000935001	2.0607e-07	0.000453949	0.668127	1.34131	1.15815
bc-YOR190W	26	0.000941103	1.43434e-07	0.000378727	0.210127	1.34128	1.15814
bc-YNL226W	177	0.000882071	2.90929e-07	0.000539379	0.219712	1.34104	1.15803
bc-YLL049W	32	0.000933418	1.32349e-07	0.000363798	0.634651	1.34078	1.15792
bc-YBL106C	102	0.000905466	4.67622e-07	0.000683829	0.17234	1.34041	1.15776
bc-YER087C-A	118	0.000866303	2.82225e-07	0.000531248	0.161163	1.34009	1.15762
bc-YPL155C	105	0.00089967	2.95437e-07	0.000543542	0.310945	1.33979	1.15749
bc-YLR364W	137	0.00079437	9.0976e-08	0.000301622	0.211668	1.33915	1.15722
bc-YMR214W	137	0.00082216	1.31928e-07	0.00036322	0.0199804	1.33914	1.15721
bc-YNL023C	201	0.000903708	4.31119e-07	0.000656596	0.0442727	1.33894	1.15713
bc-YDL236W	195	0.000834168	3.65612e-07	0.000604659	0.0915751	1.33849	1.15693
bc-YNL082W	201	0.000881902	1.55327e-07	0.000394115	0.367904	1.33847	1.15692
bc-YNR032W	102	0.000831311	3.06959e-07	0.000554039	0.187134	1.33839	1.15689
bc-YNL130C-A	15	0.00070877	3.75026e-08	0.000193656	0.172087	1.33795	1.1567
bc-YOR309C	93	0.000906733	3.2532e-07	0.000570368	0.165402	1.33788	1.15667
bc-YER041W	121	0.000834536	1.2201e-07	0.0003493	0.213849	1.33783	1.15665
bc-YHR123W	10	0.000695587	1.04777e-07	0.000323693	-0.164738	1.3377	1.15659
bc-YJR033C	148	0.000956104	4.87961e-07	0.000698542	0.0780174	1.3369	1.15624
bc-YPL038W-A	52	0.000858125	1.44004e-07	0.000379478	0.408238	1.33679	1.1562
bc-YDR304C	22	0.000982813	7.15173e-07	0.000845679	-0.0925488	1.33675	1.15618
bc-YOL109W	12	0.000870914	2.41409e-07	0.000491334	-0.276467	1.33663	1.15613
bc-YMR299C	63	0.000838374	1.40302e-07	0.000374569	0.0648066	1.33658	1.1561
bc-YML034W	71	0.000804708	1.14616e-07	0.00033855	0.227247	1.33649	1.15607
bc-YOR290C	6	0.00118809	2.78818e-07	0.000528032	1.37031	1.33617	1.15593
bc-YKL050C	133	0.000831996	1.95418e-07	0.000442061	0.153132	1.33604	1.15587
bc-YKR036C	263	0.000882189	3.01007e-07	0.000548641	0.195849	1.33574	1.15574
bc-YEL022W	171	0.000790525	1.80745e-07	0.000425141	0.0888854	1.33572	1.15574
bc-YPL111W	100	0.000804113	1.89868e-07	0.000435738	0.16586	1.33454	1.15522
bc-YER137C	102	0.00085047	3.58414e-07	0.000598677	0.0447968	1.3343	1.15512
bc-YLR332W-2	95	0.000913186	6.26877e-07	0.000791755	0.073989	1.33425	1.1551
bc-YML090W	29	0.0007201	7.30115e-08	0.000270206	0.0638925	1.33392	1.15495
bc-YFL026W-1	96	0.000797671	2.42941e-07	0.00049289	0.174128	1.33385	1.15492
bc-YPL009C	114	0.000809854	9.86055e-08	0.000314015	0.282079	1.33324	1.15466
bc-YLR443W	141	0.00102694	1.07944e-06	0.00103896	0.188956	1.33318	1.15463
bc-YER121W	130	0.000819789	2.60689e-07	0.000510578	0.0980041	1.33313	1.15461
bc-YLR164W	128	0.000879473	2.53979e-07	0.000503963	0.259349	1.33305	1.15458
bc-YJR003C	73	0.000825809	1.9567e-07	0.000442346	0.0969128	1.33241	1.1543
bc-YFL031W-1	10	0.000757297	1.15958e-07	0.000340526	-0.081108	1.33223	1.15422
bc-YDR379C-A	94	0.000849063	1.52108e-07	0.000390011	0.151346	1.33131	1.15382
bc-YDR216W	11	0.000818431	1.08554e-07	0.000329476	-0.0898092	1.33123	1.15379
bc-YCL027W	119	0.000805513	3.11351e-07	0.000557989	-0.0552276	1.33112	1.15374
bc-YPR194C	137	0.000894649	5.0097e-07	0.000707792	0.183145	1.33095	1.15367
bc-YCR031C	74	0.000772627	1.06377e-07	0.000326154	0.127111	1.33057	1.1535
bc-YNL187W	59	0.000821574	1.15222e-07	0.000339443	0.324244	1.33035	1.15341
bc-YDR205W	84	0.000807631	2.77612e-07	0.000526889	0.106602	1.33016	1.15332
bc-YLR447C	70	0.00103491	6.48365e-07	0.000805211	0.57995	1.33007	1.15329
bc-YBR054W	74	0.000937855	5.87383e-07	0.000766409	0.0829308	1.33003	1.15327
bc-YIL120W	114	0.000885109	5.50105e-07	0.000741691	0.169188	1.32918	1.1529
bc-YKL179C	46	0.000845573	3.45118e-07	0.000587468	0.113579	1.32899	1.15282
bc-YBR229C	141	0.000831907	2.74202e-07	0.000523643	-0.0120805	1.32895	1.1528
bc-YIL065C	124	0.000853113	2.54105e-07	0.000504089	0.146568	1.32892	1.15279
bc-YOR306C	211	0.000904159	5.16106e-07	0.000718405	0.0146738	1.32851	1.15261
bc-YDR028C	44	0.000924346	1.76799e-07	0.000420475	0.471842	1.32843	1.15257
bc-YBR268W	119	0.000862087	3.82743e-07	0.000618662	0.0460766	1.32815	1.15246
bc-YPL065W	160	0.000782892	1.8745e-07	0.000432956	-0.0584196	1.32815	1.15245
bc-YDR251W	73	0.000953282	3.27855e-07	0.000572587	0.105905	1.3279	1.15235
bc-YOR064C	168	0.0008742	4.07933e-07	0.000638697	0.00799506	1.32748	1.15217
bc-YGL244W	71	0.000838382	3.19212e-07	0.000564989	0.184303	1.32734	1.1521
bc-YCR076C	230	0.000927442	3.25275e-07	0.000570329	0.488685	1.32723	1.15205
bc-YNL173C	45	0.000947163	5.08451e-07	0.000713057	0.455093	1.32712	1.15201
bc-YLR349W	15	0.000742064	9.80909e-08	0.000313195	0.16354	1.32707	1.15199
bc-YGR254W	83	0.000809724	3.85601e-07	0.000620968	0.0351295	1.32676	1.15185
bc-YNL208W	240	0.000856759	5.00559e-07	0.000707502	-0.0498664	1.32665	1.1518
bc-YGR079W	80	0.00097287	7.36766e-07	0.000858351	0.188372	1.32664	1.1518
bc-YOL106W	28	0.000711447	7.12801e-08	0.000266983	0.112054	1.32653	1.15175
bc-YCR006C	16	0.00111011	1.37882e-06	0.00117423	0.232058	1.32641	1.1517
bc-YNL257C	30	0.00100423	6.40197e-07	0.000800123	0.771433	1.32632	1.15166
bc-YBR287W	134	0.000917512	1.01472e-06	0.00100734	0.108143	1.32621	1.15161
bc-YHR203C	94	0.00087762	5.09016e-07	0.000713453	0.292014	1.32583	1.15145
bc-YOR072W	92	0.000960045	2.53828e-07	0.000503814	0.531604	1.32552	1.15131
bc-YNR024W	108	0.000862501	1.73431e-07	0.000416451	0.271214	1.32505	1.15111
bc-YDR529C	68	0.000815648	1.35847e-07	0.000368574	0.172411	1.32499	1.15108
bc-YDR357C	93	0.00072175	2.04887e-07	0.000452644	-0.195449	1.32492	1.15105
bc-YLL042C	126	0.000875967	2.95009e-07	0.000543147	0.134779	1.32461	1.15092
bc-YPL256C	32	0.000689178	7.44709e-08	0.000272894	-0.346837	1.32398	1.15064
bc-YBR219C	16	0.000874777	1.3535e-07	0.0003679	0.0956203	1.32373	1.15054
bc-YNL099C	131	0.00105344	2.74903e-07	0.000524312	0.820713	1.32327	1.15033
bc-YMR072W	179	0.000819494	2.39531e-07	0.000489419	0.237538	1.32326	1.15033
bc-YOL015W	143	0.000780344	9.22885e-08	0.00030379	0.202792	1.32272	1.1501
bc-YGR033C	64	0.000846427	2.50428e-07	0.000500427	0.1482	1.32265	1.15007
bc-YDR408C	26	0.00082638	8.90801e-08	0.000298463	0.337893	1.32239	1.14995
bc-YEL001C	321	0.000817858	3.10545e-07	0.000557265	0.054318	1.3222	1.14987
bc-YJL210W	12	0.000745094	1.05193e-07	0.000324335	0.109474	1.32176	1.14968
bc-YEL016C	147	0.000809001	1.65521e-07	0.000406843	0.0571819	1.32129	1.14947
bc-YJL084C	119	0.000758582	9.59181e-08	0.000309706	0.0333807	1.32124	1.14945
bc-YHR187W	118	0.00082657	2.24344e-07	0.00047365	0.11725	1.3207	1.14922
bc-YKL188C	99	0.000879986	3.34096e-07	0.000578011	0.168411	1.32059	1.14917
bc-YKL129C	247	0.000887266	3.24762e-07	0.000569879	0.121177	1.3203	1.14904
bc-YNL070W	71	0.000778121	1.19667e-07	0.000345929	0.0824966	1.31939	1.14865
bc-YBR127C	100	0.00109325	7.1302e-07	0.000844405	0.509678	1.31926	1.14859
bc-YLR331C	68	0.000846666	1.44734e-07	0.000380439	0.263483	1.31868	1.14834
bc-YGR144W	9	0.00095659	3.16335e-07	0.000562436	0.196887	1.31807	1.14807
bc-YPL100W	65	0.000903185	7.19923e-07	0.000848483	0.127631	1.31784	1.14797
bc-YKR097W	81	0.000816125	2.05244e-07	0.000453039	0.00610934	1.31779	1.14795
bc-YML095C-A	20	0.000752372	8.46381e-08	0.000290926	-0.00254315	1.31769	1.14791
bc-YHR021W-A	7	0.00068895	3.39885e-08	0.00018436	-0.186865	1.3169	1.14756
bc-YDR094W	7	0.000848127	1.92303e-07	0.000438523	0.121759	1.31688	1.14755
bc-YJL178C	128	0.000824895	1.7827e-07	0.00042222	0.150227	1.31678	1.14751
bc-YEL049W	62	0.000813371	1.25355e-07	0.000354055	0.019677	1.31662	1.14744
bc-YKL096W-A	132	0.000791832	1.66893e-07	0.000408525	0.11022	1.31542	1.14692
bc-YBL028C	35	0.000996463	7.04908e-07	0.000839588	0.251785	1.31532	1.14687
bc-YDR485C-1	61	0.000836798	1.05523e-07	0.000324843	0.353543	1.31516	1.1468
bc-YFL043C	117	0.00072757	8.68026e-08	0.000294623	-0.00234925	1.31499	1.14673
bc-YJL206C-A	160	0.000853646	1.8567e-07	0.000430894	0.337671	1.31486	1.14667
bc-YNL115C	136	0.000809834	2.41739e-07	0.000491669	0.150229	1.31461	1.14656
bc-YDL134C-A	161	0.000820275	2.90361e-07	0.000538852	-0.0331191	1.31441	1.14648
bc-YGR035C	9	0.000875313	2.39018e-07	0.000488895	0.222545	1.31432	1.14644
bc-YML038C	280	0.000775251	1.05037e-07	0.000324094	0.122752	1.31402	1.14631
bc-YLR441C	92	0.00076465	1.03034e-07	0.000320988	-0.0351335	1.31388	1.14625
bc-YPL164C	99	0.000831175	2.62204e-07	0.000512059	0.0464619	1.31381	1.14622
bc-YEL015W	90	0.000988055	5.22436e-07	0.000722797	0.584421	1.3137	1.14617
bc-YER114C	93	0.00074794	8.87164e-08	0.000297853	-0.0326339	1.31342	1.14605
bc-YGL164C	189	0.000845775	1.9804e-07	0.000445017	0.143644	1.31323	1.14596
bc-YGL109W	70	0.000724004	6.36631e-08	0.000252316	0.150547	1.31267	1.14572
bc-YGR050C	68	0.000918038	4.83422e-07	0.000695286	-0.0151884	1.31266	1.14571
bc-YGL219C	99	0.000876425	4.71156e-07	0.000686408	0.208468	1.31207	1.14546
bc-YPR129W	99	0.000924198	1.57696e-07	0.00039711	0.55959	1.31126	1.1451
bc-YBR276C	295	0.000829729	1.60909e-07	0.000401134	0.113195	1.31035	1.14471
bc-YPL183W-A-1	160	0.000809568	3.44835e-07	0.000587227	0.0203068	1.31008	1.14459
bc-YIL017C	81	0.000735409	1.48008e-07	0.000384719	-0.171184	1.3099	1.14451
bc-YPL189W-1	94	0.000806749	1.30247e-07	0.000360898	0.258711	1.3099	1.14451
bc-YNL176C	187	0.0008964	1.49053e-07	0.000386074	0.567575	1.3098	1.14446
bc-YOR026W-2	50	0.000874947	1.78417e-07	0.000422394	0.334282	1.30979	1.14446
bc-YDL201W	127	0.000829892	3.14222e-07	0.000560555	0.0383457	1.30967	1.14441
bc-YIR025W	56	0.000820946	1.7798e-07	0.000421877	-0.0715763	1.30949	1.14433
bc-YLR042C	18	0.000931155	2.09844e-07	0.000458087	0.675595	1.30913	1.14417
bc-YPL069C	40	0.000701194	9.12981e-08	0.000302156	-0.122413	1.30897	1.1441
bc-YFL049W	143	0.000816555	1.9708e-07	0.000443937	0.130837	1.30868	1.14397
bc-YLR363W-A	196	0.000866248	2.28181e-07	0.000477683	0.371179	1.30783	1.1436
bc-YPR008W	149	0.00082429	1.41344e-07	0.000375957	0.301822	1.30759	1.1435
bc-YJL004C	79	0.000799288	1.61202e-07	0.0004015	-0.0178482	1.30743	1.14343
bc-YJR106W	73	0.00084424	2.40795e-07	0.000490709	0.322465	1.30733	1.14339
bc-YGL257C	129	0.000796054	2.40452e-07	0.000490359	-0.0209604	1.30676	1.14313
bc-YPR192W	51	0.000933762	4.79097e-07	0.000692168	0.0675961	1.30672	1.14312
bc-YFL030W	94	0.000830838	3.20704e-07	0.000566307	0.0992341	1.30668	1.1431
bc-YBR132C	35	0.00104272	1.22847e-06	0.00110836	0.406836	1.30661	1.14307
bc-YGL094C	230	0.000965481	6.00046e-07	0.000774626	0.211537	1.30652	1.14303
bc-YER034W	8	0.000864581	4.7249e-08	0.000217368	0.79659	1.30635	1.14296
bc-YPL189W-2	152	0.000826668	1.95123e-07	0.000441727	0.127817	1.3058	1.14272
bc-YJR066W	119	0.000810054	1.41509e-07	0.000376177	0.17146	1.30521	1.14246
bc-YPR193C	95	0.000886336	1.39801e-07	0.000373899	0.476584	1.30486	1.1423
bc-YBR220C	58	0.000792631	1.1275e-07	0.000335782	0.0777764	1.30484	1.1423
bc-YOR296W	138	0.000860963	4.59916e-07	0.000678171	0.0795849	1.3048	1.14228
bc-YJR127C	161	0.00080026	3.15214e-07	0.000561439	-0.0104778	1.3041	1.14197
bc-YKL039W	154	0.000818672	1.67272e-07	0.000408989	0.150862	1.304	1.14193
bc-YEL043W	35	0.00101548	7.31296e-07	0.000855158	0.479719	1.30399	1.14192
bc-YNL005C	199	0.000935862	3.89888e-07	0.00062441	0.367933	1.30391	1.14189
bc-YNL327W	159	0.000878237	3.76744e-07	0.000613795	0.109973	1.30379	1.14183
bc-YMR242C	22	0.000921271	6.71843e-07	0.00081966	0.015582	1.30353	1.14172
bc-YLR211C-1	44	0.000760727	7.49912e-08	0.000273845	0.134587	1.30315	1.14156
bc-YFR033C	104	0.000970285	3.09818e-07	0.000556613	0.776906	1.30312	1.14154
bc-YMR271C	68	0.000786631	8.49833e-08	0.000291519	0.116593	1.3029	1.14145
bc-YLR344W	89	0.000796191	1.62277e-07	0.000402836	0.114621	1.30218	1.14113
bc-YGL126W	163	0.000938844	6.88771e-07	0.000829922	0.171314	1.30217	1.14113
bc-YOR231W	44	0.000749469	8.07431e-08	0.000284153	0.212437	1.30215	1.14112
bc-YPL274W	128	0.000822317	1.86205e-07	0.000431515	0.1396	1.30213	1.14111
bc-YGR124W	123	0.000814586	2.3811e-07	0.000487965	-0.0710846	1.30162	1.14088
bc-YEL037C	76	0.000793552	1.29124e-07	0.000359338	0.0627018	1.30086	1.14055
bc-YBR292C	69	0.000816977	1.13101e-07	0.000336305	0.297189	1.30082	1.14054
bc-YOR202W	210	0.000827734	1.97474e-07	0.000444381	0.0968833	1.30047	1.14038
bc-YHR043C	133	0.000929866	5.57756e-07	0.000746831	0.0831101	1.30022	1.14027
bc-YML094W	26	0.00106917	1.83808e-07	0.000428728	0.772258	1.30003	1.14019
bc-YGL175C	31	0.000636214	4.76888e-08	0.000218378	-0.287708	1.29986	1.14011
bc-YHR039C	110	0.000848573	4.15833e-07	0.000644851	0.0270684	1.29985	1.14011
bc-YLR425W	104	0.000806214	1.2149e-07	0.000348554	0.0535231	1.29963	1.14001
bc-YIL056W	106	0.000746067	1.68423e-07	0.000410393	-0.00697949	1.29946	1.13994
bc-YPL048W	399	0.00091076	4.33008e-07	0.000658033	0.0940708	1.299	1.13974
bc-YDL107W	95	0.00089652	2.70083e-07	0.000519695	0.316434	1.29898	1.13973
bc-YDR502C	173	0.000893777	4.52875e-07	0.00067296	0.15706	1.2982	1.13938
bc-YMR254C	17	0.000833289	1.51884e-07	0.000389723	0.154053	1.29819	1.13938
bc-YBR098W-1	47	0.000770124	9.14593e-08	0.000302422	0.0435862	1.29815	1.13936
bc-YDR514C	370	0.00098806	2.17366e-07	0.000466225	0.799066	1.29644	1.13861
bc-YFR048W	98	0.000804663	1.22859e-07	0.000350512	0.0291358	1.29636	1.13858
bc-YCR062W	238	0.000968653	6.43793e-07	0.000802367	0.0953132	1.29615	1.13848
bc-YJL079C	272	0.000779289	1.1797e-07	0.000343468	0.0915633	1.29558	1.13824
bc-YNL338W	16	0.000720576	1.03972e-07	0.000322446	0.0613731	1.29524	1.13809
bc-YBR283C	157	0.000846775	1.47348e-07	0.00038386	0.274842	1.29519	1.13807
bc-YDR511W	182	0.000819844	2.33925e-07	0.000483658	0.189415	1.29506	1.13801
bc-YDL074C	248	0.00081066	1.0799e-07	0.000328618	0.243854	1.29503	1.138
bc-YDR242W-2	191	0.00085085	1.95749e-07	0.000442435	0.137192	1.29503	1.138
bc-YGL014W	213	0.000806396	1.61963e-07	0.000402446	0.0995178	1.29484	1.13791
bc-YPL264C	81	0.000913496	4.90066e-07	0.000700047	0.350589	1.29439	1.13771
bc-YGL156W	110	0.000874816	4.89853e-07	0.000699895	0.031957	1.29423	1.13764
bc-YOL038C-A	239	0.000827018	1.2596e-07	0.000354909	0.246569	1.29418	1.13762
bc-YBR284W	95	0.000931331	4.50753e-07	0.000671381	0.162605	1.29392	1.13751
bc-YJR110W	118	0.00103017	4.94976e-07	0.000703545	0.726905	1.29375	1.13743
bc-YAR050W	240	0.000896427	2.59608e-07	0.000509517	0.107047	1.29334	1.13725
bc-YKR006C	20	0.000962943	6.86886e-08	0.000262085	0.47499	1.29314	1.13716
bc-YDL013W	253	0.000919021	4.28076e-07	0.000654275	0.221056	1.29243	1.13685
bc-YJL043W	65	0.000903133	6.18183e-07	0.000786246	0.157668	1.29242	1.13685
bc-YKL033W-A-2	130	0.000854497	4.45842e-07	0.000667714	0.173438	1.292	1.13666
bc-YHR037W	73	0.000917523	2.7855e-07	0.000527778	0.32541	1.29194	1.13663
bc-YNR032C-A	222	0.000967574	5.65951e-07	0.000752297	0.389595	1.29192	1.13663
bc-YER101C	265	0.000841663	1.66653e-07	0.000408232	0.224562	1.29189	1.13661
bc-YDL157C	155	0.000875569	4.27395e-07	0.000653755	0.0282965	1.29178	1.13657
bc-YDR415C	165	0.000929414	3.23972e-07	0.000569185	0.392427	1.29177	1.13656
bc-YMR322C	99	0.00111212	6.47335e-07	0.000804571	0.838328	1.29141	1.1364
bc-YBR181C	99	0.000864129	2.39143e-07	0.000489022	0.17291	1.29138	1.13639
bc-YHR136C	85	0.00101459	8.37106e-07	0.000914935	-0.00921587	1.29113	1.13628
bc-YOR280C	127	0.000919558	2.48231e-07	0.000498228	0.326791	1.29101	1.13622
bc-YKL143W	46	0.000727296	9.44799e-08	0.000307376	0.0505683	1.29068	1.13608
bc-YBR258C	9	0.000994565	1.84458e-07	0.000429486	0.810259	1.29044	1.13598
bc-YNR064C	141	0.000811574	1.64893e-07	0.00040607	0.110096	1.29037	1.13595
bc-YLR218C	19	0.000898829	1.90639e-07	0.000436622	0.0882661	1.2903	1.13592
bc-YPL017C-2	16	0.000856602	8.44213e-08	0.000290553	0.58584	1.29026	1.1359
bc-YGL203C	156	0.00085058	1.86511e-07	0.00043187	0.131701	1.28979	1.13569
bc-YGL160W	75	0.000768552	1.15527e-07	0.000339892	-0.0119425	1.28932	1.13548
bc-YDL021W	62	0.00100012	4.94913e-07	0.0007035	0.55807	1.28926	1.13546
bc-YNL072W	94	0.000794688	1.61919e-07	0.000402392	0.113115	1.28909	1.13538
bc-YOL045W	85	0.000884414	4.0286e-07	0.000634712	0.284471	1.28907	1.13537
bc-YGR282C	54	0.0007938	1.12798e-07	0.000335855	0.118403	1.28906	1.13537
bc-YKL130C	208	0.000927194	1.65413e-07	0.000406709	0.514369	1.28874	1.13523
bc-YIL052C	138	0.000852238	1.57098e-07	0.000396356	0.153333	1.28866	1.13519
bc-YMR275C	35	0.000996362	1.31159e-06	0.00114525	-0.214728	1.28828	1.13502
bc-YMR223W	50	0.000807533	1.03415e-07	0.000321581	0.266287	1.28815	1.13497
bc-YDR444W	414	0.000888673	4.00908e-07	0.000633173	0.188582	1.28767	1.13476
bc-YDR387C	237	0.000862233	2.11945e-07	0.000460374	0.230699	1.28721	1.13455
bc-YFR009W	199	0.000928726	3.84938e-07	0.000620434	0.29693	1.28704	1.13448
bc-YBR138C	89	0.000752026	1.5052e-07	0.000387969	-0.141532	1.28646	1.13422
bc-YOR285W	108	0.000827566	2.49632e-07	0.000499632	0.106497	1.28574	1.1339
bc-YLR080W	137	0.000948637	5.43187e-07	0.000737012	0.103382	1.28533	1.13372
bc-YHL031C	108	0.00090223	2.80042e-07	0.00052919	0.109688	1.28509	1.13362
bc-YBR062C-2	171	0.000840296	1.99257e-07	0.000446382	0.0868376	1.285	1.13358
bc-YJR118C	42	0.000852169	5.1446e-07	0.000717259	-0.246325	1.28475	1.13347
bc-YHR180W	28	0.000903565	8.72322e-07	0.000933982	0.23501	1.28468	1.13344
bc-YNL162W-1	73	0.000858735	1.60856e-07	0.000401069	0.352125	1.28468	1.13344
bc-YBR042C	53	0.000800872	1.02008e-07	0.000319388	0.337539	1.28444	1.13333
bc-YML058W-A	142	0.000790475	9.94447e-08	0.000315349	0.111498	1.28375	1.13303
bc-YMR092C	131	0.000787829	1.72746e-07	0.000415627	0.0227752	1.28319	1.13278
bc-YGR227W	122	0.000838461	1.77398e-07	0.000421186	0.188724	1.28293	1.13266
bc-YGR122C-A	86	0.000763143	1.0135e-07	0.000318355	0.173549	1.28287	1.13264
bc-YLR012C	79	0.000781214	1.02691e-07	0.000320455	0.135144	1.28252	1.13248
bc-YOR248W	29	0.000894013	1.67405e-07	0.000409152	0.740188	1.28241	1.13244
bc-YLR343W	97	0.000952365	3.23109e-07	0.000568427	0.448124	1.28158	1.13207
bc-YLR217W	67	0.000742352	1.10404e-07	0.000332271	-0.194418	1.2815	1.13203
bc-YPL219W	209	0.000933328	2.71424e-07	0.000520984	0.423726	1.28133	1.13196
bc-YNL253W	130	0.000956923	3.68805e-07	0.000607293	0.638352	1.28019	1.13145
bc-YMR221C	200	0.000877624	1.99015e-07	0.000446111	0.29662	1.27993	1.13134
bc-YDL199C	22	0.000833154	1.68893e-07	0.000410966	0.34072	1.27987	1.13131
bc-YER015W	81	0.000851936	1.74614e-07	0.000417868	0.13356	1.27986	1.13131
bc-YDR363W	23	0.0010996	1.36549e-06	0.00116854	0.270211	1.27965	1.13121
bc-YLR410W	147	0.000844439	1.41398e-07	0.000376029	0.182688	1.27937	1.13109
bc-YBL070C	122	0.00092584	5.47806e-07	0.000740139	0.220838	1.27855	1.13073
bc-YLR263W	107	0.00085259	1.98954e-07	0.000446042	0.149925	1.2776	1.13031
bc-YDR482C	152	0.000849036	2.76371e-07	0.00052571	0.270016	1.27721	1.13014
bc-YBR241C	201	0.000809762	1.19582e-07	0.000345807	0.167388	1.27653	1.12984
bc-YDR178W	94	0.000877422	1.59432e-07	0.000399289	0.377225	1.27649	1.12982
bc-YBL044W	127	0.000911497	1.5964e-07	0.000399549	0.424073	1.27636	1.12976
bc-YBR119W	149	0.000837205	1.23218e-07	0.000351025	0.206343	1.27626	1.12972
bc-YPL001W	133	0.000826373	1.91547e-07	0.000437661	0.0937634	1.27619	1.12968
bc-YBR056W-A	20	0.000840471	1.17468e-07	0.000342736	0.32891	1.27587	1.12954
bc-YDR175C	190	0.000860692	1.86616e-07	0.00043199	0.184012	1.27578	1.12951
bc-YBR244W	135	0.000824603	4.68535e-07	0.000684496	-0.0132546	1.27513	1.12922
bc-YDR278C	23	0.00103839	1.70268e-07	0.000412635	0.778806	1.27494	1.12913
bc-YCL051W	11	0.000915268	1.71946e-07	0.000414664	0.426773	1.27488	1.12911
bc-YMR226C	256	0.000806362	1.66878e-07	0.000408508	0.163486	1.27484	1.12909
bc-YOR041C	86	0.000863915	5.70383e-07	0.000755237	0.00865402	1.27483	1.12908
bc-YLR362W	145	0.000803236	2.68806e-07	0.000518465	0.164633	1.27479	1.12906
bc-YCR060W	69	0.000977306	5.6579e-07	0.00075219	-0.014227	1.27459	1.12898
bc-YDL233W	357	0.000821441	2.43318e-07	0.000493273	0.121584	1.27448	1.12893
bc-YHR047C	86	0.000782117	9.9472e-08	0.000315392	-0.0229462	1.27416	1.12879
bc-YDR161W	114	0.000851805	4.34482e-07	0.000659152	0.00291874	1.27387	1.12866
bc-YGL138C	147	0.000776166	2.0649e-07	0.000454412	0.0257316	1.27379	1.12862
bc-YBR104W	118	0.000842003	2.68386e-07	0.00051806	0.212503	1.27362	1.12855
bc-YDL211C	83	0.000860137	1.27915e-07	0.000357652	0.340442	1.27336	1.12843
bc-YDR193W	97	0.000908627	5.78674e-07	0.000760706	0.0801509	1.27334	1.12843
bc-YKL025C	111	0.000872998	5.26952e-07	0.000725915	0.0502348	1.27253	1.12806
bc-YPL225W	53	0.000756145	8.37242e-08	0.000289351	0.111892	1.27215	1.1279
bc-YDR540C	63	0.000799425	9.66339e-08	0.00031086	0.229186	1.27185	1.12776
bc-YOR255W	8	0.00073022	5.67237e-08	0.000238167	-0.237627	1.27167	1.12768
bc-YBL052C	127	0.000883944	2.83732e-07	0.000532665	0.206106	1.27149	1.1276
bc-YOL019W	92	0.000855171	2.35617e-07	0.000485404	0.131201	1.27133	1.12753
bc-YDR424C	110	0.000786765	1.83396e-07	0.000428248	0.113315	1.27123	1.12749
bc-YOR258W	101	0.000862051	1.26257e-07	0.000355326	0.257367	1.27117	1.12746
bc-YNR040W	58	0.000799995	2.16506e-07	0.000465302	0.127478	1.27108	1.12742
bc-YDR336W	56	0.000971475	3.6357e-07	0.000602967	0.484621	1.27083	1.12731
bc-YMR106C	273	0.000844741	2.33385e-07	0.0004831	0.101352	1.27079	1.1273
bc-YGL166W	109	0.000831507	4.32122e-07	0.00065736	0.109179	1.27069	1.12725
bc-YDR462W	91	0.000990719	1.81501e-07	0.000426029	0.738126	1.27061	1.12721
bc-YER051W	66	0.000821798	1.12552e-07	0.000335488	0.291377	1.27056	1.12719
bc-YLR337C	65	0.0011545	9.71889e-07	0.000985844	0.41818	1.27045	1.12714
bc-YHR061C	18	0.000853525	1.41538e-07	0.000376216	0.280433	1.27019	1.12703
bc-YMR244C-A	62	0.000862757	1.38375e-07	0.000371988	0.251596	1.26995	1.12692
bc-YIL149C	73	0.000780332	8.61395e-08	0.000293495	0.179259	1.2699	1.1269
bc-YOR028C	42	0.00102158	5.71612e-07	0.00075605	0.541731	1.26931	1.12664
bc-YBR227C	130	0.000858864	1.90554e-07	0.000436524	0.120993	1.26898	1.12649
bc-YNL144C	234	0.00088221	3.15718e-07	0.000561888	0.190626	1.26864	1.12634
bc-YPL163C	51	0.00091453	1.19955e-07	0.000346345	0.496108	1.2685	1.12628
bc-YOR114W	288	0.000886532	4.03624e-07	0.000635314	0.0827412	1.26836	1.12622
bc-YPL101W	45	0.000872547	2.05177e-07	0.000452965	0.143847	1.26804	1.12607
bc-YBR226C	48	0.000840643	2.3279e-07	0.000482483	0.069244	1.268	1.12605
bc-YBL104C-2	448	0.000811365	1.5606e-07	0.000395044	0.154182	1.26762	1.12589
bc-YMR304C-A	22	0.000896805	3.20465e-07	0.000566096	0.0164663	1.26752	1.12584
bc-YKL046C	111	0.000799789	1.7172e-07	0.000414391	0.0295471	1.26725	1.12572
bc-YHR132W-A	95	0.000843195	3.81102e-07	0.000617335	0.14915	1.2672	1.1257
bc-YBR103W	345	0.000910148	3.38477e-07	0.000581787	0.351391	1.26691	1.12557
bc-YDR137W	102	0.000826916	4.94799e-07	0.000703419	-0.0583231	1.26662	1.12544
bc-YPL067C	27	0.000937431	5.44998e-07	0.00073824	-0.298931	1.26655	1.12541
bc-YGR281W	98	0.000909742	1.04227e-06	0.00102092	0.129357	1.26649	1.12538
bc-YDR234W	132	0.000787246	8.64971e-08	0.000294104	0.137811	1.26648	1.12538
bc-YJR073C	266	0.000813594	1.71106e-07	0.00041365	0.0272579	1.26645	1.12537
bc-YPL099C	68	0.000892941	1.1277e-07	0.000335813	0.685124	1.26632	1.12531
bc-YOR238W	82	0.000777876	9.62612e-08	0.00031026	0.0586128	1.26601	1.12517
bc-YDL101C	210	0.00083394	2.3861e-07	0.000488477	0.0860015	1.266	1.12517
bc-YBR216C	31	0.000939473	1.63622e-07	0.000404502	0.701634	1.26598	1.12516
bc-YLR460C	150	0.000983068	7.08657e-07	0.000841817	0.318768	1.26577	1.12507
bc-YBR230W-A	431	0.000840588	2.99359e-07	0.000547137	0.0930912	1.26561	1.12499
bc-YER154W	140	0.00102058	5.8289e-07	0.000763472	0.374422	1.26558	1.12498
bc-YHL032C	77	0.000995605	9.10118e-07	0.000954001	0.291548	1.26553	1.12496
bc-YOR034C	115	0.000784185	2.53043e-07	0.000503033	0.0528567	1.26533	1.12487
bc-YMR222C	35	0.000716714	9.10161e-08	0.000301689	-0.297496	1.26533	1.12487
bc-YLR382C	115	0.00085717	2.87824e-07	0.000536492	0.160883	1.26526	1.12484
bc-YKL027W	108	0.00080691	1.892e-07	0.000434972	-0.0166583	1.26467	1.12457
bc-YPL013C	124	0.000901393	1.21577e-07	0.000348679	0.547502	1.26446	1.12448
bc-YLR137W	130	0.000830824	1.32295e-07	0.000363724	0.169793	1.26372	1.12415
bc-YMR032W	79	0.00087168	2.04135e-07	0.000451813	0.125582	1.26358	1.12409
bc-YOR025W	47	0.000814618	1.27111e-07	0.000356526	0.323371	1.26348	1.12405
bc-YGR070W	233	0.000847072	2.28881e-07	0.000478415	0.108623	1.26347	1.12404
bc-YOR205C	75	0.000909524	2.88363e-07	0.000536994	0.473332	1.26325	1.12394
bc-YDR360W	29	0.000754646	7.18477e-08	0.000268044	0.0704458	1.26323	1.12394
bc-YOR328W	134	0.000897958	5.77865e-07	0.000760174	0.137291	1.26318	1.12391
bc-YDR073W	82	0.000713716	8.19347e-08	0.000286242	-0.0776896	1.26302	1.12384
bc-YDR330W	106	0.000899906	2.40567e-07	0.000490477	0.406781	1.26297	1.12382
bc-YLR270W	140	0.000822484	1.5788e-07	0.000397342	0.119857	1.26295	1.12381
bc-YDR477W	217	0.000852705	2.46466e-07	0.000496454	0.195022	1.26293	1.1238
bc-YDL100C	106	0.000827577	2.77254e-07	0.000526549	0.110576	1.26284	1.12376
bc-YKR018C	227	0.000941659	2.35283e-07	0.00048506	0.462935	1.26271	1.1237
bc-YER032W	67	0.000753799	1.68243e-07	0.000410174	0.0301214	1.26241	1.12357
bc-YDR525W-A	17	0.000697325	5.8625e-08	0.000242126	0.264321	1.26208	1.12342
bc-YGR127W	278	0.000977595	3.17325e-07	0.000563316	0.676338	1.26143	1.12313
bc-YDR210W	125	0.000878098	3.93125e-07	0.000626997	0.290721	1.26136	1.1231
bc-YOR317W	204	0.000846483	3.12436e-07	0.00055896	0.112477	1.26124	1.12305
bc-YKR096W	271	0.00082535	2.25026e-07	0.000474369	0.163832	1.26108	1.12298
bc-YOL057W	131	0.000798729	2.59804e-07	0.00050971	-0.00607726	1.26078	1.12285
bc-YCL002C-2	116	0.00075013	7.95076e-08	0.000281971	0.0901345	1.26072	1.12282
bc-YBR194W	73	0.000894333	2.69174e-07	0.00051882	0.327894	1.26069	1.12281
bc-YHL008C	78	0.000831913	1.03937e-07	0.000322393	0.249786	1.26054	1.12274
bc-YJL206C-2	126	0.000899006	3.01697e-07	0.000549269	0.0509265	1.26053	1.12273
bc-YDL174C	328	0.000812536	2.59293e-07	0.000509209	0.035687	1.26023	1.1226
bc-YHR079C	71	0.00078531	9.83102e-08	0.000313545	0.239295	1.26013	1.12255
bc-YDR389W	81	0.000810629	2.28783e-07	0.000478313	-0.0292927	1.26006	1.12252
bc-YBL016W	61	0.000915954	1.73428e-07	0.000416447	0.60754	1.25978	1.1224
bc-YGL226W	48	0.000775036	1.70214e-07	0.000412571	-0.151114	1.25964	1.12234
bc-YPL165C-1	41	0.00080812	1.54151e-07	0.00039262	0.0317345	1.25957	1.12231
bc-YBL019W	143	0.000801471	2.30044e-07	0.000479629	0.0545581	1.25951	1.12228
bc-YLR284C	122	0.00085698	4.75124e-07	0.000689293	0.108455	1.2595	1.12228
bc-YHR018C	247	0.000824561	2.60643e-07	0.000510532	0.0417738	1.25934	1.1222
bc-YEL057C	317	0.000839342	2.64707e-07	0.000514497	0.11492	1.25901	1.12206
bc-YNL037C	60	0.000758925	9.1257e-08	0.000302088	0.0888752	1.2589	1.12201
bc-YFR055W	33	0.000876594	3.8768e-07	0.00062264	0.248998	1.25867	1.1219
bc-YCR075C	280	0.000875672	2.41341e-07	0.000491265	0.262117	1.25834	1.12176
bc-YHR004C	54	0.000952292	8.22841e-07	0.000907106	0.23195	1.25832	1.12175
bc-YNR047W	98	0.000801749	2.32846e-07	0.000482541	-0.0873545	1.25792	1.12157
bc-YDR072C	197	0.000939739	2.19955e-07	0.000468994	0.391188	1.25786	1.12154
bc-YGL213C	60	0.000829153	1.03003e-07	0.000320941	0.390855	1.25776	1.1215
bc-YLL005C	68	0.00095677	4.80019e-07	0.000692834	0.567049	1.25775	1.1215
bc-YCL024W	113	0.00079356	1.0851e-07	0.000329409	0.201428	1.25772	1.12148
bc-YGR236C	225	0.000908302	4.23989e-07	0.000651145	0.19398	1.25746	1.12136
bc-YIL153W	236	0.000870584	3.02425e-07	0.000549931	0.2743	1.25719	1.12125
bc-YJL216C	108	0.000811658	1.01124e-07	0.000318	0.324811	1.25686	1.1211
bc-YJL060W	143	0.000859908	4.20098e-07	0.00064815	0.0815028	1.25676	1.12105
bc-YNL067W	6	0.00145721	2.01616e-06	0.00141991	0.140587	1.25659	1.12098
bc-YLR168C	107	0.000850617	3.83629e-07	0.000619378	0.0966514	1.25631	1.12085
bc-YJR151W-A	201	0.000812667	2.61478e-07	0.00051135	-0.0225401	1.25624	1.12082
bc-YHR126C	48	0.000848517	1.31444e-07	0.000362552	0.331023	1.25618	1.1208
bc-YMR284W	83	0.000774724	1.04806e-07	0.000323737	-0.0851075	1.25611	1.12076
bc-YLR146C	50	0.000854564	3.37284e-07	0.000580761	0.102477	1.25593	1.12068
bc-YGR256W	180	0.000856169	3.41422e-07	0.000584313	0.0504406	1.25588	1.12066
bc-YFR031C-A	92	0.000849359	3.89122e-07	0.000623796	0.172484	1.25574	1.1206
bc-YGR019W	207	0.000940597	4.1026e-07	0.000640515	0.362341	1.25573	1.12059
bc-YBR100W	143	0.000825797	3.80372e-07	0.000616743	0.03641	1.25568	1.12057
bc-YDL180W	245	0.000792019	1.49637e-07	0.00038683	0.0898036	1.25539	1.12044
bc-YLR099C	229	0.000777335	1.41946e-07	0.000376757	0.0709459	1.25539	1.12044
bc-YLL027W	16	0.000994816	1.11188e-07	0.000333448	0.991192	1.25527	1.12039
bc-YHR015W	149	0.000865933	1.94788e-07	0.000441348	0.177275	1.25503	1.12028
bc-YPL168W	124	0.000864088	4.25263e-07	0.000652122	0.0640637	1.25468	1.12013
bc-YML074C	224	0.00078955	2.7078e-07	0.000520365	0.0139357	1.25429	1.11995
bc-YLR210W	258	0.000858267	3.55421e-07	0.000596172	0.178543	1.25413	1.11988
bc-YCR063W	11	0.000851057	1.23366e-07	0.000351235	0.234745	1.25413	1.11988
bc-YDR011W	63	0.000802141	3.12899e-07	0.000559374	-0.0374211	1.2541	1.11987
bc-YER123W	102	0.000852026	5.05548e-07	0.000711019	0.0871317	1.25382	1.11974
bc-YER067C-A	23	0.000911874	2.19461e-07	0.000468467	0.391809	1.25364	1.11966
bc-YIL064W	75	0.000847279	4.34533e-07	0.000659191	0.273488	1.25342	1.11956
bc-YLR451W	160	0.00088174	3.33308e-07	0.000577328	0.14749	1.25328	1.1195
bc-YFR049W	146	0.000874108	2.68061e-07	0.000517746	0.222646	1.25271	1.11924
bc-YLL016W	88	0.000795133	1.17028e-07	0.000342093	-0.0317021	1.25205	1.11895
bc-YMR068W	92	0.000977822	6.31066e-07	0.000794397	0.307284	1.25119	1.11857
bc-YHR097C	163	0.000988574	3.30821e-07	0.00057517	0.643685	1.25107	1.11851
bc-YDR109C	95	0.0008121	8.85304e-08	0.000297541	0.304002	1.25052	1.11826
bc-YNL201C	139	0.000916699	3.39368e-07	0.000582553	0.274881	1.2498	1.11794
bc-YIL015C-A	91	0.000926951	2.57974e-07	0.000507912	0.206685	1.24946	1.11779
bc-YDL223C	29	0.000859113	9.15557e-08	0.000302582	0.290417	1.2493	1.11772
bc-YFL055W	32	0.000784105	7.10123e-08	0.000266481	0.260364	1.24886	1.11753
bc-YGL064C	432	0.000866326	2.21922e-07	0.000471086	0.325678	1.24881	1.1175
bc-YGR250C	167	0.000791058	1.62557e-07	0.000403184	0.119367	1.24847	1.11735
bc-YBR114W	514	0.000912275	5.07277e-07	0.000712234	0.120204	1.24829	1.11727
bc-YBR139W	270	0.000825874	2.02127e-07	0.000449586	0.148383	1.24824	1.11725
bc-YHR092C	100	0.000890139	3.87133e-07	0.0006222	0.0675493	1.2481	1.11718
bc-YIL044C	134	0.000906273	1.81577e-07	0.000426118	0.433935	1.24797	1.11712
bc-YGR084C	98	0.000837601	5.20205e-07	0.000721253	0.00995667	1.24785	1.11707
bc-YBR212W	111	0.000804351	1.1407e-07	0.000337742	0.218274	1.24777	1.11704
bc-YOL091W	291	0.000855164	3.67468e-07	0.000606191	0.121469	1.24769	1.117
bc-YGL029W	268	0.000760598	9.70093e-08	0.000311463	0.0155866	1.24722	1.11679
bc-YNR055C	92	0.000830702	2.15238e-07	0.000463938	0.0841288	1.2468	1.1166
bc-YJL217W	124	0.000843509	2.1356e-07	0.000462125	0.234409	1.24656	1.11649
bc-YIL039W	155	0.000827792	2.44699e-07	0.000494671	0.0906311	1.24653	1.11648
bc-YKL167C	31	0.000831209	1.05898e-07	0.000325419	0.273474	1.24644	1.11644
bc-YOL006C	78	0.000852967	2.47865e-07	0.000497861	0.240223	1.24598	1.11623
bc-YBR069C	99	0.000877259	1.34125e-07	0.000366231	0.328794	1.24596	1.11623
bc-YOR352W	154	0.000824049	2.60017e-07	0.000509919	0.132129	1.24575	1.11613
bc-YPL105C	111	0.000822314	1.3181e-07	0.000363057	0.183987	1.24567	1.11609
bc-YPL167C	104	0.000822631	4.65627e-07	0.000682369	0.0349169	1.2454	1.11598
bc-YMR189W	60	0.000885055	5.74791e-07	0.00075815	0.0229623	1.24525	1.11591
bc-YBR246W	64	0.000951928	5.27852e-07	0.000726534	0.239835	1.24464	1.11563
bc-YOL151W	227	0.000875447	1.96217e-07	0.000442964	0.36662	1.24454	1.11559
bc-YDR480W	165	0.000864877	2.29994e-07	0.000479577	0.044761	1.24442	1.11554
bc-YOL132W	136	0.000840892	2.82298e-07	0.000531317	0.121391	1.24411	1.1154
bc-YIR018W	92	0.00094135	2.87964e-07	0.000536623	0.413863	1.24409	1.11539
bc-YLR216C	137	0.000800368	1.30369e-07	0.000361066	0.0798485	1.24408	1.11538
bc-YGR161W-C	52	0.000802534	1.49828e-07	0.000387076	0.122475	1.24376	1.11524
bc-YDR260C	101	0.000892517	2.55525e-07	0.000505494	0.211942	1.24362	1.11518
bc-YBR222C	399	0.000806589	2.02273e-07	0.000449747	0.0664712	1.24353	1.11513
bc-YLR292C	195	0.000898572	3.65811e-07	0.000604823	0.140255	1.2435	1.11512
bc-YGR244C-1	303	0.000851859	2.98458e-07	0.000546313	0.0593023	1.24315	1.11497
bc-YKR045C	87	0.000806345	2.28817e-07	0.000478349	0.0603727	1.24305	1.11492
bc-YNL049C	139	0.000803417	2.14416e-07	0.000463051	0.0977174	1.24294	1.11487
bc-YPL194W-1	29	0.000707725	5.82222e-08	0.000241293	0.0872114	1.24257	1.11471
bc-YDL215C	7	0.000689624	6.92912e-08	0.000263232	0.266736	1.24217	1.11452
bc-YDR535C	15	0.000793224	1.2957e-07	0.000359958	0.148821	1.24186	1.11439
bc-YGR122W	142	0.000833286	1.06456e-07	0.000326276	0.379536	1.24182	1.11437
bc-YHL042W	129	0.000843596	2.31979e-07	0.000481642	0.108273	1.24154	1.11424
bc-YHR207C	129	0.000799234	2.37525e-07	0.000487366	0.112807	1.2411	1.11405
bc-YJL175W	90	0.000918329	3.37104e-07	0.000580607	0.477788	1.24087	1.11394
bc-YLR180W	62	0.000774423	2.37707e-07	0.000487552	-0.115182	1.24085	1.11394
bc-YPR023C	160	0.00092412	2.73387e-07	0.000522864	0.39587	1.24083	1.11392
bc-YDL038C	48	0.000843602	9.4108e-08	0.00030677	0.0933891	1.24056	1.1138
bc-YDR403W	240	0.00088477	3.83665e-07	0.000619407	0.0737302	1.24054	1.11379
bc-YDL192W	30	0.00116024	1.02548e-06	0.00101266	0.574166	1.24036	1.11372
bc-YDL085W	46	0.000829518	1.09061e-07	0.000330244	0.161222	1.23999	1.11355
bc-YER099C	191	0.000850576	2.45519e-07	0.000495499	0.0790894	1.23969	1.11342
bc-YCR019W	199	0.00079093	2.04016e-07	0.000451681	0.0894467	1.23956	1.11335
bc-YJL023C	114	0.000898031	4.78743e-07	0.000691913	0.168434	1.23914	1.11316
bc-YDR214W	134	0.000865134	2.16506e-07	0.000465302	0.112734	1.23895	1.11308
bc-YDR493W	158	0.00102036	7.1839e-07	0.000847579	0.296782	1.23883	1.11303
bc-YER066C-A	21	0.000776677	1.35118e-07	0.000367584	-0.164196	1.23808	1.11269
bc-YKR091W-1	261	0.000905924	5.19727e-07	0.000720921	0.105552	1.23799	1.11265
bc-YHL003C	97	0.000925684	1.86367e-07	0.000431702	0.614707	1.2379	1.11261
bc-YDR456W	216	0.000953482	4.87462e-07	0.000698184	0.381153	1.23786	1.11259
bc-YNL288W	94	0.000835754	2.21248e-07	0.00047037	0.250393	1.23785	1.11259
bc-YKR053C	142	0.000769399	8.26667e-08	0.000287518	0.0765079	1.23726	1.11232
bc-YGL246C	14	0.000896025	1.31652e-07	0.000362839	0.477879	1.23711	1.11226
bc-YOL148C	7	0.000855053	9.34568e-08	0.000305707	0.285994	1.23678	1.11211
bc-YGR196C	40	0.000881794	1.37284e-07	0.000370519	0.454249	1.23666	1.11205
bc-YBR157C-1	15	0.000810589	5.95609e-08	0.000244051	0.343068	1.23632	1.1119
bc-YER176W	151	0.000855782	2.99523e-07	0.000547287	0.225561	1.23587	1.1117
bc-YBR168W	71	0.000880094	4.24716e-07	0.000651702	0.0424721	1.23561	1.11158
bc-YER050C	132	0.000893374	4.66023e-07	0.000682659	0.294363	1.23553	1.11155
bc-YLR262C-A	141	0.000795923	1.79115e-07	0.000423219	0.0720796	1.23551	1.11153
bc-YER079W	95	0.000818824	1.28331e-07	0.000358233	0.276934	1.23528	1.11143
bc-YPL171C	97	0.000874417	2.65326e-07	0.000515098	0.260859	1.23526	1.11142
bc-YOL158C	150	0.000778174	8.80902e-08	0.0002968	0.221806	1.2346	1.11113
bc-YDR191W	129	0.000899737	1.28839e-07	0.000358942	0.431556	1.23434	1.11101
bc-YOR241W	52	0.000929818	4.3485e-07	0.000659431	0.266718	1.23433	1.111
bc-YLR248W	115	0.00090826	5.53814e-07	0.000744187	0.048254	1.23416	1.11093
bc-YOR079C	180	0.000764436	1.13711e-07	0.00033721	-0.0580993	1.23414	1.11092
bc-YJR079W	29	0.000871649	4.08133e-07	0.000638853	0.0447174	1.23401	1.11086
bc-YLR150W	285	0.000926795	5.03626e-07	0.000709666	0.113388	1.23365	1.1107
bc-YER047C	33	0.000878822	1.52746e-07	0.000390827	0.243786	1.23365	1.1107
bc-YPR167C	135	0.000818153	9.83497e-08	0.000313608	0.120033	1.23343	1.1106
bc-YCL009C	525	0.000848057	3.76461e-07	0.000613564	0.0926906	1.23331	1.11055
bc-YBR063C	29	0.000777071	9.29024e-08	0.000304799	-0.0115165	1.23327	1.11053
bc-YIR016W	414	0.000877665	3.32275e-07	0.000576433	0.179761	1.23321	1.1105
bc-YNR028W	81	0.00078325	2.20547e-07	0.000469624	0.0531149	1.23321	1.1105
bc-YDR322C-A	10	0.000936497	1.31326e-07	0.00036239	0.740126	1.23308	1.11044
bc-YDR515W	126	0.000824085	2.67014e-07	0.000516734	0.150176	1.23282	1.11032
bc-YOL147C	185	0.000918249	7.01437e-07	0.000837518	0.0101584	1.23249	1.11018
bc-YCR085W	41	0.000931994	3.9412e-07	0.00062779	0.486114	1.23244	1.11015
bc-YLL019C	46	0.00074788	1.14448e-07	0.000338301	0.070198	1.23198	1.10995
bc-YHR001W	116	0.000970878	6.6612e-07	0.000816162	0.22557	1.23126	1.10962
bc-YML111W	85	0.000854762	2.61313e-07	0.000511188	0.052735	1.23122	1.1096
bc-YOL023W	61	0.000815381	1.01922e-07	0.000319252	0.494769	1.23119	1.10959
bc-YGR181W	224	0.000833685	2.98561e-07	0.000546408	0.15032	1.23103	1.10952
bc-YLR136C	77	0.000907046	7.90928e-07	0.000889341	0.0382802	1.23094	1.10948
bc-YDR470C	61	0.000870898	1.20315e-07	0.000346864	0.320579	1.23083	1.10943
bc-YDR134C	42	0.000744617	4.51843e-08	0.000212566	0.224405	1.23075	1.10939
bc-YGR295C	218	0.000860332	3.6931e-07	0.000607709	0.264306	1.23066	1.10935
bc-YPR003C	104	0.000749138	1.72273e-07	0.000415058	0.0913062	1.23041	1.10924
bc-YDR522C	184	0.000911853	5.12178e-07	0.000715666	0.0542803	1.23031	1.10919
bc-YBL047C	62	0.000839671	2.46767e-07	0.000496757	0.185935	1.23029	1.10918
bc-YGR153W	92	0.000827075	9.99047e-08	0.000316077	0.344245	1.23016	1.10913
bc-YDR147W-2	269	0.00089098	3.74267e-07	0.000611774	0.156841	1.23007	1.10909
bc-YCL056C	58	0.00082389	1.07396e-07	0.000327714	0.345854	1.23005	1.10907
bc-YPR184W	88	0.000838386	3.95627e-07	0.000628989	-0.0954938	1.22992	1.10902
bc-YPR132W	152	0.000838791	2.68303e-07	0.00051798	0.0659066	1.22969	1.10892
bc-YLR107W	30	0.000785106	6.45143e-08	0.000253997	0.178417	1.22963	1.10888
bc-YOR305W	71	0.000868449	3.33756e-07	0.000577716	0.395518	1.22958	1.10887
bc-YCL055W	159	0.000812191	1.66614e-07	0.000408184	0.0698828	1.22948	1.10882
bc-YMR101C	107	0.000852744	3.99031e-07	0.000631689	-0.0041681	1.2289	1.10856
bc-YPL185W	70	0.000957778	2.41774e-07	0.000491705	0.50816	1.22879	1.10851
bc-YDR269C	21	0.000792263	1.34903e-07	0.000367291	-0.0162607	1.22845	1.10835
bc-YIL162W	59	0.000747891	8.60299e-08	0.000293309	0.191349	1.22821	1.10825
bc-YGL162W	60	0.000838976	2.30833e-07	0.000480451	0.0952748	1.2281	1.1082
bc-YHR030C	98	0.000827322	2.38856e-07	0.000488729	0.00265952	1.22807	1.10818
bc-YIL029C	13	0.00117216	1.06688e-06	0.0010329	0.244666	1.22754	1.10794
bc-YNR041C	232	0.000808402	1.3247e-07	0.000363965	0.14457	1.22736	1.10786
bc-YBR231C	47	0.00100745	4.05267e-07	0.000636606	0.428331	1.22708	1.10774
bc-YPR117W	246	0.000898889	5.55667e-07	0.000745431	0.109619	1.22706	1.10773
bc-YML110C	104	0.000898782	6.16191e-07	0.000784978	0.247969	1.22683	1.10762
bc-YDR204W	153	0.000906761	4.77441e-07	0.000690971	0.346947	1.22681	1.10762
bc-YOR059C	55	0.000784776	7.76984e-08	0.000278744	0.214097	1.22677	1.1076
bc-YOR155C	18	0.000885557	6.31142e-08	0.000251225	0.497351	1.22677	1.1076
bc-YKL034W	184	0.000822431	4.10592e-07	0.000640775	0.0551181	1.22667	1.10755
bc-YNL206C	79	0.000771962	9.95836e-08	0.000315569	0.177196	1.22666	1.10754
bc-YOR128C	101	0.000874462	4.2703e-07	0.000653475	0.082378	1.22633	1.1074
bc-YJL145W	165	0.000904201	4.43242e-07	0.000665764	0.108313	1.22629	1.10738
bc-YMR303C	83	0.00108299	4.54901e-07	0.000674463	0.844709	1.22622	1.10735
bc-YHL038C	137	0.000916535	1.10187e-07	0.000331945	0.650384	1.2253	1.10693
bc-YKL207W	312	0.000885651	2.51081e-07	0.00050108	0.205286	1.22523	1.1069
bc-YGR080W	457	0.000841591	2.99022e-07	0.000546829	0.0828247	1.22463	1.10663
bc-YHR104W	40	0.000906017	1.73599e-07	0.000416652	0.233104	1.22449	1.10657
bc-YOR154W	159	0.000834181	2.36401e-07	0.000486211	0.0682207	1.22436	1.10651
bc-YLR250W	107	0.000938404	2.32784e-07	0.000482477	0.303344	1.22402	1.10635
bc-YDL088C	120	0.000896938	1.95571e-07	0.000442234	0.247503	1.22396	1.10633
bc-YLR255C	56	0.000986472	2.55726e-07	0.000505694	0.679196	1.22395	1.10632
bc-YPR031W	126	0.000831845	1.31734e-07	0.000362952	0.294889	1.22393	1.10631
bc-YJR038C	59	0.000770354	7.57132e-08	0.00027516	0.297734	1.22391	1.1063
bc-YOL088C	150	0.000797259	1.58071e-07	0.000397582	-0.00957184	1.22364	1.10618
bc-YKR034W	146	0.000774379	1.46509e-07	0.000382765	0.137858	1.22361	1.10617
bc-YLR338W	77	0.000880941	1.90878e-07	0.000436896	0.359804	1.2236	1.10617
bc-YDR075W	120	0.000834379	3.36431e-07	0.000580027	0.15366	1.22354	1.10614
bc-YGL090W	58	0.000843791	2.6728e-07	0.000516991	0.201334	1.22353	1.10613
bc-YIL113W	117	0.000902286	4.13615e-07	0.000643129	-0.000528859	1.22338	1.10606
bc-YNL109W	48	0.000828202	3.90586e-07	0.000624968	0.167238	1.22324	1.106
bc-YLR144C	146	0.000883526	6.20127e-07	0.000787481	0.0868854	1.22299	1.10589
bc-YJL096W-1	107	0.000873759	1.22396e-07	0.000349851	0.491589	1.22294	1.10587
bc-YLL001W	81	0.000749788	7.56547e-08	0.000275054	0.157425	1.22281	1.10581
bc-YOR239W-2	181	0.000798614	1.53637e-07	0.000391965	0.206434	1.22265	1.10574
bc-YGL031C	129	0.000862116	1.65351e-07	0.000406634	0.347883	1.22262	1.10572
bc-YNL130C	172	0.000840676	2.89221e-07	0.000537793	0.00946358	1.22206	1.10547
bc-YFL018C	85	0.000749161	8.58152e-08	0.000292942	0.0213565	1.22204	1.10546
bc-YKL211C	273	0.000909304	5.22432e-07	0.000722794	0.0858679	1.2219	1.10539
bc-YDR428C	74	0.000824898	1.98563e-07	0.000445604	0.139859	1.22158	1.10525
bc-YPR174C	154	0.000819945	3.00536e-07	0.000548211	0.213327	1.22151	1.10522
bc-YDR122W	223	0.000805762	1.66123e-07	0.000407582	0.163496	1.22144	1.10519
bc-YDR471W	223	0.000757215	8.92959e-08	0.000298824	0.153371	1.22137	1.10516
bc-YPR026W	178	0.000872071	3.92398e-07	0.000626417	0.089613	1.22136	1.10515
bc-YER042W	18	0.00140696	9.25952e-07	0.000962264	0.657097	1.22109	1.10503
bc-YIL043C	410	0.000809796	2.67008e-07	0.000516728	0.026155	1.22083	1.10491
bc-YDR231C	111	0.000826582	8.50992e-07	0.000922492	0.00135216	1.22077	1.10489
bc-YGL019W	90	0.000763053	1.00742e-07	0.0003174	0.116778	1.22068	1.10485
bc-YDR501W-2	176	0.000839043	2.59752e-07	0.000509658	0.0785697	1.22057	1.1048
bc-YBR137W	157	0.000878851	2.26229e-07	0.000475636	0.307736	1.22053	1.10478
bc-YPR037C	195	0.000865295	3.23307e-07	0.000568601	0.140237	1.2203	1.10467
bc-YGL256W	92	0.000781053	1.04752e-07	0.000323653	0.113156	1.21996	1.10452
bc-YKL157W-1	102	0.000814984	1.03531e-07	0.000321762	0.133902	1.21992	1.1045
bc-YIL067C	26	0.00091126	1.25474e-07	0.000354223	0.579933	1.21964	1.10438
bc-YNR061C	102	0.000834547	2.53879e-07	0.000503864	0.0149279	1.21937	1.10425
bc-YMR278W	59	0.000773363	1.11129e-07	0.000333361	-0.0518521	1.21926	1.1042
bc-YHR194W	58	0.000818298	2.27589e-07	0.000477063	0.0623625	1.21917	1.10416
bc-YER054C	109	0.000894761	3.61072e-07	0.000600893	0.268632	1.2189	1.10404
bc-YGL129C	114	0.000935865	5.02996e-07	0.000709222	0.337336	1.21882	1.104
bc-YAL012W	42	0.000832928	8.01162e-08	0.000283048	0.556549	1.21841	1.10382
bc-YER132C	210	0.00103766	3.17158e-07	0.000563167	0.908669	1.21831	1.10377
bc-YER163C	182	0.00093419	4.87666e-07	0.000698331	0.236796	1.21829	1.10376
bc-YKR035C	20	0.00112041	1.565e-06	0.001251	-0.00586298	1.21813	1.10369
bc-YNR037C	62	0.00085462	4.24965e-07	0.000651893	0.119435	1.21759	1.10344
bc-YPL236C	73	0.000832117	1.8711e-07	0.000432562	0.169645	1.21746	1.10339
bc-YPL140C	154	0.000958372	8.79367e-07	0.000937746	0.0968753	1.21734	1.10333
bc-YLR254C	121	0.000843988	2.46214e-07	0.0004962	0.216191	1.21732	1.10332
bc-YGR289C	96	0.000858483	3.09692e-07	0.0005565	0.143146	1.21705	1.1032
bc-YGR132C	66	0.000739089	9.87457e-08	0.000314238	-0.0559337	1.21694	1.10315
bc-YGL050W	523	0.000856647	2.28029e-07	0.000477524	0.200844	1.21685	1.10311
bc-YPR108W-A	194	0.000889349	1.80804e-07	0.000425211	0.479666	1.21659	1.10299
bc-YMR257C	31	0.00105512	6.10642e-07	0.000781436	0.468656	1.21651	1.10296
bc-YHR138C	150	0.000875787	2.72974e-07	0.000522469	0.273723	1.21621	1.10282
bc-YBR299W	224	0.000794008	2.06795e-07	0.000454747	0.0685599	1.21597	1.10271
bc-YML075C	164	0.00101204	1.10419e-06	0.0010508	0.218827	1.21596	1.10271
bc-YEL052W	129	0.000893606	3.67421e-07	0.000606153	0.228182	1.21592	1.10269
bc-YJR021C	92	0.000782171	9.25438e-08	0.00030421	0.134354	1.21566	1.10257
bc-YCL062W	118	0.000881652	4.72175e-07	0.00068715	0.234802	1.21564	1.10256
bc-YPR179C	122	0.000810318	1.3629e-07	0.000369175	0.0252923	1.21543	1.10246
bc-YDR165W	179	0.000866076	3.10783e-07	0.000557479	0.244061	1.2154	1.10245
bc-YDR096W	79	0.000889209	2.3071e-07	0.000480322	0.15538	1.21515	1.10234
bc-YBR294W	135	0.000839423	1.91586e-07	0.000437706	0.150976	1.2148	1.10218
bc-YJL144W	53	0.00100885	4.52702e-07	0.000672832	0.610006	1.21479	1.10217
bc-YNL194C	138	0.000852982	4.66921e-07	0.000683316	0.118722	1.21468	1.10212
bc-YOR265W	529	0.000899116	2.93581e-07	0.000541831	0.295155	1.21445	1.10202
bc-YPR064W	95	0.00109557	6.63759e-07	0.000814714	0.582526	1.21438	1.10199
bc-YGR135W	73	0.000844744	1.33394e-07	0.000365231	0.308931	1.2143	1.10195
bc-YEL028W	201	0.000789174	2.34755e-07	0.000484515	0.139447	1.21421	1.10191
bc-YDR463W	122	0.000853405	3.83162e-07	0.000619	0.083602	1.214	1.10182
bc-YLR300W	117	0.000865376	3.10835e-07	0.000557525	0.0987117	1.21391	1.10177
bc-YDR282C	122	0.000929969	4.79475e-07	0.000692441	0.188306	1.21387	1.10176
bc-YNR025C	84	0.000865481	4.23451e-07	0.000650731	0.04731	1.21374	1.1017
bc-YJR148W	134	0.000825475	2.72485e-07	0.000522001	0.0859658	1.21365	1.10166
bc-YMR157C	50	0.000792349	1.64645e-07	0.000405764	-0.0749087	1.21363	1.10165
bc-YIL053W	309	0.000872738	5.64879e-07	0.000751584	0.0643808	1.21361	1.10164
bc-YLR089C	105	0.000843474	1.24809e-07	0.000353283	0.22806	1.21347	1.10158
bc-YNL021W	254	0.000860105	4.01108e-07	0.000633331	0.136655	1.21341	1.10155
bc-YMR138W	379	0.000846432	2.14247e-07	0.000462868	0.169059	1.21292	1.10133
bc-YOR140W	31	0.000894487	1.55848e-07	0.000394776	0.56688	1.21289	1.10131
bc-YPL130W	27	0.000804951	9.70852e-08	0.000311585	0.122747	1.21287	1.1013
bc-YGL196W-2	59	0.000748351	7.67758e-08	0.000277084	-0.0442302	1.21264	1.1012
bc-YLR380W	157	0.000829837	1.68524e-07	0.000410516	0.209488	1.21264	1.1012
bc-YOL053C-A	54	0.000733007	1.00956e-07	0.000317735	-0.0461112	1.21261	1.10119
bc-YER057C	212	0.000891349	4.67698e-07	0.000683884	0.0924545	1.2125	1.10114
bc-YDL036C-2	52	0.000842901	2.37078e-07	0.000486907	0.145127	1.21216	1.10098
bc-YNL051W	210	0.000858461	1.80769e-07	0.00042517	0.275896	1.21211	1.10096
bc-YGL202W-2	289	0.000894516	3.31474e-07	0.000575737	0.176891	1.21166	1.10075
bc-YBR295W	224	0.000791683	2.21158e-07	0.000470275	0.002629	1.21038	1.10017
bc-YNL299W	77	0.000783167	1.30673e-07	0.000361488	0.0720475	1.21031	1.10014
bc-YNL297C	103	0.000874943	6.82331e-07	0.000826033	0.0454271	1.21011	1.10005
bc-YER182W	130	0.00091635	3.54104e-07	0.000595066	0.256223	1.20965	1.09984
bc-YCL010C	15	0.000795582	7.0533e-08	0.000265581	0.262373	1.20943	1.09974
bc-YDL026W-1	117	0.000739995	8.85389e-08	0.000297555	0.113272	1.20935	1.0997
bc-YDR151C	152	0.000855317	2.49624e-07	0.000499624	0.236097	1.20928	1.09967
bc-YIL069C	33	0.000965544	1.80476e-07	0.000424825	0.163933	1.20925	1.09966
bc-YGL178W	148	0.000797684	1.01119e-07	0.000317992	0.242493	1.20904	1.09956
bc-YDR483W	169	0.000787803	1.31779e-07	0.000363013	0.152387	1.20903	1.09956
bc-YOR027W	59	0.000909957	3.08984e-07	0.000555863	0.354443	1.20898	1.09954
bc-YOL062C	137	0.000778306	9.4845e-08	0.000307969	0.121915	1.20891	1.09951
bc-YOR358W	40	0.00076458	8.41408e-08	0.00029007	0.114328	1.20886	1.09948
bc-YBR207W	49	0.000904224	5.8143e-07	0.000762516	0.267154	1.20863	1.09938
bc-YKL185W	75	0.000780157	8.21111e-08	0.00028655	0.239091	1.2084	1.09927
bc-YDL204W	112	0.000848499	3.33884e-07	0.000577827	0.140035	1.20835	1.09925
bc-YPL170W	88	0.000885805	1.30813e-07	0.000361681	0.320954	1.20813	1.09915
bc-YCL032W	178	0.000982179	4.95942e-07	0.000704231	0.33281	1.20767	1.09894
bc-YGR173W	147	0.00081615	1.11579e-07	0.000334034	0.214817	1.20743	1.09883
bc-YER183C	135	0.000854312	4.78578e-07	0.000691794	0.139598	1.2072	1.09873
bc-YIL088C	251	0.000797445	2.24149e-07	0.000473444	-0.0195941	1.20701	1.09864
bc-YDR092W-2	120	0.000836925	2.5407e-07	0.000504053	0.114744	1.20682	1.09855
bc-YLR319C	108	0.000866114	4.3215e-07	0.000657381	0.18854	1.2067	1.0985
bc-YOR127W	159	0.00078068	2.20712e-07	0.0004698	-0.0314658	1.20626	1.0983
bc-YBR165W	177	0.000815204	1.9955e-07	0.00044671	0.247663	1.20612	1.09824
bc-YPL208W	65	0.000838612	2.45846e-07	0.000495828	0.138025	1.2059	1.09814
bc-YOL043C	116	0.00075097	1.7661e-07	0.00042025	-0.0700121	1.20578	1.09808
bc-YPL161C	66	0.000827054	7.3094e-07	0.000854951	0.016875	1.20567	1.09803
bc-YLR371W-2	63	0.00101039	6.4045e-07	0.000800281	0.287953	1.20552	1.09796
bc-YGR271W	235	0.000861188	2.50027e-07	0.000500027	0.225884	1.2054	1.09791
bc-YDR097C	199	0.000816884	1.32084e-07	0.000363434	0.136867	1.20536	1.09789
bc-YPL074W	139	0.000827248	1.10107e-07	0.000331824	0.316178	1.20508	1.09776
bc-YOR292C	32	0.000777595	1.0101e-07	0.000317821	0.0332172	1.20465	1.09757
bc-YNL323W	145	0.000833011	2.41194e-07	0.000491116	-0.116127	1.2046	1.09754
bc-YIL090W	51	0.000897848	3.41504e-07	0.000584383	0.247649	1.20434	1.09742
bc-YBR180W	166	0.000762866	8.6341e-08	0.000293838	0.115494	1.20421	1.09736
bc-YJL160C-3	119	0.000862356	1.48682e-07	0.000385593	0.277009	1.20418	1.09735
bc-YJL073W	89	0.000770397	1.53827e-07	0.000392208	-0.0759199	1.20413	1.09733
bc-YBR298C	261	0.00087568	4.12002e-07	0.000641873	0.089995	1.2038	1.09718
bc-YDL202W	143	0.000887472	1.95296e-07	0.000441923	0.286569	1.20324	1.09692
bc-YDR030C	113	0.00083539	2.68642e-07	0.000518307	0.277113	1.20323	1.09692
bc-YOL140W	240	0.000832039	2.40381e-07	0.000490287	0.229166	1.20312	1.09687
bc-YOR269W	217	0.000916217	2.78277e-07	0.00052752	0.238119	1.20302	1.09682
bc-YML097C	94	0.000869959	2.13648e-07	0.00046222	0.286545	1.20271	1.09668
bc-YOR247W	49	0.000874995	8.19563e-07	0.000905297	0.17933	1.20253	1.0966
bc-YEL007W	136	0.000844317	2.16577e-07	0.000465378	0.302618	1.20253	1.0966
bc-YER162C	176	0.00085289	5.05356e-07	0.000710884	0.0672756	1.20247	1.09657
bc-YOL013C	238	0.000933159	3.32318e-07	0.000576471	0.519281	1.20211	1.09641
bc-YPL070W	43	0.00093374	2.27041e-07	0.000476488	0.452097	1.20147	1.09611
bc-YGL033W-1	153	0.000960202	4.22614e-07	0.000650088	0.564993	1.20133	1.09605
bc-YGL218W	25	0.000938842	1.20685e-07	0.000347397	0.801665	1.20113	1.09596
bc-YNL052W	56	0.0008049	9.79081e-08	0.000312903	0.258882	1.20112	1.09596
bc-YPL187W	37	0.00080028	1.16127e-07	0.000340774	0.254582	1.20094	1.09587
bc-YHR049W	124	0.000973739	5.69229e-07	0.000754473	0.166273	1.20088	1.09585
bc-YOL048C-1	128	0.00082636	2.59792e-07	0.000509698	0.147152	1.20082	1.09582
bc-YGR259C	148	0.000830698	1.67797e-07	0.00040963	0.0543295	1.20081	1.09581
bc-YGR051C	30	0.000637637	4.71624e-08	0.000217169	-0.417912	1.20077	1.0958
bc-YJR004C	136	0.000876089	4.51815e-07	0.000672172	0.19344	1.20031	1.09559
bc-YJL196C-2	109	0.000765946	1.02839e-07	0.000320684	-0.0633017	1.20021	1.09554
bc-YKL106C-A	153	0.000740172	1.03031e-07	0.000320985	0.0452664	1.20015	1.09552
bc-YJL146W	136	0.000846605	4.38415e-07	0.000662129	0.100212	1.19984	1.09537
bc-YHR028C	327	0.000893475	2.77506e-07	0.000526789	0.341194	1.19979	1.09535
bc-YGR071C	80	0.000748291	9.52514e-08	0.000308628	0.071985	1.19976	1.09534
bc-YMR114C	199	0.000841404	2.30775e-07	0.000480391	0.110167	1.19961	1.09527
bc-YDR090C-2	68	0.000768905	1.42038e-07	0.00037688	0.149379	1.1995	1.09522
bc-YHR131C	124	0.000732283	7.71567e-08	0.000277771	0.0680606	1.19938	1.09516
bc-YHR210C	122	0.000834334	1.85981e-07	0.000431255	0.220888	1.19933	1.09514
bc-YMR109W	180	0.000818258	2.94719e-07	0.000542881	0.0692239	1.19925	1.0951
bc-YNR015W	111	0.000820721	3.41187e-07	0.000584112	0.103145	1.19909	1.09503
bc-YPR197C	119	0.000894887	4.23563e-07	0.000650817	0.13843	1.19876	1.09488
bc-YKL134C	45	0.00102621	8.67109e-07	0.000931187	0.564082	1.19874	1.09487
bc-YJL218W	110	0.000992932	3.37371e-07	0.000580836	0.800971	1.19874	1.09487
bc-YMR292W	123	0.000703931	8.53038e-08	0.000292068	-0.0915355	1.19857	1.09479
bc-YGR225W-2	156	0.000809587	2.66728e-07	0.000516457	0.134837	1.19828	1.09466
bc-YDR409W	213	0.000878995	4.46101e-07	0.000667908	0.053806	1.19824	1.09464
bc-YNL329C	87	0.000802958	1.42169e-07	0.000377053	0.0557037	1.19798	1.09452
bc-YGL146C	7	0.000622647	4.08184e-08	0.000202036	-0.0794349	1.19793	1.0945
bc-YKL081W	150	0.000909854	3.22917e-07	0.000568258	0.360168	1.19777	1.09443
bc-YJL102W	183	0.000828874	1.59705e-07	0.000399631	0.272646	1.19733	1.09423
bc-YDR209C	36	0.000745869	8.16793e-08	0.000285796	0.0302855	1.19722	1.09418
bc-YIL045W	34	0.000802626	7.34606e-08	0.000271036	0.387402	1.19708	1.09411
bc-YPL110C	111	0.000892195	2.73153e-07	0.000522641	0.120456	1.19682	1.09399
bc-YJL095W	95	0.000739859	9.61339e-08	0.000310055	-0.173627	1.19677	1.09397
bc-YGL250W	107	0.000837844	1.81122e-07	0.000425585	0.331552	1.19662	1.0939
bc-YFL054C	108	0.000866371	4.42624e-07	0.0006653	0.105934	1.19637	1.09379
bc-YLR404W	107	0.000928987	4.97508e-07	0.000705343	0.057115	1.1961	1.09367
bc-YJL071W	85	0.000801926	3.16351e-07	0.000562451	0.0462145	1.19608	1.09365
bc-YDR289C	95	0.000857372	1.4896e-07	0.000385953	0.0917893	1.19562	1.09344
bc-YJL162C	9	0.000841619	1.09685e-07	0.000331187	0.210456	1.1955	1.09339
bc-YGR077C	28	0.000857331	1.23034e-07	0.000350762	0.459763	1.19532	1.09331
bc-YPL220W	151	0.000866013	2.94457e-07	0.000542639	0.127659	1.19525	1.09327
bc-YJL134W	317	0.000803845	2.72812e-07	0.000522314	0.184657	1.195	1.09316
bc-YHR111W	85	0.000851535	1.57147e-07	0.000396417	0.210673	1.19472	1.09303
bc-YGL100W	112	0.000880008	2.01439e-07	0.00044882	-0.0227823	1.19471	1.09303
bc-YPL138C	144	0.000774689	1.6688e-07	0.000408509	0.0937963	1.19444	1.09291
bc-YHL006C	109	0.000767548	9.85082e-08	0.00031386	0.177919	1.19433	1.09285
bc-YJL164C	177	0.00081479	2.97489e-07	0.000545425	-0.0893029	1.19408	1.09274
bc-YOL076W	30	0.000727989	8.00366e-08	0.000282907	0.174304	1.19398	1.0927
bc-YBR007C	72	0.000786166	8.19433e-08	0.000286257	0.205849	1.19397	1.09269
bc-YOR163W	91	0.000960007	4.97069e-07	0.000705031	0.241836	1.19389	1.09265
bc-YDL125C	102	0.00078574	2.10437e-07	0.000458735	0.0225788	1.19375	1.09259
bc-YGR199W	79	0.000809009	2.16077e-07	0.000464841	0.122104	1.19365	1.09254
bc-YPL152W-A	77	0.00090033	2.71505e-07	0.000521062	0.388332	1.19336	1.09241
bc-YGL117W	167	0.000836679	2.72352e-07	0.000521874	0.0948696	1.19325	1.09236
bc-YHR179W	116	0.000781606	1.83488e-07	0.000428355	0.0183804	1.19323	1.09235
bc-YGL096W	125	0.000804616	9.31779e-08	0.000305251	0.212037	1.19312	1.0923
bc-YOL017W	101	0.000863325	4.54439e-07	0.000674121	0.0139722	1.19303	1.09226
bc-YJR107W	49	0.000737657	7.2614e-08	0.00026947	0.0237202	1.1924	1.09197
bc-YNL077W	220	0.000872316	2.94454e-07	0.000542636	0.185943	1.19231	1.09193
bc-YPL119C	39	0.000982104	1.53608e-07	0.000391928	0.859889	1.19213	1.09184
bc-YHR137W	83	0.00102651	6.04818e-07	0.0007777	0.663695	1.19186	1.09172
bc-YBR282W	53	0.000948668	4.12615e-07	0.000642351	0.173276	1.19186	1.09172
bc-YMR178W	101	0.000911896	4.51594e-07	0.000672007	0.196982	1.19181	1.0917
bc-YNL096C	366	0.000881426	3.8631e-07	0.000621539	0.185147	1.19162	1.09161
bc-YOR242C	74	0.000898186	4.08159e-07	0.000638873	0.178956	1.19152	1.09157
bc-YMR259C	119	0.000797602	1.14678e-07	0.000338641	0.0942585	1.19136	1.09149
bc-YOR355W	71	0.00077225	8.30487e-08	0.000288182	0.0191848	1.19122	1.09143
bc-YMR095C	35	0.000873458	6.69976e-08	0.000258839	0.708896	1.1912	1.09142
bc-YER188W	222	0.000953248	4.66799e-07	0.000683227	0.204047	1.19081	1.09124
bc-YNL157W	175	0.000904773	2.00068e-07	0.000447289	0.510168	1.19066	1.09117
bc-YDL161W	96	0.000929286	5.73535e-07	0.000757321	0.148119	1.1905	1.0911
bc-YMR064W	190	0.000909004	3.16597e-07	0.00056267	0.473589	1.19046	1.09108
bc-YKL166C	116	0.000859359	1.60581e-07	0.000400725	0.208902	1.19045	1.09108
bc-YLR059C	124	0.000831756	2.6831e-07	0.000517986	0.128567	1.1903	1.09101
bc-YPR134W	122	0.000841417	2.05808e-07	0.000453661	0.135885	1.19011	1.09092
bc-YBL038W	116	0.00084344	1.32942e-07	0.000364613	0.296513	1.18991	1.09083
bc-YKR056W	112	0.000950796	5.09999e-07	0.000714142	0.121658	1.18991	1.09083
bc-YNL274C	288	0.000852215	2.48531e-07	0.000498528	0.190717	1.18959	1.09068
bc-YPR018W	93	0.000885104	2.15367e-07	0.000464077	0.257298	1.18956	1.09067
bc-YDL114W	325	0.000868438	2.5766e-07	0.000507602	0.135103	1.18951	1.09065
bc-YJL133W	158	0.000856418	4.43286e-07	0.000665797	0.171058	1.18945	1.09062
bc-YNL121C	55	0.000835885	1.79053e-07	0.000423147	0.156719	1.18909	1.09045
bc-YKL148C	21	0.000731882	8.85579e-08	0.000297587	0.0564444	1.18892	1.09038
bc-YPL150W	106	0.000842198	2.18517e-07	0.000467458	0.199998	1.18878	1.09031
bc-YJL182C	175	0.000959231	2.49276e-07	0.000499276	0.386538	1.18864	1.09025
bc-YKR028W	55	0.00104006	6.27139e-07	0.000791921	0.411627	1.18857	1.09022
bc-YNL010W	118	0.000907918	3.56073e-07	0.000596719	0.118224	1.18856	1.09021
bc-YJL017W	34	0.000738026	6.73877e-08	0.000259591	0.281705	1.18831	1.0901
bc-YDR466W	150	0.000873333	2.98408e-07	0.000546267	0.233935	1.18798	1.08994
bc-YBR030W	44	0.000889396	1.24061e-07	0.000352222	0.386682	1.18792	1.08992
bc-YMR244W	92	0.0009672	5.87388e-07	0.000766412	0.238784	1.1873	1.08963
bc-YER061C	85	0.000802509	1.24804e-07	0.000353276	0.273802	1.18723	1.0896
bc-YGL263W	177	0.000843808	5.1679e-07	0.000718881	0.00531708	1.18708	1.08953
bc-YPL181W	97	0.000760145	9.00685e-08	0.000300114	0.108649	1.18688	1.08944
bc-YDL171C	197	0.000829011	3.2794e-07	0.00057266	-0.010951	1.18685	1.08943
bc-YDR144C	97	0.000909009	6.79713e-07	0.000824447	0.0949036	1.18678	1.0894
bc-YNL273W	157	0.00094935	5.3829e-07	0.000733683	0.0374977	1.1867	1.08936
bc-YJL132W-2	166	0.000899557	4.96056e-07	0.000704313	0.106914	1.18652	1.08927
bc-YLR091W	45	0.000818908	2.24886e-07	0.000474221	0.317476	1.18637	1.08921
bc-YGR287C	110	0.000859853	3.56484e-07	0.000597063	0.0466507	1.18604	1.08905
bc-YDL231C	343	0.000848296	2.94956e-07	0.000543099	0.0285013	1.18589	1.08899
bc-YLR020C	38	0.000751912	8.45136e-08	0.000290712	0.19804	1.18573	1.08891
bc-YDL063C	168	0.00079263	8.80407e-08	0.000296717	0.206747	1.18556	1.08884
bc-YHL034C	142	0.000852924	3.99569e-07	0.000632115	0.256691	1.18553	1.08882
bc-YLR356W	94	0.00087669	2.59065e-07	0.000508984	0.174838	1.18551	1.08881
bc-YGL149W	150	0.00085331	2.88351e-07	0.000536983	0.15595	1.18544	1.08878
bc-YDR321W	258	0.000973338	3.65387e-07	0.000604473	0.385249	1.18533	1.08873
bc-YBR201W-1	209	0.000818361	2.37034e-07	0.000486861	0.219655	1.18501	1.08858
bc-YLR090W	80	0.000862461	3.14633e-07	0.000560921	0.0708188	1.18499	1.08857
bc-YML068W	51	0.000818559	1.30444e-07	0.000361171	0.304932	1.1849	1.08853
bc-YJR040W	174	0.000890033	2.9438e-07	0.000542568	0.252391	1.18487	1.08852
bc-YDR202C	50	0.000863178	4.16005e-07	0.000644984	0.101371	1.18474	1.08846
bc-YLR013W	82	0.000878153	2.18635e-07	0.000467584	0.254801	1.18437	1.08829
bc-YIL092W-2	374	0.000816546	2.21197e-07	0.000470316	0.148996	1.18404	1.08814
bc-YIL087C	317	0.000836403	2.6427e-07	0.000514072	0.116984	1.18394	1.08809
bc-YDL019C	111	0.000784208	2.50516e-07	0.000500516	0.020832	1.1834	1.08784
bc-YKL002W-2	161	0.000951611	6.3806e-07	0.000798787	0.265017	1.1834	1.08784
bc-YHR195W	20	0.000750043	8.44213e-08	0.000290553	0.017732	1.18333	1.08781
bc-YLR265C	304	0.00084086	3.21772e-07	0.00056725	0.0880299	1.1833	1.0878
bc-YKL168C	69	0.000853762	3.0096e-07	0.000548598	-0.0585784	1.18286	1.08759
bc-YJL012C-1	188	0.000902397	4.92748e-07	0.00070196	0.135803	1.18233	1.08735
bc-YKL221W	68	0.000778844	8.72415e-08	0.000295367	0.128274	1.18229	1.08733
bc-YDL230W	325	0.000924182	4.14207e-07	0.000643589	0.27953	1.18215	1.08727
bc-YMR136W	39	0.00078851	1.0461e-07	0.000323435	-0.0110362	1.18201	1.0872
bc-YJL191W-1	83	0.000805264	2.52448e-07	0.000502442	0.235094	1.18193	1.08717
bc-YPL179W	47	0.000882534	1.11278e-07	0.000333583	0.221579	1.18189	1.08715
bc-YKL218C	286	0.000880788	6.00509e-07	0.000774925	0.066567	1.18177	1.08709
bc-YOR220W	88	0.000769385	1.09023e-07	0.000330187	0.151312	1.18167	1.08705
bc-YKL092C	30	0.000848607	1.09867e-07	0.000331462	0.122868	1.18156	1.087
bc-YGR168C	115	0.000898557	4.61175e-07	0.000679098	0.0948052	1.18132	1.08689
bc-YLR143W	89	0.000830602	1.8395e-07	0.000428894	0.165244	1.18126	1.08686
bc-YDR350C	43	0.000921535	1.73318e-07	0.000416315	0.640296	1.18115	1.08681
bc-YBL029W	111	0.000839857	2.50177e-07	0.000500177	0.151837	1.18054	1.08653
bc-YLR363C	129	0.000961474	5.35006e-07	0.000731441	0.240139	1.18025	1.08639
bc-YGL124C	288	0.000919983	3.91611e-07	0.000625788	0.225608	1.18006	1.08631
bc-YOR216C	79	0.000821744	1.2239e-07	0.000349843	0.154212	1.17998	1.08627
bc-YLR058C	39	0.000733555	6.11304e-08	0.000247246	-0.0742245	1.17991	1.08624
bc-YLR426W	103	0.000954148	6.00696e-07	0.000775046	0.093094	1.17981	1.08619
bc-YDL082W	98	0.0008185	3.06044e-07	0.000553212	0.140129	1.17977	1.08617
bc-YJL209W	63	0.000770554	1.14503e-07	0.000338382	-0.0551761	1.17976	1.08617
bc-YPR100W	151	0.000868466	2.53014e-07	0.000503005	0.28593	1.17963	1.08611
bc-YJR074W	25	0.000870244	9.989e-08	0.000316054	0.595969	1.17958	1.08609
bc-YFR021W	140	0.000882509	2.57959e-07	0.000507897	0.14013	1.17936	1.08598
bc-YBL064C	51	0.000865422	1.0533e-07	0.000324546	0.263401	1.17928	1.08594
bc-YOR267C	126	0.000907009	2.16922e-07	0.000465749	0.195961	1.17907	1.08585
bc-YOL011W	75	0.000798761	2.86671e-07	0.000535417	0.0516657	1.17903	1.08583
bc-YER166W	118	0.000771208	9.95641e-08	0.000315538	0.261471	1.17903	1.08583
bc-YDR079W	56	0.000999643	3.24419e-07	0.000569577	0.333948	1.17878	1.08572
bc-YLR280C	84	0.000958993	5.71245e-07	0.000755807	0.138963	1.17864	1.08565
bc-YFR036W	70	0.000702236	8.79914e-08	0.000296633	-0.272449	1.17846	1.08557
bc-YOR225W	11	0.000883485	1.15993e-07	0.000340577	0.626185	1.17818	1.08544
bc-YGR021W	11	0.00083492	5.49225e-07	0.000741097	-0.120987	1.17812	1.08541
bc-YPL152W	147	0.00084877	2.01556e-07	0.00044895	0.199269	1.17805	1.08538
bc-YNL291C	173	0.000894507	7.15851e-07	0.00084608	-0.0300815	1.17782	1.08527
bc-YBL002W	101	0.000876057	1.07261e-07	0.000327507	0.422473	1.17769	1.08521
bc-YCR105W	82	0.000804794	1.61538e-07	0.000401918	0.24074	1.17761	1.08518
bc-YGR109C	18	0.00113041	9.30223e-07	0.000964481	0.29122	1.1776	1.08517
bc-YNL183C	127	0.000833873	1.7452e-07	0.000417756	0.0230867	1.17746	1.08511
bc-YGR008C	164	0.000840707	4.51788e-07	0.000672152	0.131394	1.17725	1.08501
bc-YPR114W	45	0.000846759	3.74911e-07	0.0006123	0.007373	1.177	1.08489
bc-YMR287C	49	0.0010858	8.85938e-07	0.000941243	0.257431	1.1768	1.08481
bc-YLR369W	32	0.000979944	2.76153e-07	0.000525503	0.467183	1.17676	1.08479
bc-YLR257W	176	0.000935679	3.96494e-07	0.000629678	0.40237	1.17674	1.08478
bc-YDR352W	86	0.000830538	2.11202e-07	0.000459567	-0.0525099	1.17648	1.08466
bc-YER087W	115	0.000890593	2.87046e-07	0.000535767	0.467154	1.17634	1.08459
bc-YOR308C	57	0.000900413	5.23679e-07	0.000723657	0.189051	1.17617	1.08452
bc-YKR092C	106	0.000755153	7.49036e-08	0.000273685	0.103526	1.17595	1.08441
bc-YBR274W-1	167	0.000839081	2.99928e-07	0.000547657	0.0717788	1.17582	1.08435
bc-YHL035C	114	0.000867996	1.71671e-07	0.000414332	0.166181	1.17569	1.08429
bc-YGL132W	42	0.000858542	3.43617e-07	0.000586188	-0.183735	1.17565	1.08427
bc-YKR052C	53	0.000875075	3.03039e-07	0.00055049	0.220561	1.17565	1.08427
bc-YHL028W	75	0.000963077	1.60081e-07	0.000400101	0.825753	1.17549	1.0842
bc-YDL203C	77	0.000889413	4.6681e-07	0.000683235	0.0601319	1.17519	1.08406
bc-YKL087C	34	0.000829469	3.53387e-07	0.000594464	-0.23607	1.17494	1.08395
bc-YBR111C	122	0.00084751	3.82872e-07	0.000618767	0.0950915	1.1744	1.0837
bc-YER017C	100	0.000887817	1.62247e-07	0.000402799	0.479181	1.17436	1.08368
bc-YGR121C	58	0.000800314	4.3784e-07	0.000661694	0.175484	1.17425	1.08363
bc-YOR291W	46	0.000714905	2.38325e-07	0.000488185	-0.169065	1.17424	1.08362
bc-YLL043W	103	0.000894504	5.1261e-07	0.000715968	0.0904801	1.17415	1.08358
bc-YDR436W	101	0.000944549	2.19205e-07	0.000468194	0.494991	1.17415	1.08358
bc-YER062C	102	0.000737332	1.16399e-07	0.000341173	-0.100959	1.17406	1.08354
bc-YGL039W	277	0.000870012	3.11811e-07	0.0005584	0.167803	1.17369	1.08337
bc-YMR179W	32	0.00103726	5.32172e-07	0.000729501	0.497082	1.17345	1.08326
bc-YHL019C	144	0.000835916	2.84537e-07	0.00053342	-0.000409488	1.17253	1.08283
bc-YLR389C	110	0.000883676	3.47059e-07	0.000589117	0.0616907	1.17245	1.0828
bc-YPL203W	121	0.000766853	1.01833e-07	0.000319113	0.00205869	1.17224	1.0827
bc-YKL157W-2	44	0.000710314	8.42599e-08	0.000290276	-0.100803	1.17215	1.08266
bc-YPL037C	92	0.000836447	1.87688e-07	0.000433229	0.161461	1.17155	1.08238
bc-YNL142W	236	0.000896778	1.83779e-07	0.000428694	0.276477	1.17153	1.08237
bc-YOL037C	111	0.000740701	1.03737e-07	0.000322082	-0.0214452	1.17132	1.08228
bc-YER109C-2	321	0.000842895	1.29866e-07	0.000360369	0.25316	1.17113	1.08219
bc-YNL177C	153	0.000886003	2.7673e-07	0.000526051	0.16213	1.1711	1.08217
bc-YFR019W	134	0.000804483	1.68545e-07	0.000410542	0.10318	1.17082	1.08204
bc-YNL311C	84	0.000786507	1.77368e-07	0.000421151	0.0714364	1.17045	1.08187
bc-YMR247C	72	0.000921909	1.77701e-07	0.000421546	0.449251	1.17039	1.08185
bc-YMR162C	185	0.000789134	1.10435e-07	0.000332317	0.0609259	1.17032	1.08181
bc-YHR152W	215	0.000855508	2.81583e-07	0.000530644	0.147576	1.17024	1.08178
bc-YCR043C	21	0.000767249	1.03479e-07	0.000321682	0.128813	1.17021	1.08176
bc-YIL152W	773	0.000953841	4.47981e-07	0.000669314	0.340138	1.16996	1.08165
bc-YGL114W	115	0.00087538	1.35391e-07	0.000367956	0.545098	1.16981	1.08158
bc-YJL123C	37	0.0007471	7.91544e-08	0.000281344	0.220378	1.16954	1.08145
bc-YGR283C	143	0.000833486	3.26423e-07	0.000571334	-0.050461	1.16951	1.08144
bc-YER118C	158	0.000783138	1.26314e-07	0.000355407	0.0936672	1.16948	1.08142
bc-YGR209C	102	0.000837787	1.20231e-07	0.000346744	0.204748	1.16923	1.08131
bc-YOR039W	122	0.000845489	2.91336e-07	0.000539755	0.164834	1.16899	1.0812
bc-YJR109C	134	0.000864665	2.66397e-07	0.000516136	0.412765	1.1689	1.08115
bc-YLR335W	135	0.00083422	2.47937e-07	0.000497933	0.221264	1.16835	1.0809
bc-YNL175C	74	0.000835148	1.27405e-07	0.000356938	0.22151	1.16831	1.08089
bc-YNR010W	35	0.00117348	6.08247e-07	0.000779902	0.566674	1.16826	1.08086
bc-YDR099W	46	0.000819077	1.04748e-07	0.000323647	0.23484	1.16806	1.08077
bc-YNL213C	59	0.000845338	1.41514e-07	0.000376184	0.175302	1.16792	1.0807
bc-YBR047W	132	0.00100045	4.30156e-07	0.000655863	0.608726	1.16791	1.0807
bc-YBL032W	136	0.000958907	2.26889e-07	0.000476329	0.671038	1.1679	1.08069
bc-YMR187C	310	0.000842912	3.24156e-07	0.000569347	0.092254	1.16783	1.08066
bc-YDL213C	284	0.000800456	1.66987e-07	0.00040864	0.0214522	1.16778	1.08064
bc-YGR059W	104	0.000904315	1.6858e-07	0.000410586	0.38579	1.16772	1.08061
bc-YOR382W	136	0.000802964	1.0667e-07	0.000326603	0.168614	1.16771	1.08061
bc-YIL042C	99	0.000928033	2.38494e-07	0.000488358	0.448403	1.16736	1.08044
bc-YBR144C	7	0.000859741	1.34451e-07	0.000366676	0.433978	1.16725	1.08039
bc-YPL273W	129	0.000793918	3.00704e-07	0.000548365	0.039853	1.16723	1.08039
bc-YKR095W	695	0.000846466	3.14409e-07	0.000560722	0.121824	1.16715	1.08035
bc-YDR395W	147	0.000920327	3.78616e-07	0.000615317	0.378868	1.16666	1.08012
bc-YNL146C-A	28	0.000839492	7.94272e-08	0.000281828	0.46863	1.16665	1.08011
bc-YEL013W	260	0.00101137	6.17032e-07	0.000785514	0.359196	1.16657	1.08008
bc-YGL221C	172	0.000871931	2.53057e-07	0.000503048	0.0852201	1.16645	1.08002
bc-YGR032W	150	0.000894972	2.6939e-07	0.000519028	0.121601	1.16642	1.08001
bc-YGL167C	10	0.000813191	4.1593e-08	0.000203944	0.0428112	1.16626	1.07994
bc-YER113C	108	0.00088213	1.02232e-06	0.0010111	-0.00930198	1.16611	1.07987
bc-YBR031W	165	0.000842771	3.33954e-07	0.000577888	0.0826199	1.16579	1.07972
bc-YPL049C	300	0.000814841	1.50625e-07	0.000388105	0.281697	1.16564	1.07965
bc-YPL193W	28	0.000873739	9.92889e-08	0.000315101	0.599784	1.16556	1.07961
bc-YDR217C	34	0.000786434	1.11786e-07	0.000334345	0.112664	1.16545	1.07956
bc-YNL106C	21	0.0011704	1.11413e-06	0.00105552	0.791324	1.16524	1.07946
bc-YOL059W	22	0.000857005	1.77299e-07	0.000421069	0.162653	1.16345	1.07863
bc-YGL016W	64	0.000962053	3.90571e-07	0.000624957	0.310751	1.16341	1.07862
bc-YNL146W	159	0.000905278	4.69693e-07	0.000685342	0.134222	1.16337	1.0786
bc-YKL217W	39	0.000947578	4.82965e-07	0.000694957	0.158994	1.16312	1.07848
bc-YPL095C	102	0.000851043	1.48553e-07	0.000385426	0.172787	1.16273	1.0783
bc-YOR270C	203	0.000878405	3.82011e-07	0.00061807	0.182808	1.16261	1.07824
bc-YKL103C	110	0.000820505	1.71849e-07	0.000414546	0.222368	1.16206	1.07799
bc-YGL211W-1	21	0.00068123	7.85894e-08	0.000280338	-0.381276	1.16203	1.07797
bc-YBR272C	114	0.00083169	4.43374e-07	0.000665863	-0.087091	1.16192	1.07792
bc-YPL113C	254	0.00088358	5.16403e-07	0.000718612	0.0273571	1.16162	1.07779
bc-YPR201W	23	0.000794431	1.2725e-07	0.000356722	0.188617	1.16162	1.07778
bc-YNL125C	100	0.000819989	2.56211e-07	0.000506173	0.106027	1.16159	1.07777
bc-YJL100W	21	0.00103376	2.05323e-07	0.000453126	0.784454	1.16137	1.07767
bc-YMR175W-2	97	0.00078786	1.11093e-07	0.000333305	0.176506	1.16123	1.0776
bc-YGR062C-2	216	0.000888616	3.71136e-07	0.00060921	0.245301	1.16102	1.07751
bc-YLR414C	178	0.000933711	3.10267e-07	0.000557016	0.42059	1.16093	1.07746
bc-YLR189C	214	0.000841761	1.56132e-07	0.000395136	0.221848	1.16068	1.07735
bc-YDR326C	178	0.000844754	3.1101e-07	0.000557682	0.1493	1.16061	1.07731
bc-YGR154C	79	0.000789555	6.90184e-08	0.000262714	0.28326	1.16054	1.07728
bc-YDL222C	98	0.000765684	7.58297e-08	0.000275372	0.0078648	1.16022	1.07714
bc-YDL133C-A	119	0.000948721	6.14436e-07	0.000783859	0.0243173	1.15984	1.07696
bc-YOL153C	115	0.000854585	1.51488e-07	0.000389214	0.15555	1.15982	1.07695
bc-YDR340W	86	0.000876588	6.19793e-07	0.000787269	0.0816816	1.15973	1.07691
bc-YDR103W	92	0.000824252	2.12657e-07	0.000461148	0.268951	1.15963	1.07686
bc-YMR238W	83	0.000701921	8.57493e-08	0.00029283	-0.187361	1.15931	1.07671
bc-YLL040C	135	0.000873971	3.32035e-07	0.000576225	0.190833	1.15897	1.07655
bc-YLR174W	63	0.000796701	1.03774e-07	0.00032214	0.188728	1.15883	1.07649
bc-YPR093C	457	0.000811524	2.36076e-07	0.000485877	0.0652333	1.15882	1.07648
bc-YBR288C	147	0.000816568	3.13626e-07	0.000560023	-0.00877133	1.15877	1.07646
bc-YPR156C	115	0.000873429	1.89032e-07	0.000434779	0.333159	1.15867	1.07641
bc-YMR194C-A	9	0.000669455	2.95116e-08	0.000171789	0.0511655	1.15854	1.07635
bc-YPR095C	282	0.000844049	4.27359e-07	0.000653727	-0.0872511	1.15835	1.07627
bc-YCL061C-2	229	0.000849484	2.94964e-07	0.000543106	0.228595	1.15816	1.07618
bc-YGL086W	301	0.000879131	4.22863e-07	0.000650279	0.0447716	1.15803	1.07612
bc-YEL053C	147	0.000791651	8.94427e-08	0.00029907	0.0911126	1.1579	1.07606
bc-YLR194C-1	191	0.000874852	3.59145e-07	0.000599287	0.101748	1.15752	1.07588
bc-YCR066W	47	0.000824056	1.35056e-07	0.0003675	0.185785	1.15741	1.07583
bc-YHR153C	147	0.000807435	1.1994e-07	0.000346323	0.156869	1.15729	1.07577
bc-YDR022C	89	0.000870509	4.50547e-07	0.000671228	0.11779	1.15727	1.07577
bc-YEL040W	53	0.00100776	6.25947e-07	0.000791168	0.164516	1.15723	1.07575
bc-YLR097C	217	0.000812484	2.54269e-07	0.000504251	-0.0173088	1.15697	1.07563
bc-YFR001W	56	0.000861991	3.46926e-07	0.000589004	0.131048	1.15697	1.07562
bc-YOL063C	209	0.000808772	3.58246e-07	0.000598537	-0.0070682	1.1566	1.07545
bc-YBL085W	199	0.00085525	2.2166e-07	0.000470808	0.258463	1.15644	1.07538
bc-YJL082W	76	0.000708001	1.46789e-07	0.000383131	-0.217074	1.15574	1.07505
bc-YHR205W	376	0.000902034	2.71611e-07	0.000521163	0.270104	1.15571	1.07504
bc-YMR105C	75	0.000839028	3.15375e-07	0.000561582	0.138606	1.1556	1.07499
bc-YKL072W	54	0.000870625	9.58579e-08	0.000309609	0.299003	1.1556	1.07499
bc-YLR360W	99	0.000915895	4.14517e-07	0.00064383	0.231912	1.15548	1.07493
bc-YOR318C	137	0.000761608	1.05011e-07	0.000324054	0.1126	1.15533	1.07486
bc-YDR105C	103	0.000847364	3.04341e-07	0.000551671	0.255565	1.15516	1.07478
bc-YER103W	140	0.00106416	8.11002e-07	0.000900557	0.329283	1.15514	1.07477
bc-YLR061W	75	0.000909229	3.13911e-07	0.000560278	0.296137	1.15493	1.07467
bc-YHR033W	366	0.000833462	2.52008e-07	0.000502004	0.162482	1.15487	1.07465
bc-YMR256C	180	0.000893535	3.58443e-07	0.000598701	0.298465	1.15464	1.07454
bc-YHR160C	110	0.00078127	7.88315e-08	0.00028077	0.0875354	1.15452	1.07449
bc-YGL021W	290	0.000895401	2.90042e-07	0.000538556	0.119504	1.15451	1.07448
bc-YOL117W	39	0.000868145	1.35828e-07	0.000368548	0.333585	1.1544	1.07443
bc-YBR092C	147	0.000790793	7.94928e-08	0.000281945	0.2108	1.15435	1.07441
bc-YDR261C	154	0.000905834	2.82506e-07	0.000531513	0.13392	1.15427	1.07437
bc-YHR129C	87	0.000732549	7.52659e-08	0.000274346	-0.0446306	1.15426	1.07436
bc-YCR045C	33	0.000975207	1.75416e-07	0.000418827	0.964071	1.15424	1.07436
bc-YPR128C	260	0.000912414	3.66176e-07	0.000605125	0.29009	1.15347	1.074
bc-YGR015C	166	0.000992771	3.39738e-07	0.000582871	0.703866	1.15341	1.07397
bc-YNL120C	107	0.000930222	4.33359e-07	0.0006583	0.0919324	1.15297	1.07376
bc-YNL339C	65	0.000746296	8.17024e-08	0.000285836	-0.0303748	1.15277	1.07367
bc-YPR159C-A	110	0.000782831	1.07598e-07	0.000328021	0.256193	1.15271	1.07364
bc-YML118W	28	0.000654444	6.41648e-08	0.000253308	-0.421239	1.1527	1.07364
bc-YHR162W	149	0.000829679	1.18462e-07	0.000344183	0.229871	1.15248	1.07354
bc-YIL058W	22	0.0010459	1.0138e-06	0.00100688	-0.00348751	1.15243	1.07351
bc-YGR056W	36	0.00103421	3.03845e-07	0.000551221	0.433468	1.15219	1.0734
bc-YGR164W	57	0.000853922	9.21954e-08	0.000303637	0.374303	1.15201	1.07332
bc-YBR083W	200	0.000858664	2.81751e-07	0.000530802	-0.014482	1.15198	1.0733
bc-YOR314W	91	0.000849634	3.84733e-07	0.000620269	0.141293	1.15196	1.07329
bc-YNL095C	86	0.000815357	7.18397e-08	0.000268029	0.404344	1.15183	1.07323
bc-YJL093C	296	0.000854533	2.89966e-07	0.000538484	0.117896	1.15183	1.07323
bc-YKL107W	108	0.000750645	2.57211e-07	0.000507159	-0.00429117	1.15142	1.07304
bc-YDL056W	184	0.000783208	1.94741e-07	0.000441295	0.129437	1.15132	1.073
bc-YPL145C	31	0.000894232	2.34107e-07	0.000483846	0.222044	1.15125	1.07296
bc-YCL033C	170	0.000859989	3.28955e-07	0.000573546	-0.0624584	1.15114	1.07291
bc-YDR163W	144	0.00087599	4.11717e-07	0.000641652	0.18726	1.15084	1.07277
bc-YCR014C	124	0.000776614	1.76631e-07	0.000420274	-0.046995	1.15084	1.07277
bc-YOR179C	92	0.000844671	2.65451e-07	0.000515219	0.184122	1.15059	1.07266
bc-YHR109W	68	0.000912663	4.21623e-07	0.000649325	0.206908	1.1505	1.07261
bc-YOR008C	201	0.000772828	1.03982e-07	0.000322462	0.0240685	1.15005	1.07241
bc-YMR191W-1	48	0.000848367	1.23962e-07	0.000352082	0.113275	1.14996	1.07236
bc-YNL268W-2	203	0.000850665	2.83283e-07	0.000532244	0.144548	1.14995	1.07236
bc-YLR231C	57	0.000896399	5.52336e-07	0.000743193	0.342664	1.14991	1.07234
bc-YHR171W	168	0.000837204	3.22058e-07	0.000567502	0.0164187	1.14984	1.07231
bc-YML107C	34	0.000744773	8.06006e-08	0.000283903	-0.0489116	1.14962	1.0722
bc-YGR129W	190	0.00075568	1.33103e-07	0.000364833	0.0200713	1.14953	1.07216
bc-YGL082W	222	0.000905037	4.40961e-07	0.000664049	0.244129	1.14913	1.07198
bc-YGR001C	74	0.000871434	2.90962e-07	0.000539409	0.262883	1.14907	1.07195
bc-YGL153W	177	0.000894312	3.61173e-07	0.000600977	0.210126	1.14905	1.07194
bc-YER045C	302	0.000826645	2.38268e-07	0.000488127	0.103125	1.14888	1.07186
bc-YGL081W-2	43	0.000798157	7.65066e-08	0.000276598	0.188697	1.14883	1.07184
bc-YJL199C	89	0.000778451	9.18233e-08	0.000303024	0.192424	1.14856	1.07171
bc-YOL080C	70	0.000764956	9.90593e-08	0.000314737	0.0266275	1.14851	1.07169
bc-YLR203C	91	0.000905957	3.37154e-07	0.000580649	0.390117	1.14838	1.07162
bc-YGL216W-2	223	0.000835919	1.57459e-07	0.000396811	0.236232	1.14837	1.07162
bc-YNL071W	351	0.000866643	3.69668e-07	0.000608003	0.108951	1.14828	1.07158
bc-YOR380W	78	0.000881961	4.26701e-07	0.000653224	0.133214	1.1482	1.07154
bc-YLR415C	44	0.000750525	8.20168e-08	0.000286386	0.176158	1.1476	1.07126
bc-YLR241W	442	0.000851484	2.29491e-07	0.000479052	0.195276	1.14758	1.07125
bc-YOR320C	89	0.000821698	1.5817e-07	0.000397706	-0.0380294	1.14747	1.0712
bc-YBR141C	82	0.000939878	3.61045e-07	0.00060087	0.114848	1.14739	1.07116
bc-YNL283C	107	0.000810027	2.93765e-07	0.000542001	-0.0179888	1.14733	1.07113
bc-YNL116W	237	0.000811567	1.11092e-07	0.000333305	0.10778	1.14716	1.07105
bc-YOR135C	65	0.000932693	1.79587e-07	0.000423777	0.38283	1.14683	1.0709
bc-YDL012C	242	0.00088734	3.359e-07	0.000579569	0.145153	1.14664	1.07081
bc-YFR045W-1	70	0.000766626	7.61216e-08	0.000275901	0.0805424	1.14651	1.07075
bc-YBL061C	153	0.000797088	1.35645e-07	0.000368301	0.10232	1.14633	1.07067
bc-YCR003W	111	0.000842303	2.11196e-07	0.000459561	0.188306	1.14532	1.0702
bc-YKR100C-2	846	0.000852033	1.90442e-07	0.000436396	0.208979	1.14493	1.07001
bc-YIL073C	230	0.000889824	4.31681e-07	0.000657024	0.242589	1.14487	1.06999
bc-YJL020C-2	102	0.000907842	3.77997e-07	0.000614815	-0.0414281	1.14479	1.06995
bc-YKR061W	30	0.000745768	1.69162e-07	0.000411294	-0.412207	1.14464	1.06988
bc-YMR096W	177	0.00105212	5.85076e-07	0.000764903	0.510016	1.14437	1.06975
bc-YJR061W	164	0.00093062	6.11706e-07	0.000782116	0.220698	1.14412	1.06964
bc-YDR194C	110	0.000856787	2.02103e-07	0.000449559	0.293116	1.14394	1.06955
bc-YPL232W	234	0.000768096	1.28815e-07	0.000358908	0.0495103	1.14388	1.06952
bc-YKL075C	182	0.000870855	2.75221e-07	0.000524615	0.185229	1.14386	1.06951
bc-YOL058W	108	0.000803405	1.12203e-07	0.000334967	0.143341	1.14381	1.06949
bc-YPL064C	206	0.000884093	2.96658e-07	0.000544663	0.0982279	1.14351	1.06935
bc-YGL027C	371	0.000815042	1.75787e-07	0.00041927	0.123837	1.14339	1.0693
bc-YJL128C	126	0.000894308	2.2122e-07	0.000470341	0.372019	1.14318	1.0692
bc-YIL107C	107	0.000851637	1.15561e-07	0.000339942	0.0535473	1.14313	1.06917
bc-YOR022C	95	0.000952877	2.27763e-07	0.000477246	0.643897	1.14308	1.06915
bc-YCR016W	102	0.00086248	4.02122e-07	0.000634131	0.235194	1.14304	1.06913
bc-YGL255W	69	0.000853174	3.05532e-07	0.000552749	0.00062745	1.14298	1.0691
bc-YLR267W	157	0.000869632	2.61743e-07	0.000511608	0.215789	1.14295	1.06909
bc-YNL089C-1	43	0.000832155	1.52507e-07	0.000390522	0.132085	1.14294	1.06909
bc-YHR114W	125	0.000824933	1.22848e-07	0.000350497	0.334428	1.14283	1.06903
bc-YCR010C	190	0.000790568	2.31343e-07	0.000480981	0.142819	1.14264	1.06894
bc-YPR172W	160	0.00088459	6.23657e-07	0.00078972	0.188887	1.14247	1.06886
bc-YGL210W	38	0.001073	6.13575e-07	0.000783311	0.634384	1.14244	1.06885
bc-YGR137W	91	0.000791865	9.76843e-08	0.000312545	0.107017	1.14235	1.06881
bc-YBR098W-2	7	0.000844555	1.40555e-07	0.000374907	0.219079	1.14217	1.06873
bc-YMR267W	36	0.000850531	1.36645e-07	0.000369656	0.231772	1.14195	1.06862
bc-YOR043W	146	0.000911788	4.00197e-07	0.000632611	0.1508	1.1418	1.06855
bc-YFL012W	12	0.00102796	7.32296e-07	0.000855743	0.207162	1.14104	1.0682
bc-YLR165C	124	0.000826395	1.21526e-07	0.000348605	0.244165	1.14101	1.06818
bc-YNR067C	148	0.000858675	3.39488e-07	0.000582656	0.13742	1.14077	1.06807
bc-YBR214W	81	0.000913511	7.01819e-07	0.000837746	0.0599874	1.14068	1.06803
bc-YER142C	113	0.00085871	3.42476e-07	0.000585214	0.199569	1.14041	1.0679
bc-YNL081C	90	0.000798173	2.04745e-07	0.000452488	0.0754475	1.14038	1.06788
bc-YDR256C	189	0.000848299	3.94989e-07	0.000628481	0.0797342	1.14037	1.06788
bc-YJL083W	44	0.000858148	1.11987e-07	0.000334645	0.528678	1.14035	1.06787
bc-YIL054W	157	0.000738789	7.32304e-08	0.000270611	-0.0455489	1.14008	1.06775
bc-YNL063W	85	0.000772632	1.99431e-07	0.000446577	-0.050558	1.14001	1.06771
bc-YPL149W	17	0.00091245	2.11057e-07	0.00045941	0.227821	1.14	1.06771
bc-YHR176W	121	0.000753617	1.20983e-07	0.000347826	0.0376155	1.13993	1.06767
bc-YOR158W	286	0.000882659	2.16925e-07	0.000465752	0.361911	1.1399	1.06766
bc-YNL202W	161	0.000911074	5.70642e-07	0.000755409	0.14016	1.13978	1.0676
bc-YPL139C	113	0.000801274	1.16896e-07	0.0003419	0.25898	1.13973	1.06758
bc-YJL185C	151	0.000876404	3.10882e-07	0.000557568	0.167372	1.1397	1.06757
bc-YGL236C	108	0.000829247	2.31497e-07	0.000481141	0.131553	1.13958	1.06751
bc-YGL133W	154	0.00094119	4.81746e-07	0.000694079	0.260456	1.13895	1.06722
bc-YGR205W	157	0.000884292	3.47603e-07	0.000589578	0.179794	1.13891	1.0672
bc-YGR276C	100	0.000844961	4.9774e-07	0.000705507	-0.0859807	1.13888	1.06719
bc-YHR046C	46	0.000967478	6.86533e-07	0.000828573	0.170586	1.13846	1.06699
bc-YGR053C	147	0.000912541	4.76308e-07	0.000690151	0.22087	1.13791	1.06673
bc-YNR051C	64	0.000788034	1.90215e-07	0.000436136	0.121188	1.13773	1.06665
bc-YHL033C	30	0.000879187	9.96188e-08	0.000315625	0.708528	1.13757	1.06657
bc-YER020W	251	0.000866108	1.89582e-07	0.00043541	0.23222	1.13756	1.06656
bc-YMR132C	209	0.00100442	6.09036e-07	0.000780407	0.517935	1.13745	1.06651
bc-YFL004W	181	0.000814404	2.59943e-07	0.000509847	0.0380315	1.13743	1.06651
bc-YOR215C	141	0.000811077	3.13051e-07	0.000559509	0.205905	1.13702	1.06631
bc-YLR108C	26	0.000726124	1.00938e-07	0.000317708	-0.000527932	1.13678	1.0662
bc-YPL227C	304	0.000841601	2.06571e-07	0.000454501	0.23273	1.13661	1.06612
bc-YJL065C	117	0.000822153	2.66274e-07	0.000516017	0.13633	1.13654	1.06609
bc-YDR451C	374	0.000890267	2.39755e-07	0.000489648	0.267687	1.13637	1.06601
bc-YBL008W	28	0.000859917	1.61966e-07	0.00040245	0.252987	1.13635	1.066
bc-YOR298C-A-2	135	0.000900044	3.12055e-07	0.000558618	0.383216	1.13621	1.06593
bc-YLR408C	125	0.000938352	5.4279e-07	0.000736743	0.366315	1.13592	1.0658
bc-YFR032C-A	47	0.000740845	8.94866e-08	0.000299143	0.0595208	1.13584	1.06576
bc-YHR011W	108	0.000949164	4.38405e-07	0.000662122	0.325446	1.1355	1.0656
bc-YOL103W	261	0.000849674	3.13564e-07	0.000559968	0.109065	1.1353	1.06551
bc-YIL112W	68	0.00095027	6.3534e-07	0.000797082	0.00812651	1.13519	1.06545
bc-YOR299W	153	0.00092791	4.00597e-07	0.000632927	0.305792	1.13496	1.06535
bc-YOR338W	139	0.000783769	1.09687e-07	0.00033119	0.1522	1.13471	1.06523
bc-YFL042C-2	1500	0.000848428	2.71056e-07	0.00052063	0.158593	1.13451	1.06513
bc-YJL045W	283	0.000768787	1.82418e-07	0.000427104	0.0293151	1.13448	1.06512
bc-YKR104W	139	0.000821163	1.30869e-07	0.000361758	0.0840669	1.13438	1.06507
bc-YBL049W	20	0.000980381	2.20679e-07	0.000469764	0.529376	1.13435	1.06506
bc-YKL128C	162	0.000821162	2.56606e-07	0.000506563	0.0438728	1.13377	1.06478
bc-YCR022C	99	0.000766469	6.21238e-08	0.000249247	0.0399232	1.13366	1.06474
bc-YPL035C	15	0.000830077	9.7342e-08	0.000311997	0.0717954	1.13356	1.06469
bc-YNR013C	181	0.000837202	4.03383e-07	0.000635125	0.147122	1.13339	1.06461
bc-YER149C	136	0.000919738	5.9163e-07	0.000769175	0.135511	1.13314	1.06449
bc-YPL198W	75	0.000755821	1.26734e-07	0.000355997	-0.0629841	1.1331	1.06447
bc-YDR131C	162	0.000786603	1.67208e-07	0.00040891	0.0338044	1.13296	1.06441
bc-YNL324W	104	0.000833045	2.38155e-07	0.000488012	0.14505	1.13291	1.06438
bc-YHR108W	148	0.000823083	2.7967e-07	0.000528839	0.135868	1.1326	1.06424
bc-YNL008C	40	0.000846204	3.277e-07	0.000572451	0.0876442	1.13253	1.0642
bc-YPL058C	58	0.000803902	9.19215e-08	0.000303186	0.301211	1.13248	1.06418
bc-YOR271C	179	0.000764282	1.45136e-07	0.000380968	0.0416988	1.13236	1.06412
bc-YDR368W	65	0.000909033	1.71189e-07	0.000413749	0.496021	1.13227	1.06408
bc-YPL039W	58	0.000920015	1.70664e-07	0.000413115	0.827718	1.13225	1.06407
bc-YBR286W	385	0.00091504	5.99068e-07	0.000773995	0.0432622	1.13218	1.06404
bc-YKL208W	90	0.000764833	9.29443e-08	0.000304868	0.158425	1.13215	1.06403
bc-YOL101C	154	0.000857291	3.09133e-07	0.000555997	0.253972	1.13203	1.06397
bc-YNR058W	305	0.000832816	2.29035e-07	0.000478575	0.137587	1.13199	1.06395
bc-YPR155C	500	0.00085299	2.54484e-07	0.000504464	0.161909	1.13191	1.06391
bc-YLR006C	41	0.000846232	1.24262e-07	0.000352508	0.553688	1.13179	1.06386
bc-YMR052W	232	0.000856733	1.96386e-07	0.000443155	0.173995	1.13142	1.06368
bc-YKR088C	163	0.000872997	5.03363e-07	0.00070948	0.0484013	1.13138	1.06366
bc-YHL023C	208	0.00086295	2.9763e-07	0.000545555	0.316872	1.13129	1.06362
bc-YLR394W	150	0.000783883	1.24827e-07	0.000353309	0.0527578	1.13112	1.06354
bc-YMR193C-A	71	0.000894964	1.60124e-07	0.000400154	0.420742	1.13086	1.06342
bc-YDL099W	208	0.000815936	1.75411e-07	0.000418821	0.0993389	1.13081	1.06339
bc-YCR023C	322	0.000837037	2.71942e-07	0.00052148	0.226549	1.1308	1.06339
bc-YHL041W	24	0.000918657	1.0875e-07	0.000329773	0.428731	1.13034	1.06317
bc-YLL021W	75	0.000922191	9.32852e-07	0.000965843	0.10285	1.13026	1.06314
bc-YLR187W	126	0.000918966	3.76275e-07	0.000613413	0.257175	1.13026	1.06314
bc-YCL050C	194	0.000825961	1.52594e-07	0.000390633	0.110828	1.13007	1.06305
bc-YLR238W	167	0.000952829	3.54526e-07	0.000595421	0.288504	1.12997	1.063
bc-YGR131W	101	0.000750269	1.1421e-07	0.000337949	0.0336305	1.12962	1.06284
bc-YKL073W	245	0.000841528	2.7311e-07	0.000522599	0.101742	1.1296	1.06283
bc-YLR345W	102	0.000763292	7.93321e-08	0.00028166	0.211266	1.1295	1.06278
bc-YOR283W	72	0.000729701	8.50687e-08	0.000291665	0.164902	1.12921	1.06264
bc-YBR020W-1	148	0.000800686	1.7702e-07	0.000420738	0.108891	1.12898	1.06254
bc-YBL086C	115	0.000841946	2.72289e-07	0.000521813	0.0315947	1.12895	1.06252
bc-YLR011W	101	0.000853656	4.49859e-07	0.000670715	0.226451	1.1289	1.0625
bc-YNL073W	257	0.000853488	1.68821e-07	0.000410878	0.206098	1.12883	1.06247
bc-YIL060W	18	0.0008043	1.44381e-07	0.000379975	-0.0544809	1.1286	1.06236
bc-YGL077C	126	0.000838053	1.45795e-07	0.000381831	0.12086	1.12852	1.06232
bc-YEL072W	65	0.000854409	1.7163e-07	0.000414283	0.127177	1.12841	1.06227
bc-YOR313C	109	0.000842837	3.15803e-07	0.000561964	0.265455	1.12836	1.06224
bc-YGR146C-A	134	0.000784422	1.91206e-07	0.000437271	-0.0799295	1.12809	1.06211
bc-YMR243C	70	0.000774256	1.00034e-07	0.000316281	0.0290982	1.12773	1.06195
bc-YOL164W	127	0.000870756	4.69089e-07	0.000684901	0.132366	1.12768	1.06192
bc-YCR004C	166	0.000820276	2.24733e-07	0.000474061	0.288746	1.12758	1.06188
bc-YPL071C	108	0.000858312	3.64443e-07	0.000603691	0.177278	1.12744	1.06181
bc-YCR025C	86	0.000904598	3.78179e-07	0.000614963	0.0146646	1.12741	1.0618
bc-YOL060C	236	0.000838464	2.60321e-07	0.000510217	0.205706	1.12737	1.06178
bc-YER150W	204	0.000864667	2.91415e-07	0.000539829	0.141649	1.12733	1.06176
bc-YEL071W	203	0.000847392	2.55949e-07	0.000505914	0.147517	1.12723	1.06171
bc-YGR193C	432	0.000819327	1.84437e-07	0.000429461	0.121875	1.12707	1.06164
bc-YNL301C	128	0.000854512	2.54724e-07	0.000504702	0.196319	1.127	1.0616
bc-YDR512C-2	246	0.000886733	3.40707e-07	0.000583701	0.209799	1.12697	1.06159
bc-YOR351C	183	0.000747842	9.30163e-08	0.000304986	0.035059	1.12656	1.0614
bc-YNR027W	84	0.000849233	2.92239e-07	0.000540591	0.158063	1.1265	1.06137
bc-YPR131C	54	0.000900505	4.24976e-07	0.000651902	0.274039	1.12633	1.06129
bc-YDR410C	96	0.000806307	1.73425e-07	0.000416443	0.0952336	1.12628	1.06126
bc-YDL095W	208	0.000864539	3.44105e-07	0.000586605	0.0994051	1.12611	1.06118
bc-YLR433C	59	0.000767965	9.06851e-08	0.00030114	0.16549	1.12576	1.06102
bc-YKL098W	123	0.000817455	1.81936e-07	0.000426539	-0.0166421	1.12538	1.06084
bc-YBR149W	169	0.000837419	1.78517e-07	0.000422513	0.283702	1.12537	1.06084
bc-YNL320W	120	0.000832815	1.22641e-07	0.000350201	0.318352	1.12534	1.06082
bc-YGL222C	59	0.000827171	1.56049e-07	0.00039503	0.212253	1.12514	1.06073
bc-YDR533C	152	0.00084839	2.01149e-07	0.000448496	0.160856	1.12502	1.06067
bc-YBL068W	153	0.000860738	1.88872e-07	0.000434593	0.301676	1.12499	1.06066
bc-YNL333W	89	0.000750608	2.37094e-07	0.000486923	-0.0573401	1.12449	1.06042
bc-YPR146C	75	0.000903589	2.21539e-07	0.00047068	0.418121	1.12443	1.06039
bc-YBR051W	63	0.000835961	8.24456e-08	0.000287133	0.202644	1.12431	1.06033
bc-YMR204C	81	0.000815597	2.71031e-07	0.000520606	0.0155196	1.12422	1.06029
bc-YLR191W	62	0.000809707	1.69741e-07	0.000411996	0.0573834	1.12415	1.06026
bc-YIL086C	25	0.000856498	2.05273e-07	0.00045307	0.102266	1.12406	1.06022
bc-YER089C	257	0.000840103	3.15382e-07	0.000561588	0.171301	1.12402	1.0602
bc-YOL075C	65	0.000871064	1.73006e-07	0.00041594	0.319126	1.12365	1.06002
bc-YDL106C	223	0.000791957	1.94092e-07	0.000440559	0.017908	1.12359	1.06
bc-YBR036C	76	0.000770285	7.75736e-08	0.00027852	0.0671141	1.12304	1.05974
bc-YGL085W	78	0.000839736	1.44018e-07	0.000379497	0.0366976	1.12282	1.05963
bc-YCL060C	43	0.000899709	1.10845e-07	0.000332934	0.352084	1.1228	1.05962
bc-YPR078C	147	0.000814347	1.19862e-07	0.000346211	0.175654	1.1228	1.05962
bc-YCR020C-A	135	0.000836486	1.07714e-07	0.000328198	0.213849	1.12259	1.05952
bc-YBR195C	122	0.000833835	1.64059e-07	0.000405042	0.187705	1.12257	1.05951
bc-YOL013W-B	407	0.000867132	3.32729e-07	0.000576826	0.0725588	1.12237	1.05942
bc-YIR019C	65	0.000915973	5.53413e-07	0.000743917	0.222562	1.12226	1.05937
bc-YPR040W	143	0.000790769	1.03558e-07	0.000321804	0.0676627	1.12202	1.05925
bc-YER035W	102	0.000846641	1.62444e-07	0.000403044	0.195071	1.12139	1.05896
bc-YLR151C	20	0.00109148	9.95609e-07	0.000997802	0.115571	1.12121	1.05887
bc-YPL277C	28	0.000842015	9.96928e-08	0.000315742	0.305027	1.12115	1.05885
bc-YGR238C	106	0.00075854	1.04545e-07	0.000323334	0.0407509	1.1211	1.05882
bc-YDR528W	137	0.000843891	2.66035e-07	0.000515785	0.265117	1.12101	1.05878
bc-YOR042W	153	0.000831526	2.59705e-07	0.000509613	0.113716	1.12089	1.05872
bc-YDR421W	121	0.000919008	3.91976e-07	0.00062608	0.227044	1.12052	1.05855
bc-YIR035C	178	0.000892996	4.89073e-07	0.000699338	0.161635	1.12023	1.05841
bc-YCL046W	292	0.000867138	2.79088e-07	0.000528288	0.133029	1.12005	1.05832
bc-YBL083C	35	0.000962339	1.82151e-07	0.000426792	0.945873	1.11963	1.05812
bc-YJR139C	154	0.000836946	2.91035e-07	0.000539477	-0.0140352	1.11939	1.05801
bc-YKL158W	18	0.000727057	4.23582e-08	0.000205811	0.0822327	1.11936	1.058
bc-YNL105W	177	0.000788946	1.56622e-07	0.000395755	0.103458	1.11914	1.05789
bc-YNL032W	84	0.000844539	2.75195e-07	0.00052459	0.0557954	1.11912	1.05789
bc-YLR095C	89	0.000970719	7.34223e-07	0.000856868	0.124619	1.11899	1.05782
bc-YDR078C	58	0.000762651	1.00429e-07	0.000316905	-0.0398061	1.11887	1.05776
bc-YLR427W	168	0.000791176	1.8778e-07	0.000433336	-0.0182742	1.11847	1.05758
bc-YKR024C	13	0.000893371	1.46223e-07	0.000382391	0.197941	1.11846	1.05757
bc-YNL053W	30	0.000747065	1.19123e-07	0.000345142	-0.0115822	1.11841	1.05755
bc-YOR067C	134	0.000821044	1.95611e-07	0.000442279	-0.0165655	1.11839	1.05754
bc-YKL170W	156	0.000835056	4.29384e-07	0.000655274	0.10832	1.11832	1.05751
bc-YPR049C	14	0.00103952	1.8953e-07	0.000435351	0.858622	1.11799	1.05735
bc-YPL189C-A	75	0.000821132	2.01463e-07	0.000448847	0.161473	1.11791	1.05731
bc-YJR135W-A	280	0.000801053	1.37287e-07	0.000370522	0.058954	1.1179	1.05731
bc-YNR070W	62	0.000918575	8.95983e-08	0.00029933	0.583252	1.11789	1.05731
bc-YDL154W	108	0.000918016	2.93434e-07	0.000541695	0.307847	1.11783	1.05728
bc-YOR381W	129	0.000904505	6.73337e-07	0.000820571	0.110015	1.11778	1.05725
bc-YIL124W	125	0.00100917	7.7744e-07	0.000881726	0.434733	1.11721	1.05698
bc-YFR044C	125	0.000838747	2.00546e-07	0.000447823	0.175417	1.11721	1.05698
bc-YJR133W	87	0.000741531	6.65795e-08	0.00025803	-0.00754679	1.11716	1.05696
bc-YDR254W	61	0.000838122	1.0289e-07	0.000320765	0.492884	1.11697	1.05687
bc-YDL184C	16	0.00119609	8.20231e-07	0.000905666	0.341811	1.11693	1.05685
bc-YDR206W	424	0.000896358	3.51805e-07	0.000593132	0.162575	1.11665	1.05671
bc-YGR068C	54	0.00079819	6.89642e-08	0.00026261	0.136468	1.11622	1.05651
bc-YPL019C	137	0.000825918	8.47312e-08	0.000291086	0.260683	1.11614	1.05648
bc-YMR173W-2	226	0.000882884	4.38516e-07	0.000662205	0.301133	1.11603	1.05643
bc-YDR266C	143	0.000829183	2.53011e-07	0.000503002	0.131737	1.11568	1.05626
bc-YIL092W-1	339	0.000855201	2.25945e-07	0.000475337	0.169511	1.11568	1.05626
bc-YNL277W	113	0.000806808	2.55814e-07	0.00050578	-0.0408163	1.11558	1.05621
bc-YLL006W	39	0.00096688	4.48923e-07	0.000670017	0.602586	1.11503	1.05595
bc-YOR069W-2	107	0.000929212	4.82614e-07	0.000694704	0.0919403	1.11496	1.05592
bc-YDR084C	84	0.000946661	3.02265e-07	0.000549787	0.482929	1.11481	1.05585
bc-YDR048C	151	0.000954066	2.28801e-07	0.000478331	0.590015	1.11468	1.05579
bc-YER096W	76	0.00070198	7.41566e-08	0.000272317	-0.0793284	1.11453	1.05571
bc-YER116C	41	0.000795668	1.01991e-07	0.00031936	0.237196	1.11452	1.05571
bc-YOR339C	96	0.000741905	1.68471e-07	0.000410452	-0.1027	1.11439	1.05565
bc-YDL177C	161	0.000913341	7.64554e-07	0.000874388	-0.0609138	1.11423	1.05557
bc-YKL093W	182	0.000859899	2.73732e-07	0.000523194	0.235456	1.11414	1.05553
bc-YPL078C-2	9	0.000677889	9.22934e-08	0.000303798	-0.145415	1.11402	1.05547
bc-YBL072C	78	0.000814684	1.77147e-07	0.000420888	0.219783	1.11381	1.05537
bc-YER120W	550	0.000931272	4.08462e-07	0.00063911	0.340266	1.11378	1.05536
bc-YMR090W	166	0.00077096	1.33784e-07	0.000365765	0.00460609	1.11377	1.05535
bc-YOR245C	92	0.000823838	1.94753e-07	0.000441308	0.042253	1.1137	1.05532
bc-YER156C	103	0.000840935	2.95076e-07	0.000543209	0.0255411	1.11367	1.05531
bc-YPL156C	151	0.000820485	1.82718e-07	0.000427456	0.168842	1.11365	1.0553
bc-YGR244C-2	217	0.000856337	4.27673e-07	0.000653967	0.0463215	1.1136	1.05527
bc-YLR351C	117	0.000861684	2.26996e-07	0.000476441	0.0579599	1.11339	1.05517
bc-YDR285W	51	0.000838229	1.24108e-07	0.00035229	0.0426753	1.11323	1.0551
bc-YPL191C	26	0.000674673	7.34564e-08	0.000271028	-0.207395	1.113	1.05499
bc-YDR423C	382	0.000818206	2.50396e-07	0.000500396	0.102862	1.11292	1.05495
bc-YJR005C-A	91	0.000813665	1.99389e-07	0.00044653	-0.0110814	1.11278	1.05489
bc-YLL017W	6	0.000693229	5.822e-08	0.000241288	-0.199626	1.11272	1.05486
bc-YGL140C	97	0.000761914	9.2772e-08	0.000304585	0.156403	1.11269	1.05484
bc-YDL091C	730	0.000864552	3.516e-07	0.000592958	0.151833	1.1125	1.05475
bc-YDR524W-A	81	0.000793863	1.06037e-07	0.000325633	0.235198	1.1125	1.05475
bc-YGL141W	255	0.000784914	1.89327e-07	0.000435117	0.00506539	1.11211	1.05456
bc-YNL284C	92	0.000842541	3.16151e-07	0.000562273	0.0730091	1.11196	1.0545
bc-YGL101W-2	141	0.000774332	9.87934e-08	0.000314314	0.100651	1.11185	1.05444
bc-YLR204W	76	0.00079516	9.6221e-08	0.000310195	0.171354	1.11178	1.05441
bc-YHL021C	107	0.000943166	3.45789e-07	0.000588038	0.260711	1.11156	1.0543
bc-YAL044W-A	124	0.000766838	1.09627e-07	0.000331099	0.106165	1.1115	1.05428
bc-YDR386W	133	0.000798069	2.01562e-07	0.000448956	0.0260635	1.11149	1.05427
bc-YFL033C	256	0.000831257	2.06216e-07	0.00045411	0.076229	1.11141	1.05424
bc-YKL198C-1	36	0.000758246	1.08176e-07	0.000328902	0.247462	1.11112	1.0541
bc-YDR110W	83	0.000825854	2.65452e-07	0.00051522	0.196534	1.1111	1.05409
bc-YLR070C	210	0.000829471	1.81819e-07	0.000426402	0.0695893	1.11092	1.054
bc-YMR210W	162	0.000946332	5.24245e-07	0.000724048	0.292321	1.1107	1.0539
bc-YGR026W	123	0.000864565	4.94796e-07	0.000703417	0.107449	1.11066	1.05388
bc-YCR106W	22	0.00080295	1.02256e-07	0.000319775	0.200036	1.11061	1.05385
bc-YDR133C	37	0.000744405	1.24154e-07	0.000352355	-0.179053	1.10955	1.05335
bc-YGL202W-1	45	0.000926208	5.83433e-07	0.000763828	0.185818	1.10948	1.05332
bc-YKL040C	89	0.00077373	6.07395e-07	0.000779355	-0.0546869	1.10924	1.0532
bc-YHR103W	142	0.000866734	2.53014e-07	0.000503005	0.126688	1.10912	1.05315
bc-YPL127C	103	0.000902871	6.27074e-07	0.00079188	0.0833161	1.10882	1.053
bc-YGR031W	94	0.000750453	1.01919e-07	0.000319247	-0.00708801	1.1087	1.05295
bc-YDR181C	58	0.000960363	4.5983e-07	0.000678108	0.283558	1.10849	1.05285
bc-YPL092W	176	0.000983819	2.77982e-07	0.00052724	0.542042	1.10841	1.05281
bc-YBR218C	166	0.000816084	2.13757e-07	0.000462338	0.134948	1.10794	1.05259
bc-YKR055W	45	0.000810587	9.16935e-08	0.000302809	0.341764	1.10716	1.05222
bc-YMR219W	139	0.000787531	1.07989e-07	0.000328616	0.0599452	1.10695	1.05212
bc-YDR128W	51	0.000800369	1.23592e-07	0.000351557	0.312141	1.10688	1.05208
bc-YPL202C	36	0.000974993	6.11858e-07	0.000782214	0.401365	1.10661	1.05196
bc-YOL052C-A	108	0.00099384	1.64378e-07	0.000405436	0.8285	1.10627	1.0518
bc-YHL039W	292	0.000889812	3.91054e-07	0.000625343	0.043405	1.1058	1.05157
bc-YOL154W	326	0.000815905	1.98142e-07	0.000445132	0.125447	1.10579	1.05157
bc-YJR091C	149	0.000830903	3.63873e-07	0.000603219	-0.0817605	1.10574	1.05154
bc-YOL163W	241	0.000768554	1.51884e-07	0.000389723	0.0713465	1.10558	1.05146
bc-YGR166W	116	0.000801041	1.50424e-07	0.000387845	0.0254556	1.10528	1.05132
bc-YDR532C	97	0.000977543	6.3879e-07	0.000799243	0.281762	1.10498	1.05118
bc-YDR536W	8	0.00120356	7.8516e-07	0.000886092	0.200739	1.10492	1.05115
bc-YGL241W	80	0.00093522	6.75834e-07	0.000822092	0.0706266	1.10481	1.0511
bc-YLR220W	83	0.000806624	1.96894e-07	0.000443728	0.0526268	1.10473	1.05106
bc-YJL161W-2	133	0.00090941	5.66975e-07	0.000752978	0.290449	1.10446	1.05093
bc-YEL067C	52	0.000784583	1.22424e-07	0.000349891	0.104743	1.10443	1.05092
bc-YPR083W	40	0.00076504	9.56805e-08	0.000309323	0.0577198	1.10442	1.05092
bc-YBR115C	133	0.00089246	1.9464e-07	0.000441181	0.279378	1.10423	1.05082
bc-YMR289W	304	0.000838692	2.14979e-07	0.000463658	0.158064	1.10406	1.05074
bc-YLL061W	84	0.000727511	1.53789e-07	0.000392159	0.0116184	1.10382	1.05063
bc-YHR209W	159	0.000847534	2.73241e-07	0.000522724	0.230211	1.10376	1.0506
bc-YDR036C	44	0.000879683	5.15338e-07	0.00071787	0.0236984	1.1036	1.05052
bc-YHR151C	94	0.000897049	4.25642e-07	0.000652412	0.0794175	1.10358	1.05051
bc-YDL067C	177	0.000853053	2.45566e-07	0.000495546	0.215396	1.10354	1.05049
bc-YLR225C	41	0.000948205	1.32675e-07	0.000364246	0.445789	1.10347	1.05046
bc-YKR066C	203	0.000778835	1.36587e-07	0.000369577	0.0468689	1.1031	1.05029
bc-YHL002W	169	0.000864102	3.85444e-07	0.000620842	0.194499	1.10269	1.05009
bc-YGR152C	115	0.000853245	5.03332e-07	0.000709459	-0.0504186	1.10263	1.05006
bc-YGL144C	519	0.000812534	2.44768e-07	0.00049474	0.0638329	1.10215	1.04983
bc-YER072W	129	0.00086016	1.6207e-07	0.000402579	0.118311	1.10204	1.04978
bc-YDR130C	78	0.000845235	2.17722e-07	0.000466607	0.0540238	1.10194	1.04974
bc-YHR157W	182	0.000960234	8.18226e-07	0.000904558	0.136119	1.10192	1.04972
bc-YGL017W	95	0.000855834	1.24536e-07	0.000352897	0.307835	1.10188	1.04971
bc-YJL103C	226	0.000847772	2.8614e-07	0.00053492	0.16658	1.10155	1.04955
bc-YLR063W	95	0.000811439	1.03789e-07	0.000322163	0.238548	1.10104	1.04931
bc-YJR030C	152	0.000792787	1.32539e-07	0.000364059	0.151934	1.10102	1.04929
bc-YPL024W	40	0.00078985	1.12339e-07	0.00033517	0.174206	1.10102	1.04929
bc-YDL051W	48	0.000674889	6.54489e-08	0.00025583	-0.216123	1.10076	1.04917
bc-YHR076W	32	0.000763751	7.17617e-08	0.000267884	0.285672	1.10072	1.04915
bc-YOR342C	70	0.000694576	7.94981e-08	0.000281954	-0.00412816	1.10042	1.04901
bc-YJL172W-1	136	0.00081492	1.50647e-07	0.000388133	0.103856	1.10039	1.049
bc-YER033C	171	0.000809066	3.26152e-07	0.000571098	-0.0219337	1.10014	1.04887
bc-YPL096C-A	251	0.000805593	2.2927e-07	0.000478822	0.0919045	1.09951	1.04858
bc-YGR170W	434	0.000830317	2.28538e-07	0.000478056	0.14074	1.09935	1.0485
bc-YPL230W	105	0.000866611	4.9079e-07	0.000700564	0.00530836	1.09916	1.04841
bc-YDR307W	114	0.000739977	9.07448e-08	0.000301239	-0.0203537	1.09913	1.04839
bc-YDR516C	70	0.000881664	2.2811e-07	0.000477608	0.252811	1.09888	1.04828
bc-YPL224C	164	0.000873161	2.93678e-07	0.00054192	0.273843	1.09886	1.04826
bc-YNL160W	83	0.000914415	2.49751e-07	0.00049975	0.354423	1.09876	1.04822
bc-YGR235C	206	0.000849787	4.3365e-07	0.000658521	0.00319254	1.0985	1.04809
bc-YER007W-1	100	0.000838921	2.07674e-07	0.000455712	0.0883439	1.09822	1.04796
bc-YBL107C	121	0.000786168	2.02576e-07	0.000450084	0.0716605	1.09799	1.04785
bc-YOR213C	86	0.00097674	2.93791e-07	0.000542025	0.399403	1.09792	1.04782
bc-YER119C	294	0.000818077	2.35503e-07	0.000485286	0.0693284	1.09776	1.04774
bc-YMR315W	111	0.000786195	1.96404e-07	0.000443175	-0.0793961	1.09767	1.0477
bc-YHR100C	73	0.000890392	3.21404e-07	0.000566925	0.14852	1.09739	1.04756
bc-YPL116W	75	0.00089406	1.87949e-07	0.000433531	0.457016	1.09721	1.04748
bc-YLR454W	303	0.000835996	3.83465e-07	0.000619246	0.110125	1.09701	1.04738
bc-YDR513W	428	0.000845333	2.4721e-07	0.000497202	0.139373	1.09668	1.04722
bc-YOR233W	62	0.000935596	4.43465e-07	0.000665932	0.373759	1.09624	1.04702
bc-YIL146C	88	0.00084938	2.69952e-07	0.000519569	0.0846045	1.0952	1.04652
bc-YGR034W	15	0.00119445	1.27601e-06	0.0011296	0.46795	1.09513	1.04648
[truncated: 1,209 more rows]

## Sheet: NaCl
genotype	cell_number	avg_lvscoreFU2	var_lvscoreFU2	std_lvscoreFU2	avg_lvscore_scaledFU2	var_lvscore_scaledFU2	sd_lvscore_scaledFU2
bc-YPR118W	6	0.00103759	8.03618e-07	0.000896447	0.533145	5.23846	2.28877
bc-YEL024W	6	0.00276616	1.47589e-05	0.00384174	1.00199	4.78509	2.18749
bc-YGL154C	6	0.00102664	6.28978e-07	0.000793081	0.839761	3.92164	1.98031
bc-YHR113W	7	0.000991024	2.00213e-07	0.000447452	-0.439059	3.79412	1.94785
bc-YDL050C	18	0.000789049	5.76135e-07	0.000759035	0.24432	3.26017	1.80559
bc-YPL257W	12	0.000709813	1.61182e-07	0.000401474	-0.384996	3.25381	1.80383
bc-YOL065C	34	0.00120501	5.12099e-07	0.000715611	1.38019	3.15639	1.77662
bc-YNL266W	9	0.000892606	2.90041e-07	0.000538554	0.557768	3.09571	1.75946
bc-YDL049C	11	0.00158198	3.93046e-06	0.00198254	0.235795	2.82791	1.68164
bc-YLR296W	9	0.000626283	6.81401e-08	0.000261037	-0.923266	2.62734	1.62091
bc-YMR224C	19	0.000741123	2.48998e-07	0.000498997	-0.113056	2.62359	1.61975
bc-YOR035C	50	0.000837484	1.58147e-07	0.000397677	0.299593	2.60735	1.61473
bc-YJL198W	32	0.00112164	3.21407e-06	0.00179278	0.176979	2.56057	1.60018
bc-YPL017C-2	17	0.000940955	2.51601e-07	0.000501598	-0.106613	2.5233	1.58849
bc-YBR098W-2	12	0.000907738	1.41091e-07	0.000375621	0.796471	2.51869	1.58704
bc-YGR232W	12	0.000988333	1.83198e-07	0.000428016	0.70248	2.50687	1.58331
bc-YGL246C	15	0.000878619	3.26149e-07	0.000571095	0.587233	2.50588	1.583
bc-YER091C	20	0.00178784	1.99667e-05	0.00446841	0.155755	2.47662	1.57373
bc-YOR024W	7	0.00048857	3.55473e-08	0.00018854	-0.235506	2.45084	1.56552
bc-YMR105W-A	7	0.00091727	3.49539e-07	0.000591219	-0.223968	2.42778	1.55813
bc-YIL110W	17	0.000714995	1.48307e-07	0.000385106	-0.338141	2.40801	1.55178
bc-YJL141C	6	0.000642357	1.47476e-07	0.000384026	-0.946005	2.40795	1.55176
bc-YOL064C	7	0.000617635	6.03675e-08	0.000245698	-0.335915	2.39244	1.54675
bc-YEL017W	60	0.000733868	1.43972e-07	0.000379437	-0.193144	2.36332	1.53731
bc-YDR281C	26	0.000715641	9.4036e-08	0.000306653	-0.276887	2.3616	1.53675
bc-YDR393W	13	0.000812809	1.15268e-07	0.000339511	0.516577	2.33635	1.52851
bc-YGL216W-1	13	0.000895387	1.06102e-07	0.000325733	0.79764	2.32215	1.52386
bc-YCR063W	10	0.000777152	2.06991e-07	0.000454962	0.293186	2.29433	1.5147
bc-YMR279C	10	0.000894202	1.86015e-07	0.000431294	0.374431	2.28029	1.51006
bc-YOR255W	12	0.000705177	2.30434e-07	0.000480035	-0.00842863	2.27508	1.50834
bc-YDR304C	26	0.000763764	1.87386e-07	0.000432882	-0.00300043	2.27034	1.50676
bc-YGL211W-1	14	0.000619413	6.40712e-08	0.000253123	-0.536975	2.26853	1.50616
bc-YIR018C-A	9	0.000645228	2.72611e-07	0.000522122	0.018001	2.25003	1.50001
bc-YLR202C	6	0.000697225	1.44098e-07	0.000379602	-0.528168	2.24619	1.49873
bc-YGL248W	9	0.000777818	1.7916e-07	0.000423273	0.0778127	2.24264	1.49755
bc-YMR253C	6	0.000981491	2.66311e-07	0.000516054	0.883502	2.23422	1.49473
bc-YPL097W	9	0.000722734	1.56377e-07	0.000395445	-0.287936	2.20455	1.48477
bc-YFR010W	46	0.000748736	1.16693e-07	0.000341604	0.0901727	2.20259	1.48411
bc-YOR006C	16	0.00069423	3.95892e-08	0.00019897	-0.0319673	2.1831	1.47753
bc-YPR096C	11	0.000680632	7.312e-08	0.000270407	0.265848	2.18207	1.47718
bc-YNL334C	30	0.000634721	8.96444e-08	0.000299407	-0.187346	2.18087	1.47678
bc-YHL041W	11	0.00088128	1.37756e-07	0.000371155	0.636694	2.172	1.47377
bc-YBR111W-A	17	0.000729397	8.75047e-08	0.000295812	0.388425	2.15688	1.46863
bc-YOR178C	52	0.00105992	3.21033e-06	0.00179174	-0.233138	2.13966	1.46276
bc-YOR018W	15	0.000912108	2.09005e-07	0.000457171	0.400507	2.10048	1.4493
bc-YMR062C	91	0.000892445	1.67067e-06	0.00129254	-0.0646988	2.10043	1.44929
bc-YDR202C	43	0.000796212	1.7728e-07	0.000421046	-0.00191845	2.09308	1.44675
bc-YDL200C	44	0.000771648	1.08915e-07	0.000330023	-0.0112751	2.05962	1.43514
bc-YJR082C	30	0.00097044	2.97844e-07	0.000545751	0.841468	2.05953	1.43511
bc-YNL170W	6	0.00079477	1.61172e-07	0.000401463	0.559337	2.04962	1.43165
bc-YGL010W	6	0.000848459	8.26485e-08	0.000287486	-0.280399	2.04742	1.43088
bc-YDR537C	10	0.00080428	1.90125e-07	0.000436034	-0.000610931	2.03458	1.42639
bc-YGR210C	24	0.00072262	1.07739e-07	0.000328237	-0.296533	2.03424	1.42627
bc-YLR401C	12	0.00081491	2.35013e-07	0.000484781	0.23304	2.01816	1.42062
bc-YBR204C	45	0.000796457	1.96182e-07	0.000442925	0.0448847	2.01348	1.41897
bc-YPL197C	7	0.000580645	1.22624e-07	0.000350177	0.0500691	1.99351	1.41192
bc-YLR417W	56	0.000844379	3.11158e-07	0.000557815	0.349699	1.99066	1.41091
bc-YIL013C	9	0.00109132	2.41364e-07	0.000491289	1.14101	1.98821	1.41004
bc-YMR206W	35	0.000739041	2.41978e-07	0.000491913	-0.16177	1.98776	1.40988
bc-YLL041C	17	0.00064806	9.17896e-08	0.000302968	-0.48201	1.97968	1.40701
bc-YDR525W-A	32	0.000807722	1.03664e-07	0.000321969	0.155674	1.97281	1.40457
bc-YBR081C	57	0.000800983	2.60695e-07	0.000510583	-0.328425	1.9583	1.39939
bc-YPL157W	10	0.00089212	1.10187e-07	0.000331944	0.195722	1.95754	1.39912
bc-YLR154C	56	0.000810217	2.3221e-07	0.000481882	-0.101713	1.9556	1.39843
bc-YGL195W	10	0.000794948	7.68614e-08	0.000277239	-0.0604017	1.94513	1.39468
bc-YGL177W	6	0.000803221	8.2241e-08	0.000286777	0.692685	1.94234	1.39368
bc-YGR212W	11	0.00081621	3.28526e-07	0.000573172	0.26996	1.93742	1.39191
bc-YOR137C	45	0.000803663	4.99322e-07	0.000706627	-0.15902	1.93556	1.39124
bc-YDR350C	36	0.000862633	1.91525e-07	0.000437636	0.335363	1.933	1.39032
bc-YDL234C	66	0.000820045	1.71106e-07	0.000413649	0.308684	1.92665	1.38804
bc-YNL205C	6	0.000762977	3.5e-07	0.000591608	-0.13272	1.92514	1.38749
bc-YFR057W	30	0.000698951	1.98512e-07	0.000445547	0.0796909	1.91013	1.38207
bc-YMR055C	60	0.000862146	8.09613e-07	0.000899785	-0.0532212	1.90766	1.38118
bc-YER034W	17	0.00108838	2.35357e-07	0.000485136	1.14437	1.90294	1.37947
bc-YGR125W	146	0.00095952	2.3638e-06	0.00153747	0.123322	1.90143	1.37892
bc-YDR298C	31	0.000775829	1.80012e-07	0.000424278	0.331366	1.90126	1.37886
bc-YBR098W-1	36	0.000667421	1.08332e-07	0.000329138	-0.259045	1.89371	1.37612
bc-YOR316C-A	8	0.000628282	4.85627e-08	0.000220369	-0.420495	1.88609	1.37335
bc-YDR286C	42	0.000866216	1.8168e-07	0.000426239	0.562261	1.88558	1.37316
bc-YDR169C-A	6	0.000762233	9.6803e-08	0.000311132	0.539104	1.88	1.37113
bc-YFR045W-1	62	0.000733458	1.63054e-07	0.0004038	-0.223757	1.86985	1.36742
bc-YDL081C	87	0.000738413	1.00612e-07	0.000317195	0.2034	1.86459	1.3655
bc-YBR232C	25	0.00082128	1.61265e-07	0.000401578	0.681877	1.86203	1.36456
bc-YLR079W	37	0.000771331	1.5036e-07	0.000387762	-0.0425797	1.85909	1.36348
bc-YBL021C	24	0.000938132	1.79499e-07	0.000423673	0.808759	1.85894	1.36343
bc-YPL029W	25	0.000735777	7.23607e-08	0.000268999	0.218532	1.85826	1.36318
bc-YGL083W	48	0.000959551	9.31223e-07	0.000964999	0.383867	1.85509	1.36202
bc-YFR032C	23	0.000897688	2.54418e-07	0.000504399	0.436494	1.84597	1.35866
bc-YPR001W	38	0.000685998	1.15107e-07	0.000339274	0.0514196	1.84534	1.35843
bc-YDR116C	17	0.000771928	2.14936e-07	0.000463612	-0.0229039	1.83583	1.35493
bc-YHR111W	111	0.000732749	1.36201e-07	0.000369054	-0.00606818	1.83519	1.35469
bc-YOL061W	24	0.000776792	1.37712e-07	0.000371095	0.632511	1.83358	1.3541
bc-YHL037C	18	0.000725121	1.07602e-07	0.000328027	0.468636	1.83305	1.3539
bc-YFL016C	46	0.000850185	1.65589e-07	0.000406926	0.541303	1.83223	1.3536
bc-YKR073C	14	0.000735045	2.08907e-07	0.000457063	0.0703221	1.83176	1.35343
bc-YGL023C-1	21	0.000911748	2.63073e-07	0.000512907	0.513211	1.82935	1.35253
bc-YDR119W	9	0.000601788	7.39019e-08	0.000271849	-0.865124	1.829	1.3524
bc-YOR177C	85	0.000879129	8.96977e-07	0.000947089	0.295763	1.82683	1.3516
bc-YBR035C	15	0.00071312	6.06113e-08	0.000246194	0.112195	1.82561	1.35115
bc-YGL226C-A	14	0.000997289	2.44973e-07	0.000494948	0.720149	1.82304	1.3502
bc-YOL006C	89	0.0006727	9.14573e-08	0.000302419	-0.214887	1.823	1.35019
bc-YLR068W	30	0.000762827	2.03383e-07	0.00045098	0.146852	1.82191	1.34978
bc-YOR125C	56	0.000865254	2.31718e-07	0.000481371	0.242617	1.8205	1.34926
bc-YLR362W	181	0.000799384	2.48046e-07	0.000498042	0.124126	1.80471	1.3434
bc-YLL027W	18	0.000881124	1.12897e-07	0.000336001	0.85071	1.8002	1.34172
bc-YNL184C	37	0.000721439	7.42089e-08	0.000272413	0.105039	1.80007	1.34167
bc-YNL119W	15	0.000916264	1.63933e-07	0.000404886	1.02693	1.79868	1.34115
bc-YCR066W	35	0.000669283	8.45749e-08	0.000290818	-0.216211	1.79787	1.34085
bc-YNL057W	113	0.000745237	1.61961e-07	0.000402444	-0.0369844	1.79291	1.339
bc-YGR051C	35	0.000614444	7.86802e-08	0.0002805	-0.230789	1.79187	1.33861
bc-YHL029C	49	0.000739823	1.64709e-07	0.000405844	0.0963301	1.78494	1.33601
bc-YBL016W	69	0.000921193	8.4158e-07	0.000917377	0.398959	1.78022	1.33425
bc-YNL074C	39	0.000699505	8.39661e-08	0.000289769	0.00282725	1.7797	1.33406
bc-YDR391C	90	0.000770256	1.4259e-07	0.000377611	0.0562515	1.77747	1.33322
bc-YDR408C	36	0.000997067	3.87116e-06	0.00196753	0.063452	1.77652	1.33286
bc-YOR041C	104	0.000848929	1.52376e-06	0.00123441	0.000684017	1.77349	1.33173
bc-YGR021W	13	0.00104612	2.09288e-06	0.00144668	-0.558212	1.77298	1.33153
bc-YJL123C	37	0.000711987	8.44967e-08	0.000290683	0.0327979	1.76977	1.33033
bc-YFL012W	9	0.0007084	5.68589e-08	0.000238451	0.245936	1.76623	1.329
bc-YDR507C	88	0.00101545	2.96965e-07	0.000544945	1.09427	1.76402	1.32816
bc-YBR106W	11	0.000584632	2.86027e-08	0.000169123	-0.0704293	1.76324	1.32787
bc-YER084W	50	0.000712856	1.4279e-07	0.000377876	0.0535228	1.76036	1.32679
bc-YDL067C	183	0.000749409	2.66303e-07	0.000516046	-0.0652905	1.75822	1.32598
bc-YCL013W	10	0.000546035	1.34797e-07	0.000367148	-0.596521	1.75676	1.32543
bc-YPL259C	79	0.00102955	3.34086e-06	0.0018278	-0.0908812	1.75039	1.32302
bc-YOR155C	24	0.000803235	1.22015e-07	0.000349307	0.08435	1.74624	1.32145
bc-YDR195W	19	0.000639332	9.48817e-08	0.000308029	0.0424406	1.74394	1.32058
bc-YDL168W	40	0.000778166	2.39326e-07	0.000489209	-0.221634	1.74199	1.31984
bc-YCR081W	8	0.000875855	5.81812e-08	0.000241208	0.8384	1.73663	1.31781
bc-YOR029W	6	0.000545643	5.04413e-08	0.000224591	-0.421636	1.72928	1.31502
bc-YJL176C	40	0.000800881	2.81931e-07	0.000530972	0.073853	1.72202	1.31226
bc-YKL053W	20	0.000697142	1.18548e-07	0.000344309	0.239278	1.72189	1.31221
bc-YKR054C-1	37	0.00102711	2.97029e-07	0.000545004	0.659141	1.72159	1.31209
bc-YGL191W	32	0.0009491	2.22511e-07	0.000471711	0.904046	1.72144	1.31204
bc-YCL051W	25	0.00116217	2.84987e-06	0.00168816	-0.265725	1.71886	1.31105
bc-YGL258W	91	0.00076477	1.67519e-07	0.000409291	0.114228	1.71769	1.31061
bc-YGL209W	55	0.000815668	1.80161e-07	0.000424454	0.142442	1.71701	1.31035
bc-YDR107C	133	0.000692831	1.18339e-07	0.000344005	-0.208067	1.71501	1.30958
bc-YMR288W	14	0.0013918	3.5052e-06	0.00187222	-0.000562939	1.71133	1.30818
bc-YDR380W	43	0.000729761	1.14857e-07	0.000338906	-0.299187	1.70495	1.30574
bc-YDR110W	93	0.000732558	1.283e-07	0.00035819	0.0315382	1.70215	1.30466
bc-YBL083C	35	0.000998554	3.09488e-07	0.000556317	0.743774	1.70079	1.30414
bc-YDR282C	93	0.00108563	3.88279e-06	0.00197048	-0.09477	1.69906	1.30348
bc-YBL013W	22	0.000692856	8.4479e-08	0.000290653	-0.0262773	1.69789	1.30303
bc-YPR049C	32	0.000896723	1.67589e-07	0.000409376	0.314354	1.69695	1.30267
bc-YEL012W	22	0.000879908	1.58159e-07	0.000397692	0.532414	1.69611	1.30235
bc-YJL099W	62	0.000634206	8.60029e-08	0.000293262	-0.257519	1.69599	1.3023
bc-YDL227C	89	0.000737747	1.12782e-07	0.000335831	0.0254291	1.69128	1.30049
bc-YDR036C	58	0.000662106	1.18064e-07	0.000343605	-0.00516346	1.68856	1.29945
bc-YKL119C	67	0.000779474	1.34523e-07	0.000366774	0.220257	1.68573	1.29836
bc-YOL075C	82	0.000729273	1.84481e-07	0.000429513	-0.174788	1.68569	1.29834
bc-YPR051W	34	0.00089412	1.2299e-07	0.000350699	0.638049	1.68396	1.29767
bc-YDR433W-2	12	0.00083352	1.26299e-07	0.000355385	0.222312	1.68234	1.29705
bc-YIL072W	20	0.00116695	3.16996e-06	0.00178044	-0.0831402	1.6752	1.2943
bc-YDR271C	18	0.00071939	9.19186e-08	0.000303181	0.235381	1.67421	1.29391
bc-YMR261C	66	0.00102435	4.7111e-06	0.00217051	0.186623	1.67069	1.29255
bc-YIL074C	73	0.000793175	5.35573e-07	0.000731829	-0.130906	1.66811	1.29155
bc-YMR085W	64	0.000703498	1.74974e-07	0.000418298	-0.0999078	1.66681	1.29105
bc-YER074W	58	0.000980153	2.86024e-07	0.000534812	0.426692	1.6616	1.28903
bc-YBR048W	123	0.000721692	1.014e-07	0.000318434	0.0738069	1.66085	1.28874
bc-YKL017C	16	0.000871876	2.48283e-07	0.00049828	0.0332351	1.66043	1.28858
bc-YLR281C	41	0.000659437	8.85143e-08	0.000297514	-0.34199	1.65922	1.28811
bc-YEL037C	67	0.000665418	9.89321e-08	0.000314535	-0.181355	1.65693	1.28722
bc-YER093C-A	16	0.000849581	1.18806e-07	0.000344683	0.872346	1.65585	1.2868
bc-YBR173C	77	0.000908969	3.4965e-07	0.000591312	0.591774	1.65572	1.28675
bc-YBR290W	78	0.000841812	1.80273e-07	0.000424585	0.329404	1.65481	1.28639
bc-YBR058C	37	0.000742694	2.7114e-07	0.000520711	-0.156321	1.65472	1.28636
bc-YPL078C-2	13	0.000613543	1.06071e-07	0.000325686	-0.534706	1.64985	1.28447
bc-YLR349W	12	0.000657252	1.03055e-07	0.000321022	-0.262205	1.64907	1.28416
bc-YDR265W	57	0.00103301	1.90634e-06	0.0013807	0.236117	1.64698	1.28335
bc-YOL033W	77	0.000906747	1.40111e-06	0.00118369	0.281434	1.64432	1.28231
bc-YFR001W	80	0.000740341	1.12861e-07	0.000335947	0.216613	1.64229	1.28152
bc-YLR031W	50	0.000780068	1.78408e-07	0.000422383	0.146135	1.64165	1.28127
bc-YOR298W	35	0.000682608	1.21422e-07	0.000348457	-0.298129	1.64135	1.28115
bc-YLR441C	87	0.000723977	1.02343e-07	0.000319911	0.0532323	1.64013	1.28068
bc-YBR107C	62	0.00070517	8.20669e-08	0.000286473	-0.0537738	1.63971	1.28051
bc-YBL072C	67	0.000880333	9.38878e-07	0.000968957	0.193481	1.63825	1.27994
bc-YJL154C	34	0.000792371	1.39816e-07	0.00037392	0.357564	1.63774	1.27974
bc-YNL249C	57	0.000890774	1.2233e-06	0.00110603	0.178219	1.63395	1.27826
bc-YNL058C	59	0.000825414	1.71622e-07	0.000414273	0.121165	1.6326	1.27773
bc-YJL077C	38	0.000632517	7.99037e-08	0.000282672	-0.279085	1.62858	1.27616
bc-YDR049W	32	0.000729907	1.62357e-07	0.000402935	0.255163	1.62713	1.27559
bc-YCL062W	118	0.000748848	1.25427e-07	0.000354157	-0.0667504	1.62513	1.2748
bc-YJL079C	348	0.000749145	4.37303e-07	0.000661289	-0.0452093	1.62348	1.27416
bc-YDR392W	64	0.000829263	1.56221e-07	0.000395248	0.347478	1.62334	1.2741
bc-YBR064W	60	0.000667605	7.91755e-08	0.000281381	-0.0843835	1.62236	1.27372
bc-YPL202C	55	0.000731435	1.81773e-07	0.000426348	-0.1226	1.62192	1.27355
bc-YMR104C	22	0.000622068	4.62075e-08	0.000214959	-0.184269	1.62117	1.27325
bc-YER161C	14	0.00070101	1.36756e-07	0.000369806	-0.22756	1.61977	1.2727
bc-YKL162C-A	98	0.000759828	1.49757e-07	0.000386984	-0.0581932	1.61866	1.27226
bc-YHL032C	78	0.0007549	1.09369e-07	0.000330709	0.291796	1.61827	1.27211
bc-YDR149C	43	0.000787559	1.59197e-07	0.000398995	0.407597	1.61723	1.2717
bc-YIL095W	100	0.00074455	1.30342e-07	0.000361029	0.0472981	1.61531	1.27095
bc-YLR437C	29	0.000704209	9.83967e-08	0.000313683	0.181677	1.61413	1.27049
bc-YHR094C	15	0.000928674	1.53396e-07	0.000391657	0.283397	1.61349	1.27023
bc-YIL067C	29	0.00143003	4.56946e-06	0.00213763	0.68691	1.6133	1.27016
bc-YBR078W	57	0.000780985	1.83453e-07	0.000428315	0.103273	1.61279	1.26996
bc-YDR371W	165	0.000736155	1.13605e-07	0.000337053	0.0539134	1.61129	1.26937
bc-YJL071W	110	0.000821192	1.6308e-07	0.000403832	0.310123	1.6108	1.26917
bc-YBR297W	24	0.000945092	3.11526e-07	0.000558145	0.282799	1.60985	1.2688
bc-YPL241C	39	0.000728532	1.417e-07	0.000376431	0.189102	1.60907	1.26849
bc-YJL160C-2	37	0.000800393	1.30846e-07	0.000361727	0.194381	1.60336	1.26624
bc-YDR405W	57	0.000735653	1.36373e-07	0.000369288	-0.183286	1.60313	1.26615
bc-YNL324W	100	0.000976666	2.41984e-06	0.00155558	-0.316844	1.60272	1.26599
bc-YLR006C	45	0.000905	1.9138e-07	0.00043747	0.438915	1.60267	1.26596
bc-YDL068W	166	0.000738275	1.59273e-07	0.00039909	-0.0464585	1.60228	1.26581
bc-YOR190W	29	0.000741185	7.54365e-08	0.000274657	-0.123424	1.60227	1.26581
bc-YMR056C	69	0.000788136	3.72156e-07	0.000610046	-0.162872	1.60179	1.26562
bc-YHR155W	166	0.000821473	8.38743e-07	0.000915829	-0.20146	1.60013	1.26496
bc-YGR196C	28	0.000823141	1.23426e-07	0.000351321	0.396372	1.59941	1.26468
bc-YKR052C	70	0.000768031	1.70725e-07	0.000413189	0.0820078	1.59913	1.26457
bc-YNL010W	116	0.000879282	1.33104e-06	0.00115371	0.140881	1.59771	1.264
bc-YDR314C	12	0.000593256	6.32883e-08	0.000251572	-0.210842	1.59768	1.26399
bc-YNL325C	119	0.000826913	3.0051e-07	0.000548188	-0.0458339	1.59618	1.2634
bc-YDR181C	81	0.00100222	1.23851e-06	0.00111288	0.336756	1.59486	1.26288
bc-YHR130C	75	0.000740689	1.70732e-07	0.000413197	-0.260418	1.59427	1.26264
bc-YPL087W	8	0.000818405	1.75401e-07	0.000418809	-0.62755	1.59304	1.26216
bc-YDR348C	196	0.000710231	1.20079e-07	0.000346525	-0.0148269	1.59056	1.26117
bc-YDR532C	112	0.000836391	1.52267e-06	0.00123396	0.0599877	1.59052	1.26116
bc-YBL003C	38	0.00104648	3.6507e-06	0.00191068	-0.0821386	1.58999	1.26095
bc-YPL152W-A	62	0.000738013	1.10216e-07	0.000331987	0.147831	1.58855	1.26038
bc-YOR311C	26	0.000937957	2.10253e-07	0.000458534	0.949187	1.58855	1.26038
bc-YLR214W	52	0.000741754	1.08752e-07	0.000329776	-0.19843	1.58849	1.26035
bc-YJL100W	16	0.000870168	1.38648e-07	0.000372354	0.817802	1.58729	1.25988
bc-YGL229C	32	0.000879107	1.69173e-07	0.000411306	0.541927	1.58685	1.2597
bc-YOR349W	76	0.00066441	7.33365e-08	0.000270807	-0.150479	1.58225	1.25787
bc-YMR081C	87	0.000692356	1.1168e-07	0.000334185	-0.108622	1.58216	1.25784
bc-YOL015W	187	0.000751749	3.48728e-07	0.000590532	-0.0964542	1.58187	1.25772
bc-YDR216W	18	0.000809282	1.41429e-07	0.00037607	0.0753121	1.58089	1.25733
bc-YNR015W	157	0.000777063	2.91979e-07	0.000540351	-0.076339	1.58087	1.25732
bc-YOL001W	21	0.000882016	1.68683e-07	0.00041071	0.564831	1.57822	1.25627
bc-YOR070C	7	0.000772288	9.16143e-08	0.000302679	0.446289	1.57692	1.25575
bc-YJR122W	55	0.000790118	1.09983e-07	0.000331637	0.555002	1.5749	1.25495
bc-YLR043C	82	0.000756481	4.65737e-07	0.00068245	-0.115865	1.57228	1.25391
bc-YER103W	184	0.000841503	6.23785e-07	0.000789801	0.0076232	1.5721	1.25383
bc-YDR030C	122	0.000798547	1.46054e-07	0.00038217	0.286428	1.57176	1.2537
bc-YHR175W-A	95	0.000834378	1.92907e-07	0.000439211	0.279558	1.57008	1.25303
bc-YLR001C	141	0.00073456	1.56024e-07	0.000394998	0.0488463	1.56847	1.25238
bc-YGR151C	54	0.000826042	1.79393e-06	0.00133937	-0.123395	1.56845	1.25238
bc-YOL128C	22	0.00118788	4.94359e-06	0.00222342	-0.280072	1.56831	1.25232
bc-YJR088C	97	0.000715368	1.22056e-07	0.000349364	-0.0695523	1.56815	1.25226
bc-YJL158C	155	0.000773217	1.40663e-07	0.000375051	0.215906	1.56571	1.25128
bc-YKL205W	12	0.000948707	1.20623e-07	0.000347308	0.621997	1.56548	1.25119
bc-YMR295C	92	0.00080289	1.19742e-07	0.000346038	0.543678	1.56545	1.25118
bc-YJR120W	17	0.000746541	8.18735e-08	0.000286135	0.285595	1.56543	1.25117
bc-YOR237W	19	0.000762626	1.46487e-07	0.000382736	0.117574	1.5642	1.25068
bc-YBR224W	13	0.000703272	5.60767e-08	0.000236805	0.0447563	1.56316	1.25027
bc-YNL081C	93	0.000635916	7.91721e-08	0.000281375	-0.0952832	1.56125	1.2495
bc-YPL163C	83	0.000884529	1.20977e-06	0.0010999	0.0920134	1.56107	1.24943
bc-YDR099W	70	0.000736049	1.18436e-07	0.000344145	0.013531	1.56083	1.24933
bc-YMR193C-A	74	0.000658011	1.00608e-07	0.000317187	-0.0335354	1.5607	1.24928
bc-YFR041C	36	0.000930806	2.1373e-07	0.00046231	0.946502	1.56023	1.24909
bc-YNL322C	142	0.000788034	2.8699e-07	0.000535714	0.0955888	1.55987	1.24895
bc-YDL130W	70	0.000699213	1.31323e-07	0.000362385	0.0180962	1.55934	1.24874
bc-YBL078C	113	0.000765636	1.7206e-07	0.000414801	0.0770357	1.55772	1.24809
bc-YMR032W	97	0.000712297	1.48584e-07	0.000385466	-0.279945	1.55679	1.24771
bc-YKR035W-A	94	0.000801492	4.98302e-07	0.000705905	-0.0267597	1.55608	1.24743
bc-YDR528W	124	0.000967766	6.81885e-06	0.00261129	0.145855	1.55587	1.24735
bc-YCR001W	77	0.000765607	7.87901e-07	0.000887638	-0.219324	1.55551	1.2472
bc-YDR375C	49	0.000749632	1.3079e-07	0.000361649	0.0642794	1.55478	1.24691
bc-YGR248W	7	0.00076914	1.27806e-07	0.000357499	0.0702197	1.55419	1.24667
bc-YLR003C	144	0.000740974	4.03063e-07	0.000634872	-0.0201009	1.55381	1.24652
bc-YHR103W	181	0.000819198	8.20405e-07	0.000905762	-0.0471815	1.55291	1.24616
bc-YDR249C	57	0.000644011	1.00732e-07	0.000317384	-0.0944013	1.5526	1.24603
bc-YER051W	88	0.000824741	7.67256e-07	0.000875931	-0.136255	1.55213	1.24585
bc-YCR008W	86	0.000702098	1.01218e-07	0.000318147	-0.0410854	1.5516	1.24563
bc-YBR027C	6	0.000679871	5.73426e-08	0.000239463	-0.248458	1.55124	1.24549
bc-YPR053C	38	0.000916845	1.34588e-07	0.000366862	0.834261	1.55038	1.24514
bc-YNL130C	225	0.0007566	6.47798e-07	0.000804859	-0.12267	1.54479	1.2429
bc-YCL050C	202	0.000747157	1.37292e-07	0.000370529	-0.086331	1.54453	1.24279
bc-YLR373C	50	0.000759112	1.03885e-07	0.000322311	0.298108	1.54435	1.24272
bc-YOR288C	176	0.000773371	1.55701e-07	0.000394589	0.136126	1.54374	1.24248
bc-YER092W	29	0.000742183	1.41287e-07	0.000375881	0.16237	1.54335	1.24232
bc-YHL044W	40	0.000773339	1.8245e-07	0.000427142	0.114995	1.54304	1.24219
bc-YIL170W	101	0.000953958	1.89911e-06	0.00137808	0.160131	1.54276	1.24208
bc-YFL006W	63	0.000982591	1.30611e-06	0.00114285	0.513362	1.54115	1.24143
bc-YPR188C	106	0.000830691	6.34974e-07	0.000796853	0.053391	1.54104	1.24138
bc-YJL159W	86	0.000842133	1.50302e-06	0.00122598	-0.288608	1.54078	1.24128
bc-YKL031W	62	0.000775473	1.24075e-07	0.000352243	-0.0852952	1.5403	1.24109
bc-YLR216C	150	0.000752614	1.35794e-07	0.000368503	0.0262342	1.53967	1.24083
bc-YMR048W	9	0.000765737	1.44311e-07	0.000379882	0.200805	1.53934	1.2407
bc-YPL071C	144	0.000805357	5.66919e-07	0.00075294	-0.0414018	1.53897	1.24055
bc-YBR108W	53	0.00071228	1.17634e-07	0.000342978	0.160385	1.53862	1.24041
bc-YDL167C	77	0.000765001	1.85893e-07	0.000431153	0.0654903	1.53821	1.24025
bc-YPL270W	45	0.000875058	1.18351e-06	0.00108789	-0.0515038	1.5381	1.2402
bc-YFR019W	159	0.000729553	1.54769e-07	0.000393407	-0.0625702	1.5377	1.24004
bc-YNL270C	204	0.000834377	6.47857e-07	0.000804896	0.21853	1.53738	1.23991
bc-YPL277C	49	0.000764113	1.28947e-07	0.000359092	-0.00527652	1.53592	1.23932
bc-YNL335W	82	0.000642953	8.26098e-08	0.000287419	-0.140412	1.53376	1.23845
bc-YLR046C	46	0.00099351	2.22266e-07	0.000471451	0.874921	1.53003	1.23694
bc-YGL088W	110	0.00107781	4.11394e-06	0.00202829	0.182023	1.52967	1.2368
bc-YIL037C	85	0.00081406	1.11696e-06	0.00105687	0.102294	1.52931	1.23665
bc-YIL120W	143	0.000808747	1.81069e-07	0.000425523	0.0255785	1.52888	1.23648
bc-YLR191W	82	0.000865162	1.21559e-06	0.00110254	-0.0922249	1.52728	1.23583
bc-YLR288C	40	0.00070661	8.81751e-08	0.000296943	0.150709	1.52716	1.23578
bc-YKL029C	96	0.000917208	1.53096e-06	0.00123732	0.184899	1.52705	1.23574
bc-YJL209W	52	0.00069686	1.05241e-07	0.000324408	0.0785668	1.52697	1.23571
bc-YLR081W	81	0.000892271	5.89107e-07	0.000767533	0.157041	1.52678	1.23563
bc-YLR284C	134	0.000694438	1.54308e-07	0.000392821	-0.230244	1.5261	1.23535
bc-YMR251W-A	92	0.000663347	1.08395e-07	0.000329234	-0.335482	1.52608	1.23535
bc-YIL058W	21	0.00124808	3.4087e-06	0.00184627	0.141343	1.52547	1.2351
bc-YDR406W	67	0.000883918	2.17927e-07	0.000466827	0.617532	1.52458	1.23474
bc-YGR273C	30	0.000747053	1.39993e-07	0.000374156	0.0980929	1.52441	1.23467
bc-YKR089C	213	0.00073318	1.67471e-07	0.000409233	-0.0494063	1.52435	1.23464
bc-YDR227W	96	0.000893362	1.95041e-07	0.000441634	0.291331	1.52406	1.23453
bc-YKL015W	22	0.000761234	1.66568e-07	0.000408127	0.163434	1.52201	1.2337
bc-YJL112W	32	0.000919011	2.50508e-07	0.000500508	1.01949	1.52152	1.2335
bc-YMR115W	8	0.000744837	2.87697e-07	0.000536374	-0.734719	1.52113	1.23334
bc-YJL218W	175	0.000883287	4.75326e-07	0.000689439	0.488161	1.52005	1.2329
bc-YIL113W	126	0.000749136	2.80148e-07	0.00052929	-0.162714	1.51975	1.23278
bc-YGR284C	116	0.000739285	1.09002e-07	0.000330155	-0.111293	1.51738	1.23182
bc-YGL081W-2	61	0.000682231	7.41257e-08	0.00027226	-0.0249697	1.5171	1.2317
bc-YCL045C	213	0.000713192	1.21581e-07	0.000348685	-0.00368862	1.51698	1.23166
bc-YDL202W	136	0.000843615	1.06769e-06	0.00103329	0.142461	1.51682	1.23159
bc-YOL067C	35	0.000733117	8.28289e-08	0.0002878	0.245142	1.51655	1.23148
bc-YLR028C	25	0.00104731	1.38696e-06	0.00117769	0.0307979	1.51579	1.23117
bc-YOR377W	62	0.000726639	1.02709e-07	0.000320482	0.299675	1.51455	1.23067
bc-YBR172C	120	0.000819935	1.92381e-07	0.000438612	0.405748	1.5145	1.23065
bc-YOR140W	24	0.000625091	5.67884e-08	0.000238303	-0.356635	1.51331	1.23017
bc-YDR074W	99	0.000898726	7.49008e-07	0.000865452	0.381037	1.51148	1.22942
bc-YGR058W	58	0.000704896	1.01444e-07	0.000318502	0.00149879	1.51015	1.22888
bc-YLR092W	82	0.000707465	1.10137e-07	0.000331869	-0.183135	1.50975	1.22872
bc-YPL161C	91	0.000869615	1.54977e-07	0.000393672	0.302254	1.5091	1.22846
bc-YPL118W	67	0.000746898	1.51417e-07	0.000389124	0.00865772	1.50901	1.22842
bc-YDR521W	33	0.000839392	2.11727e-07	0.000460138	0.0856461	1.50818	1.22808
bc-YDR108W	129	0.000838635	6.75914e-07	0.00082214	0.0525415	1.50802	1.22802
bc-YFR033C	111	0.000850801	1.31057e-07	0.000362018	0.352211	1.50718	1.22767
bc-YBR268W	95	0.000748408	1.34979e-07	0.000367394	0.119611	1.50628	1.22731
bc-YKR077W	63	0.000628258	8.57429e-08	0.000292819	-0.256037	1.50608	1.22722
bc-YER041W	131	0.000731174	1.06674e-07	0.00032661	-0.154992	1.50388	1.22633
bc-YKR105C	55	0.000861672	9.53134e-07	0.000976286	0.0192932	1.50339	1.22613
bc-YLL039C	48	0.000804083	1.75566e-07	0.000419006	0.0260815	1.50281	1.22589
bc-YGL199C	67	0.000655502	1.26919e-07	0.000356257	-0.0979614	1.50271	1.22585
bc-YOL101C	156	0.000801243	2.46309e-07	0.000496296	0.0705025	1.5027	1.22585
bc-YHL046C	168	0.000808033	1.04325e-06	0.0010214	0.0509216	1.50262	1.22581
bc-YDL085W	43	0.000759086	1.11836e-07	0.000334419	0.338166	1.50235	1.2257
bc-YOR028C	56	0.00069935	9.55726e-08	0.000309148	-0.023976	1.50034	1.22488
bc-YLR270W	157	0.000797447	6.78882e-07	0.000823943	-0.0644448	1.49833	1.22406
bc-YLR368W	18	0.00133084	5.608e-06	0.00236812	0.554114	1.49832	1.22406
bc-YER140W	26	0.000655937	6.33463e-08	0.000251687	-0.209921	1.49827	1.22404
bc-YPR108W-A	226	0.000786363	1.51258e-07	0.000388919	0.266882	1.49808	1.22396
bc-YKL016C	62	0.000818817	1.52526e-07	0.000390546	0.390033	1.49795	1.22391
bc-YBL045C	22	0.000795461	1.64807e-07	0.000405964	0.212723	1.4979	1.22389
bc-YOL152W	156	0.000823725	1.05913e-07	0.000325442	0.657742	1.49766	1.22379
bc-YOR038C	97	0.000689668	5.05461e-07	0.000710958	-0.262253	1.49557	1.22293
bc-YNL223W	79	0.000684221	1.20479e-07	0.000347101	-0.0884587	1.49542	1.22287
bc-YGR152C	163	0.000861022	1.3852e-06	0.00117695	0.108184	1.49508	1.22273
bc-YDR174W	109	0.00086613	5.17661e-07	0.000719486	0.164918	1.49344	1.22207
bc-YOR226C	16	0.000825436	2.84894e-07	0.000533755	-0.00244445	1.4931	1.22192
bc-YDR419W	67	0.000713151	9.97003e-08	0.000315754	0.0211747	1.493	1.22188
bc-YIR038C	38	0.000961768	2.94835e-06	0.00171708	-0.367834	1.4916	1.22131
bc-YGR059W	133	0.000714126	1.17296e-07	0.000342486	-0.183652	1.49088	1.22102
bc-YER083C	55	0.000836263	2.49307e-07	0.000499307	0.137827	1.49086	1.22101
bc-YJR015W	137	0.000758643	1.51212e-07	0.00038886	-0.00679692	1.49008	1.22069
bc-YNL265C	45	0.000668105	1.38585e-07	0.00037227	-0.305804	1.48934	1.22038
bc-YDL088C	171	0.000690165	3.4127e-07	0.000584183	-0.0720144	1.48897	1.22023
bc-YKL117W	49	0.000884658	1.86221e-07	0.000431533	0.393653	1.4885	1.22004
bc-YFL018C	130	0.000711355	9.34875e-08	0.000305757	0.0267814	1.4875	1.21963
bc-YOR152C	19	0.000682216	7.36252e-08	0.00027134	0.241779	1.48685	1.21936
bc-YGL249W	63	0.000706772	8.50184e-08	0.000291579	0.190448	1.48654	1.21924
bc-YHR108W	152	0.000809245	5.17901e-07	0.000719653	0.0389697	1.48639	1.21918
bc-YGR132C	71	0.000767508	1.18466e-07	0.000344189	0.0613788	1.48543	1.21878
bc-YML074C	366	0.00070712	1.23896e-07	0.000351989	-0.0574353	1.48512	1.21866
bc-YCL033C	195	0.000757614	2.3941e-07	0.000489296	-0.0211121	1.48445	1.21838
bc-YNL146W	183	0.000930268	1.73542e-06	0.00131735	-0.0507691	1.48424	1.2183
bc-YHR014W	146	0.000734729	2.82703e-07	0.000531699	-0.0951176	1.48392	1.21816
bc-YNL202W	187	0.000930155	1.98099e-06	0.00140748	-0.0429333	1.48047	1.21674
bc-YNL157W	223	0.000847568	2.29221e-07	0.00047877	0.396546	1.47959	1.21639
bc-YPL216W	77	0.000936122	4.92192e-07	0.000701564	0.697213	1.4783	1.21585
bc-YNL284C	59	0.000789363	1.57982e-07	0.00039747	0.240917	1.47806	1.21576
bc-YOL081W	181	0.000856759	1.39526e-07	0.000373532	0.41235	1.47752	1.21553
bc-YJR140C	60	0.000828228	1.85489e-07	0.000430685	0.171246	1.4774	1.21548
bc-YGR215W	54	0.000878325	1.97978e-06	0.00140705	-0.062981	1.4768	1.21524
bc-YLR091W	45	0.000962804	9.11773e-07	0.000954868	0.110583	1.47651	1.21512
bc-YHL026C	141	0.000801023	1.76415e-06	0.00132821	-0.142311	1.47643	1.21508
bc-YLR418C	98	0.000795653	1.66091e-07	0.000407543	0.382404	1.47636	1.21506
bc-YLR095C	141	0.0008852	1.90368e-06	0.00137974	-0.0728925	1.47582	1.21483
bc-YDR092W-1	65	0.00087284	1.39854e-06	0.0011826	-0.106052	1.475	1.2145
bc-YPR020W	27	0.000808414	1.41426e-07	0.000376067	0.106376	1.47418	1.21416
bc-YDL039C	83	0.000757784	1.11098e-07	0.000333314	0.00971001	1.47393	1.21405
bc-YOR016C	77	0.000717553	9.37741e-08	0.000306226	-0.0919703	1.47306	1.2137
bc-YGR035C	14	0.000937448	3.59066e-07	0.000599221	0.213469	1.47237	1.21341
bc-YNL283C	95	0.000850961	2.5125e-06	0.00158509	0.0185993	1.47224	1.21336
bc-YJL160C-3	113	0.000723537	1.07634e-07	0.000328076	0.0763318	1.47202	1.21327
bc-YPL168W	152	0.000815684	1.01291e-06	0.00100643	-0.0582614	1.47185	1.2132
bc-YDR067C	27	0.000683158	6.66729e-08	0.000258211	-0.0319257	1.47172	1.21315
bc-YDL157C	174	0.000859471	1.95523e-06	0.00139829	0.0711165	1.47085	1.21279
bc-YJL067W	44	0.000685109	1.07775e-07	0.00032829	-0.00455698	1.47083	1.21278
bc-YOR188W	374	0.00073615	2.18334e-07	0.000467262	-0.0814511	1.4702	1.21252
bc-YLR335W	168	0.000706716	1.19471e-07	0.000345646	-0.152042	1.47006	1.21246
bc-YIL045W	38	0.00123407	2.84895e-06	0.00168788	0.408972	1.46952	1.21224
bc-YBR181C	109	0.000721144	1.20694e-07	0.00034741	-0.101214	1.469	1.21202
bc-YDR305C	96	0.000695743	8.50057e-08	0.000291557	0.0829286	1.46868	1.21189
bc-YIL069C	29	0.000761269	1.09281e-07	0.000330577	0.212195	1.46793	1.21158
bc-YNL154C	120	0.000924228	2.18362e-07	0.000467293	0.64679	1.4677	1.21149
bc-YOR384W	16	0.000590222	5.73681e-08	0.000239516	-0.204887	1.46751	1.21141
bc-YLR152C	36	0.00079033	1.63202e-07	0.000403982	0.175188	1.46741	1.21137
bc-YIL117C	225	0.000726852	1.27626e-07	0.000357248	-0.0305301	1.46718	1.21127
bc-YER162C	234	0.000901455	1.22467e-06	0.00110665	-0.0912057	1.46716	1.21127
bc-YBR105C-2	79	0.000725817	1.34618e-07	0.000366903	0.0619479	1.46688	1.21115
bc-YDR322W	109	0.000709785	1.06784e-07	0.000326779	-0.0993275	1.46686	1.21114
bc-YOR295W	35	0.000655585	6.81467e-08	0.000261049	0.169666	1.46539	1.21053
bc-YNR027W	123	0.000818223	8.57529e-07	0.000926028	-0.0181689	1.46519	1.21045
bc-YLR285W	114	0.00073562	1.54874e-07	0.000393541	0.0593096	1.46469	1.21024
bc-YKL040C	130	0.000700628	1.28841e-07	0.000358944	-0.0871114	1.46464	1.21022
bc-YMR114C	253	0.000868796	1.40234e-06	0.0011842	0.0898767	1.46426	1.21006
bc-YFL032W	38	0.00066788	6.19401e-08	0.000248878	-0.0221052	1.46396	1.20994
bc-YDL133C-A	169	0.00076254	1.35561e-07	0.000368187	-0.0207771	1.46272	1.20943
bc-YDR318W-1	109	0.000833684	1.8201e-07	0.000426626	0.115473	1.46121	1.20881
bc-YKR100C-1	44	0.000690371	9.72198e-08	0.000311801	0.0101973	1.46034	1.20844
bc-YFR009W	207	0.00089127	1.14615e-06	0.00107058	0.106576	1.46027	1.20842
bc-YER173W	161	0.000846943	1.35411e-06	0.00116366	0.0373555	1.45955	1.20812
bc-YMR207C	125	0.000742672	1.17495e-07	0.000342775	0.27081	1.45904	1.20791
bc-YLR177W	157	0.000750484	1.55584e-07	0.000394441	0.107872	1.45845	1.20766
bc-YIL096C	32	0.000883978	1.92537e-06	0.00138758	-0.230202	1.45785	1.20742
bc-YOR205C	68	0.000720624	1.03592e-07	0.000321857	0.180889	1.45771	1.20736
bc-YDR217C	31	0.000799081	2.03667e-07	0.000451295	0.404685	1.45768	1.20734
bc-YIL065C	145	0.000720039	1.45419e-07	0.000381338	-0.0143602	1.45762	1.20732
bc-YBR180W	192	0.00080812	7.10404e-07	0.000842854	-0.0175506	1.45658	1.20689
bc-YPL112C	156	0.000740195	1.20566e-07	0.000347226	0.208923	1.4563	1.20677
bc-YIR036C	219	0.000794259	1.7025e-07	0.000412613	0.118574	1.45622	1.20674
bc-YCR075C	365	0.000907537	8.85954e-07	0.000941251	0.256893	1.45603	1.20666
bc-YNL053W	39	0.000717774	1.2483e-07	0.000353312	-0.106343	1.45596	1.20663
bc-YOR356W	126	0.000788346	7.98612e-07	0.000893651	0.0227523	1.4558	1.20657
bc-YDR048C	183	0.00106943	1.82411e-06	0.0013506	0.524933	1.45566	1.20651
bc-YOL052C	72	0.000671077	6.34171e-08	0.000251827	-0.146092	1.45506	1.20626
bc-YBR047W	159	0.00081913	1.20414e-07	0.000347007	0.543804	1.45406	1.20584
bc-YDL203C	102	0.000700045	1.01118e-07	0.00031799	-0.0252681	1.45386	1.20576
bc-YDR515W	110	0.000690134	1.0855e-07	0.000329469	-0.141007	1.45352	1.20562
bc-YMR155W	124	0.000689494	1.00671e-07	0.000317287	-0.172201	1.45123	1.20467
bc-YCR016W	158	0.000746267	1.57468e-07	0.000396823	-0.0646664	1.45113	1.20463
bc-YNL316C	6	0.00215985	1.2991e-05	0.00360431	0.240925	1.45088	1.20453
bc-YGL138C	211	0.000770839	4.74452e-07	0.000688805	-0.00748905	1.44937	1.2039
bc-YHL031C	100	0.000707708	1.50949e-07	0.000388521	-0.0523745	1.44931	1.20387
bc-YMR283C	34	0.000736831	1.20741e-07	0.000347478	0.198313	1.44826	1.20344
bc-YBL052C	132	0.000905889	1.77518e-06	0.00133236	-0.0283682	1.44818	1.20341
bc-YBR020W-2	31	0.000753604	1.64552e-07	0.00040565	0.210738	1.44728	1.20303
bc-YEL042W	13	0.00080737	1.69642e-07	0.000411876	0.598407	1.44623	1.20259
bc-YNL176C	230	0.000816797	3.3062e-07	0.000574996	0.549698	1.44618	1.20257
bc-YLR426W	115	0.000741912	1.35612e-07	0.000368256	0.016483	1.44605	1.20252
bc-YBR235W	37	0.000727699	1.11961e-07	0.000334605	-0.225215	1.44558	1.20232
bc-YJL200C-1	162	0.000765073	5.32367e-07	0.000729635	0.0438899	1.44459	1.20191
bc-YHR087W	131	0.000720735	1.10861e-07	0.000332959	0.0173683	1.44384	1.2016
bc-YGR050C	78	0.00094554	2.06986e-06	0.0014387	-0.321251	1.44348	1.20145
bc-YFR053C	19	0.00077846	1.6906e-07	0.000411169	-0.185522	1.44341	1.20142
bc-YBL069W	33	0.000654173	5.97195e-08	0.000244376	0.176526	1.44324	1.20135
bc-YDR153C	58	0.000890252	1.20207e-06	0.00109639	-0.0962354	1.44314	1.20131
bc-YLR399C	6	0.000867578	3.19439e-07	0.000565189	0.667754	1.44308	1.20128
bc-YDR179C	132	0.000672632	8.19137e-08	0.000286206	-0.236858	1.44268	1.20112
bc-YMR173W-A	14	0.000841226	2.11496e-07	0.000459887	0.120048	1.44262	1.20109
bc-YGL215W	123	0.00070277	1.14266e-07	0.000338033	0.0632443	1.44181	1.20075
bc-YHR178W	80	0.000723368	1.17169e-07	0.0003423	0.0375581	1.44172	1.20072
bc-YBR128C	47	0.000805666	1.15273e-07	0.000339518	0.435592	1.4417	1.20071
bc-YGL020C	79	0.000831575	2.30015e-07	0.000479598	0.324765	1.44145	1.20061
bc-YBR266C	44	0.000761453	8.59966e-08	0.000293252	0.190576	1.44128	1.20053
bc-YLR402W	10	0.000723856	9.4718e-08	0.000307763	0.199023	1.44096	1.2004
bc-YBR137W	184	0.000822669	1.84195e-06	0.00135718	-0.127874	1.44069	1.20029
bc-YOR215C	170	0.000864515	1.3279e-06	0.00115235	0.114734	1.44031	1.20013
bc-YBR062C-2	213	0.000818748	8.92969e-07	0.00094497	0.0346673	1.43945	1.19977
bc-YLL043W	94	0.000797627	3.58454e-07	0.000598711	0.080134	1.43936	1.19973
bc-YLR061W	75	0.000933978	1.28382e-06	0.00113306	0.248246	1.43906	1.19961
bc-YGL228W	54	0.00079111	8.70869e-07	0.000933204	-0.206828	1.4384	1.19933
bc-YLR107W	34	0.000823503	1.54969e-07	0.000393661	0.751152	1.43819	1.19925
bc-YMR179W	51	0.000690699	1.32957e-07	0.000364632	0.172407	1.43785	1.1991
bc-YLR289W	71	0.000930694	1.80204e-06	0.0013424	0.0851283	1.43764	1.19902
bc-YOR263C	45	0.000572066	6.01043e-08	0.000245162	-0.382312	1.43761	1.19901
bc-YGL236C	107	0.00075513	5.68449e-07	0.000753956	-0.0131892	1.43752	1.19897
bc-YDL218W	279	0.00086128	1.05066e-06	0.00102502	0.166434	1.43732	1.19888
bc-YOR242C	107	0.000838594	7.54523e-07	0.000868633	-0.0311118	1.43618	1.19841
bc-YER067C-A	21	0.000592695	6.35595e-08	0.00025211	-0.513507	1.43602	1.19834
bc-YJR092W	72	0.000742081	1.14193e-07	0.000337925	0.157863	1.43584	1.19826
bc-YNL175C	53	0.000719564	1.06723e-07	0.000326684	0.222653	1.43557	1.19815
bc-YDL184C	10	0.000815792	1.47339e-07	0.000383848	0.497413	1.43537	1.19807
bc-YPR131C	69	0.000707051	1.15053e-07	0.000339194	-0.115136	1.43425	1.1976
bc-YDL192W	35	0.00132703	5.41537e-06	0.00232709	0.611823	1.43414	1.19756
bc-YGR130C	129	0.000718824	8.98116e-08	0.000299686	-0.156211	1.43404	1.19752
bc-YDR372C	120	0.000743241	1.21298e-07	0.000348278	0.0817078	1.43285	1.19702
bc-YER175C	83	0.00155594	6.62214e-06	0.00257335	-0.239046	1.43174	1.19655
bc-YOR089C	98	0.000760647	6.07718e-07	0.000779562	-0.0469874	1.43155	1.19647
bc-YBL028C	22	0.000634342	9.73031e-08	0.000311934	-0.292232	1.43123	1.19634
bc-YPR199C	128	0.000876529	7.46047e-07	0.00086374	0.402394	1.43101	1.19625
bc-YMR069W	24	0.000647223	7.91584e-08	0.000281351	-0.069633	1.43039	1.19599
bc-YDR156W	55	0.000733575	1.29023e-07	0.000359198	0.146669	1.43004	1.19584
bc-YBR183W	78	0.000676886	1.01706e-07	0.000318914	-0.205547	1.42976	1.19572
bc-YPR089W-2	173	0.000746032	1.29073e-07	0.000359267	-0.0127212	1.42974	1.19572
bc-YER150W	194	0.000818318	4.99231e-07	0.000706563	0.269737	1.42902	1.19542
bc-YFL040W	120	0.00094686	1.01329e-06	0.00100662	0.47441	1.42857	1.19523
bc-YDR085C	51	0.000977157	8.3579e-07	0.000914216	0.375248	1.42856	1.19522
bc-YDR284C	134	0.000772133	1.7418e-07	0.000417348	0.201734	1.42775	1.19489
bc-YOR068C	114	0.00079711	1.24602e-07	0.00035299	0.346437	1.42736	1.19472
bc-YCR020C	183	0.000720666	9.32951e-08	0.000305442	0.0919836	1.42723	1.19467
bc-YGR087C	57	0.000745865	1.20951e-07	0.00034778	-0.164509	1.42704	1.19459
bc-YJR044C	190	0.000752086	9.51937e-07	0.000975673	-0.153336	1.4264	1.19432
bc-YLR454W	413	0.000841318	5.46102e-07	0.000738987	0.106064	1.42636	1.1943
bc-YDR477W	229	0.000750892	5.20259e-07	0.000721289	-0.0943193	1.42596	1.19413
bc-YBR220C	102	0.000835815	1.41892e-06	0.00119118	-0.141439	1.42499	1.19373
bc-YGR288W	20	0.000672959	8.38588e-08	0.000289584	-0.31079	1.42424	1.19342
bc-YKL092C	39	0.000743157	9.18428e-08	0.000303056	-0.145692	1.42421	1.1934
bc-YBL022C	60	0.000889997	2.72486e-07	0.000522002	0.511634	1.42401	1.19332
bc-YDR534C	148	0.000805297	1.40789e-07	0.000375219	0.458027	1.42395	1.19329
bc-YPL024W	61	0.000715983	1.10412e-07	0.000332283	0.0330523	1.42385	1.19325
bc-YOL153C	123	0.000788177	4.65016e-07	0.000681921	-0.108934	1.42368	1.19318
bc-YKL062W	49	0.000700078	1.08661e-07	0.000329637	-0.125106	1.42362	1.19316
bc-YLR412W	189	0.000715539	1.27121e-07	0.00035654	-0.0476538	1.42347	1.19309
bc-YGL254W	11	0.000633745	8.38361e-08	0.000289545	-0.00482875	1.42269	1.19277
bc-YGL149W	141	0.000742919	1.03561e-07	0.000321809	0.245244	1.42245	1.19266
bc-YNL246W	48	0.000852019	1.91138e-07	0.000437193	0.280988	1.42218	1.19255
bc-YBL107C	94	0.000766747	6.47946e-07	0.000804951	-0.152554	1.42162	1.19232
bc-YMR243C	96	0.00093603	2.19404e-06	0.00148123	0.0440231	1.42155	1.19229
bc-YDR183W	137	0.00076842	9.2036e-07	0.000959354	-0.0558862	1.42128	1.19218
bc-YPL236C	79	0.000762531	1.24205e-07	0.000352427	0.31399	1.42059	1.19188
bc-YMR058W	103	0.000842977	1.12163e-06	0.00105907	-0.108261	1.42033	1.19178
bc-YHR131C	177	0.000775489	4.62994e-07	0.000680437	0.0592119	1.42032	1.19177
bc-YIR027C	218	0.00101326	2.63426e-06	0.00162304	0.0109896	1.41969	1.19151
bc-YJR113C	39	0.000778767	1.09232e-07	0.000330503	0.0764553	1.41908	1.19125
bc-YHR039C	135	0.000724066	1.40797e-07	0.000375229	0.0657589	1.41859	1.19104
bc-YNL080C	150	0.000906654	1.75665e-07	0.000419124	0.656801	1.41805	1.19082
bc-YOL009C	102	0.000716973	1.2892e-07	0.000359054	-0.027589	1.4179	1.19075
bc-YGR261C	13	0.00193167	8.67196e-06	0.00294482	0.0988776	1.41784	1.19073
bc-YDR504C	92	0.000859451	1.4856e-07	0.000385435	0.515293	1.4166	1.19021
bc-YGR202C	17	0.000917616	1.18273e-07	0.000343908	0.860307	1.41631	1.19009
bc-YIL136W	78	0.000781381	6.36936e-07	0.000798083	0.0200999	1.41523	1.18963
bc-YLR386W	128	0.000869436	7.91141e-07	0.000889461	0.323646	1.41473	1.18943
bc-YOL080C	81	0.00069835	9.12387e-08	0.000302057	0.159189	1.41404	1.18913
bc-YHR163W	172	0.000759055	6.30261e-07	0.00079389	-0.198251	1.41373	1.189
bc-YMR075W	81	0.000681648	1.12751e-07	0.000335785	-0.107768	1.41337	1.18885
bc-YLR189C	247	0.000816319	5.7553e-07	0.000758637	0.246817	1.41258	1.18852
bc-YOL045W	98	0.000722775	1.21202e-07	0.00034814	0.156521	1.41228	1.18839
bc-YHR018C	289	0.000820881	1.00723e-06	0.00100361	0.00433738	1.4121	1.18832
bc-YLR414C	218	0.000871817	4.96303e-07	0.000704488	0.400173	1.41149	1.18806
bc-YPL070W	60	0.00102589	1.67303e-06	0.00129346	0.0768846	1.41125	1.18796
bc-YBR111C	136	0.000745112	1.33907e-07	0.000365933	0.0100774	1.41118	1.18793
bc-YGR069W	65	0.000832814	8.04773e-07	0.000897092	-0.0179048	1.41114	1.18792
bc-YNL213C	58	0.000881457	2.45095e-06	0.00156555	-0.0968648	1.41092	1.18782
bc-YJR038C	57	0.000704103	7.50053e-08	0.000273871	0.051584	1.41059	1.18768
bc-YML067C	78	0.000697922	7.7606e-08	0.000278579	-0.105329	1.41037	1.18759
bc-YDR121W	89	0.000750515	9.78434e-08	0.000312799	0.0598787	1.41036	1.18759
bc-YMR187C	405	0.000780716	4.66625e-07	0.000683099	0.057129	1.4101	1.18748
bc-YBR267W	39	0.00101903	4.18425e-06	0.00204554	0.0887791	1.40985	1.18737
bc-YBR007C	98	0.000678216	1.19652e-07	0.000345908	-0.246529	1.40948	1.18721
bc-YPR014C	21	0.000652845	7.32311e-08	0.000270613	0.00108085	1.40914	1.18707
bc-YNL021W	247	0.000716138	1.39656e-07	0.000373706	-0.0676473	1.40872	1.18689
bc-YGR026W	174	0.000725786	1.01479e-07	0.000318557	-0.0169915	1.40865	1.18686
bc-YLR204W	76	0.000682815	1.14743e-07	0.000338738	-0.0731962	1.4086	1.18684
bc-YPL229W	75	0.000853588	1.54188e-06	0.00124172	-0.013148	1.40822	1.18668
bc-YIL119C	43	0.000655801	8.55868e-08	0.000292552	-0.0486508	1.40818	1.18667
bc-YOR069W-1	118	0.000661661	6.81666e-08	0.000261087	-0.0884064	1.4081	1.18663
bc-YLR382C	90	0.000711677	1.71889e-07	0.000414595	-0.00594012	1.40794	1.18657
bc-YJR033C	202	0.000799782	5.05794e-07	0.000711192	0.239494	1.40723	1.18627
bc-YLL016W	107	0.000929692	2.46254e-06	0.00156925	-0.201943	1.40705	1.18619
bc-YLR239C	53	0.000762506	1.29754e-07	0.000360214	-0.0497384	1.40676	1.18607
bc-YOR246C	107	0.000901568	2.0207e-06	0.00142151	0.124986	1.40667	1.18603
bc-YGR266W	112	0.000808276	1.59626e-07	0.000399532	0.103355	1.40601	1.18575
bc-YLR102C	287	0.000741911	1.26745e-07	0.000356013	-0.010449	1.406	1.18575
bc-YML101C	105	0.000798737	1.49425e-07	0.000386556	0.035364	1.40541	1.1855
bc-YDR171W	214	0.000733493	1.22283e-07	0.00034969	0.085877	1.40535	1.18548
bc-YNL254C	76	0.000700164	1.30394e-07	0.0003611	-0.085405	1.40478	1.18524
bc-YGR149W	80	0.000777772	1.3343e-07	0.000365281	-0.00881502	1.4044	1.18507
bc-YBL059W	42	0.000740387	1.27805e-07	0.000357498	0.303519	1.40437	1.18506
bc-YJL052W	52	0.000739582	1.08379e-07	0.000329209	-0.21644	1.40435	1.18505
bc-YOR366W	7	0.000797232	1.73216e-07	0.000416193	0.0800449	1.40412	1.18496
bc-YNL071W	388	0.000819815	8.171e-07	0.000903936	-0.0363451	1.40408	1.18494
bc-YGR054W	67	0.000737772	1.7594e-07	0.000419452	-0.0839513	1.40372	1.18479
bc-YNR049C	195	0.000849894	4.92101e-07	0.000701499	-0.0778515	1.40365	1.18476
bc-YDR500C-1	239	0.00104737	1.95879e-06	0.00139957	0.384665	1.40348	1.18469
bc-YPL101W	65	0.000680272	1.03543e-07	0.000321781	-0.273777	1.40216	1.18413
bc-YOR079C	221	0.000796105	6.03482e-07	0.000776841	0.0685989	1.40212	1.18411
bc-YKR058W	45	0.000809352	1.38759e-07	0.000372504	0.348403	1.40183	1.18399
bc-YGR270W	183	0.000834556	8.5808e-07	0.000926326	0.25833	1.40121	1.18373
bc-YDR209C	49	0.000841661	1.13916e-06	0.00106732	-0.0870169	1.40113	1.18369
bc-YCL036W	80	0.000864941	1.62832e-07	0.000403524	0.48643	1.40075	1.18353
bc-YKR093W	70	0.00088896	2.18673e-06	0.00147876	-0.104903	1.40004	1.18323
bc-YLR353W	101	0.000706278	1.06088e-07	0.000325712	-0.0954751	1.39998	1.18321
bc-YNL201C	186	0.000770205	1.25557e-07	0.000354341	0.060123	1.39994	1.18319
bc-YBL039W-A	99	0.000705031	1.07675e-07	0.000328138	0.0389652	1.39992	1.18318
bc-YGR032W	191	0.000851555	1.541e-06	0.00124137	-0.0869173	1.39959	1.18304
bc-YJR086W	87	0.000769084	3.7672e-07	0.000613775	-0.0673655	1.39948	1.183
bc-YKR066C	294	0.000740558	3.91751e-07	0.0006259	-0.08195	1.39937	1.18295
bc-YFR038W-2	139	0.000696844	1.15178e-07	0.000339378	-0.0232393	1.39934	1.18294
bc-YGL051W	83	0.000881538	7.613e-07	0.000872525	0.164676	1.399	1.1828
bc-YNL230C	43	0.000724669	9.44646e-08	0.000307351	0.00255769	1.39891	1.18276
bc-YKR028W	87	0.000971332	1.78843e-06	0.00133732	0.132972	1.39866	1.18265
bc-YPL073C	60	0.000811639	7.21965e-07	0.000849685	0.0427316	1.39795	1.18235
bc-YFR012W-A	323	0.000777487	5.08527e-07	0.000713111	0.10174	1.39779	1.18228
bc-YDR421W	153	0.000754867	5.6434e-07	0.000751226	-0.143495	1.39773	1.18225
bc-YDL051W	73	0.000701171	1.04778e-07	0.000323695	-0.214254	1.3976	1.1822
bc-YJL138C	123	0.000852475	3.5608e-07	0.000596725	0.363373	1.39747	1.18215
bc-YML100W	106	0.000746186	6.80395e-07	0.00082486	-0.192305	1.39731	1.18208
bc-YGL217C	11	0.000819253	7.34138e-08	0.00027095	0.127524	1.3969	1.1819
bc-YJR151C	56	0.000694252	1.0054e-07	0.000317081	-0.0401895	1.39686	1.18189
bc-YBR149W	222	0.000743888	2.25214e-07	0.000474567	0.0228226	1.39641	1.1817
bc-YHL045W	87	0.000720118	1.11202e-07	0.000333469	0.0387716	1.39641	1.1817
bc-YHR032W	20	0.00102812	2.07117e-06	0.00143916	-0.175439	1.39624	1.18162
bc-YDR388W	115	0.000778417	4.7608e-07	0.000689985	0.0419776	1.39564	1.18137
bc-YBR165W	244	0.000763863	5.03574e-07	0.000709629	0.0404859	1.39545	1.18129
bc-YOR378W	128	0.000663968	9.7289e-08	0.000311912	-0.132788	1.39536	1.18125
bc-YBR210W	127	0.000872895	9.66406e-07	0.000983059	-0.0160167	1.39534	1.18124
bc-YDL052C	142	0.000816588	4.53108e-07	0.000673133	0.160741	1.39472	1.18098
bc-YMR037C	111	0.000841527	2.00397e-07	0.000447658	0.358482	1.39447	1.18088
bc-YNL001W	89	0.000735839	1.46699e-07	0.000383013	-0.107197	1.39379	1.18059
bc-YGL263W	176	0.000713686	1.06863e-07	0.0003269	-0.0700423	1.39372	1.18056
bc-YJR009C	373	0.000775235	4.8419e-07	0.000695838	-0.0105145	1.39361	1.18051
bc-YGL107C	109	0.000810252	1.32456e-06	0.00115089	0.0894712	1.39341	1.18043
bc-YCR087C-A	103	0.000711513	1.31266e-07	0.000362306	0.0686436	1.39273	1.18014
bc-YPL002C	15	0.00124897	1.25249e-06	0.00111915	0.769803	1.39193	1.1798
bc-YFL026W-1	134	0.000696746	1.11085e-07	0.000333294	-0.133842	1.39186	1.17977
bc-YJR035W	164	0.000778434	5.09709e-07	0.000713939	0.014536	1.39168	1.1797
bc-YPR198W	118	0.000734464	1.14005e-07	0.000337646	0.130553	1.3901	1.17903
bc-YEL049W	103	0.00087352	6.36456e-07	0.000797782	0.0476628	1.39008	1.17902
bc-YOR163W	107	0.000958932	2.58345e-06	0.00160731	0.082875	1.38949	1.17877
bc-YDL134C-A	229	0.000848312	1.12434e-06	0.00106035	-0.0806605	1.38938	1.17872
bc-YCL074W	59	0.000674425	9.90587e-08	0.000314736	-0.0446227	1.38902	1.17857
bc-YNR002C	59	0.000930036	2.9518e-06	0.00171808	-0.20593	1.38894	1.17853
bc-YHR017W	299	0.000729405	4.03812e-07	0.000635462	-0.107041	1.3883	1.17826
bc-YKR091W-1	354	0.000816002	5.23613e-07	0.000723611	0.175016	1.3883	1.17826
bc-YHR150W	142	0.000785312	1.36657e-07	0.000369671	-0.0041614	1.38806	1.17816
bc-YPR120C	126	0.000901559	7.56328e-07	0.000869671	0.530848	1.38778	1.17804
bc-YHR136C	114	0.000734194	7.07085e-07	0.000840884	-0.199603	1.38776	1.17803
bc-YPL174C	87	0.000840625	1.03436e-06	0.00101704	0.176753	1.38714	1.17777
bc-YKL217W	39	0.000702545	9.06276e-08	0.000301044	0.0130018	1.38652	1.17751
bc-YML034W	97	0.000932384	2.08536e-06	0.00144408	-0.140631	1.3865	1.1775
bc-YOR209C	65	0.000749152	1.21875e-07	0.000349106	0.0468548	1.38619	1.17737
bc-YDR128W	55	0.000830252	1.26502e-06	0.00112473	-0.0965564	1.38581	1.1772
bc-YNL301C	83	0.00067215	1.03907e-07	0.000322347	-0.0566581	1.38573	1.17717
bc-YBR217W	89	0.000720842	1.23391e-07	0.000351271	0.0783944	1.38538	1.17702
bc-YPR184W	115	0.000710793	9.61893e-08	0.000310144	0.0100048	1.38496	1.17684
bc-YNL129W	145	0.000812119	1.27373e-06	0.0011286	-0.118624	1.38489	1.17681
bc-YFR044C	107	0.000753598	1.45204e-07	0.000381056	-0.0186242	1.38396	1.17642
bc-YDR462W	127	0.000805258	1.05635e-07	0.000325016	0.521604	1.38392	1.1764
bc-YDL036C-1	85	0.000740558	1.05683e-07	0.00032509	0.206546	1.38392	1.1764
bc-YGL064C	312	0.000788915	3.08506e-07	0.000555433	0.336947	1.38367	1.17629
bc-YLR217W	115	0.000853328	1.42561e-06	0.00119399	-0.141269	1.3835	1.17622
bc-YDR078C	79	0.000705719	1.23497e-07	0.000351421	0.0513019	1.38237	1.17574
bc-YBR130C	345	0.000778318	2.28286e-07	0.000477792	0.114861	1.38163	1.17543
bc-YDL231C	457	0.00078495	4.93172e-07	0.000702262	-0.0270937	1.38123	1.17526
bc-YGL202W-2	364	0.000765041	5.04335e-07	0.000710165	-0.0127551	1.38123	1.17526
bc-YDR272W	109	0.000803407	5.52329e-07	0.000743188	0.022143	1.38121	1.17525
bc-YDR120C	55	0.000686607	8.91986e-08	0.000298661	-0.0666591	1.38079	1.17507
bc-YPL096C-A	313	0.000712821	3.43966e-07	0.000586486	-0.0698813	1.38057	1.17498
bc-YJR005C-A	89	0.000832019	1.87966e-06	0.00137101	-0.119206	1.38042	1.17491
bc-YDR077W	98	0.00072534	1.4876e-07	0.000385695	-0.0321617	1.37965	1.17458
bc-YDR245W	43	0.000792737	2.5122e-07	0.000501218	0.17304	1.37925	1.17442
bc-YOR351C	253	0.000689535	1.61384e-07	0.000401726	-0.0367738	1.37896	1.17429
bc-YDL124W	72	0.000714666	1.11664e-07	0.000334161	-0.16688	1.37878	1.17422
bc-YDL214C	7	0.002319	1.40145e-05	0.00374359	0.404928	1.37861	1.17414
bc-YPL009C	151	0.000740229	1.34181e-07	0.000366307	0.127393	1.37827	1.174
bc-YFR043C	124	0.000814723	8.3349e-07	0.000912957	0.0598641	1.37811	1.17393
bc-YGL082W	264	0.000856756	2.80231e-07	0.000529368	0.392598	1.37803	1.17389
bc-YJL070C	202	0.000718977	2.13265e-07	0.000461807	-0.0563702	1.37797	1.17387
bc-YDR293C	88	0.000701143	1.04208e-07	0.000322813	0.00452381	1.37718	1.17353
bc-YMR089C	76	0.000767477	9.66163e-08	0.000310832	0.180161	1.37633	1.17317
bc-YAL044W-A	217	0.000752791	6.26895e-07	0.000791767	-0.130973	1.37599	1.17302
bc-YCL060C	39	0.000735806	1.19874e-07	0.000346228	0.292216	1.37593	1.173
bc-YMR194W	86	0.000738742	1.27413e-07	0.000356949	-0.0169684	1.37556	1.17284
bc-YPR149W	156	0.000760633	6.21536e-07	0.000788376	-0.0952875	1.37555	1.17284
bc-YLR094C	60	0.000746657	1.66186e-07	0.00040766	0.0398514	1.37551	1.17282
bc-YNL289W	12	0.00104705	9.82475e-08	0.000313445	1.22734	1.37542	1.17278
bc-YKR064W	125	0.000947583	1.95607e-06	0.0013986	-0.0325502	1.37523	1.1727
bc-YLR384C	130	0.000974255	1.62356e-06	0.00127419	0.0997752	1.37521	1.17269
bc-YHR104W	41	0.000890763	1.94433e-07	0.000440946	0.501674	1.37486	1.17254
bc-YDL078C	396	0.000838777	8.66871e-07	0.000931059	0.00354118	1.37433	1.17232
bc-YOR023C	349	0.00074879	6.08505e-07	0.000780067	-0.103475	1.37425	1.17228
bc-YLR187W	156	0.000931473	2.10896e-06	0.00145223	-0.0838078	1.37424	1.17228
bc-YER040W	37	0.000650979	6.68818e-08	0.000258615	-0.162129	1.37387	1.17212
bc-YBL036C	182	0.000721995	1.4978e-07	0.000387014	-0.113342	1.37378	1.17208
bc-YKR051W	27	0.00214306	1.14299e-05	0.00338082	1.06835	1.37373	1.17206
bc-YEL041W-2	28	0.000645238	6.15038e-08	0.000248	0.00804258	1.37357	1.17199
bc-YGL243W	164	0.000754847	1.32334e-07	0.000363777	0.100654	1.37334	1.1719
bc-YMR278W	65	0.000666738	9.49702e-08	0.000308172	-0.153931	1.37319	1.17183
bc-YDR336W	66	0.000869558	1.52597e-07	0.000390637	0.726228	1.37258	1.17157
bc-YLR451W	205	0.000995422	2.40507e-06	0.00155083	0.0745895	1.37132	1.17103
bc-YBL091C	310	0.000882453	1.05681e-06	0.00102801	0.267424	1.37017	1.17054
bc-YPR098C-2	113	0.000716335	9.92812e-08	0.000315089	-0.0363921	1.36966	1.17033
bc-YGL237C-2	65	0.000686739	9.66764e-08	0.000310928	-0.0797712	1.3694	1.17021
bc-YLL026W	92	0.000796668	1.21443e-07	0.000348486	0.391295	1.3694	1.17021
bc-YLR390W	120	0.000695959	9.64663e-08	0.00031059	-0.0924646	1.36937	1.1702
bc-YBR206W	9	0.0016524	9.20395e-06	0.0030338	-0.259726	1.36928	1.17016
bc-YMR143W-1	14	0.00137526	3.74782e-06	0.00193593	0.0952209	1.36927	1.17016
bc-YDR213W	31	0.0008639	1.3822e-06	0.00117567	-0.155176	1.36896	1.17002
bc-YDR051C	64	0.000672449	1.21746e-07	0.000348921	-0.157388	1.36838	1.16978
bc-YJL132W-2	231	0.000797507	6.01336e-07	0.000775458	0.117248	1.36755	1.16942
bc-YGR279C	154	0.000902423	1.76645e-06	0.00132908	-0.128003	1.36753	1.16941
bc-YGR031W	91	0.000660642	9.46259e-08	0.000307613	-0.095586	1.36744	1.16938
bc-YOL062C	156	0.000698474	1.06333e-07	0.000326087	-0.177502	1.3673	1.16932
bc-YCL011C	44	0.000974886	4.8927e-06	0.00221195	-0.163081	1.36686	1.16913
bc-YLR351C	142	0.000762829	4.54873e-07	0.000674443	-0.0848763	1.36673	1.16907
bc-YER032W	123	0.000693232	1.08683e-07	0.000329671	-0.143495	1.36647	1.16896
bc-YJL065C	149	0.000720734	2.73965e-07	0.000523416	-0.164522	1.36641	1.16894
bc-YIL009W	50	0.000688259	6.90218e-08	0.00026272	-0.11721	1.36639	1.16893
bc-YOR208W	132	0.000821471	1.28883e-07	0.000359002	0.426441	1.36595	1.16874
bc-YCR083W	245	0.000756328	2.94969e-07	0.00054311	0.0293375	1.36587	1.16871
bc-YER120W	675	0.000869302	8.47583e-07	0.000920643	0.183608	1.3657	1.16863
bc-YLR247C	172	0.00066561	1.23322e-07	0.000351173	-0.0851011	1.36568	1.16862
bc-YOR303W-1	54	0.000739801	1.02216e-07	0.000319712	0.179859	1.36534	1.16848
bc-YJR114W	50	0.000857374	1.55704e-07	0.000394593	0.488457	1.36502	1.16834
bc-YLR460C	196	0.000785854	4.18324e-07	0.00064678	0.0222712	1.36493	1.1683
bc-YKL114C	272	0.000776654	5.98309e-07	0.000773504	0.0122317	1.36489	1.16828
bc-YJL204C	76	0.000801457	1.40402e-07	0.000374703	0.302132	1.36485	1.16827
bc-YJR021C	119	0.000691293	3.56963e-07	0.000597464	-0.140915	1.36387	1.16785
bc-YDR511W	148	0.000733927	9.90957e-08	0.000314795	0.0398407	1.36372	1.16778
bc-YNL291C	171	0.00070142	1.10174e-07	0.000331925	0.0337172	1.36343	1.16766
bc-YGL261C	131	0.000754172	1.53044e-07	0.000391208	0.0706444	1.36309	1.16751
bc-YOR385W	20	0.000646151	8.33299e-08	0.000288669	-0.544778	1.36294	1.16745
bc-YOR085W	175	0.00092082	1.51712e-06	0.00123172	0.143308	1.36263	1.16732
bc-YMR102C	69	0.000662412	7.25642e-08	0.000269377	0.018458	1.36257	1.16729
bc-YNL208W	394	0.000731355	2.33746e-07	0.000483473	-0.0462267	1.36244	1.16724
bc-YPR151C	87	0.00078416	8.94956e-07	0.000946021	-0.04227	1.36225	1.16716
bc-YHR037W	73	0.00094136	1.42415e-06	0.00119338	0.332448	1.3621	1.16709
bc-YDL230W	368	0.000750907	1.20365e-07	0.000346937	0.25044	1.36157	1.16686
bc-YOL140W	269	0.000721206	9.97621e-08	0.000315851	-0.047473	1.36132	1.16676
bc-YKL034W	200	0.000752383	2.55718e-07	0.000505685	-0.0681705	1.36106	1.16665
bc-YER158C	48	0.000686399	9.35464e-08	0.000305854	-0.113278	1.36071	1.16649
bc-YGL080W	113	0.000852846	5.32599e-07	0.000729794	0.196027	1.36031	1.16632
bc-YAL024C	70	0.000659784	7.30147e-08	0.000270212	-0.158729	1.36029	1.16632
bc-YNL023C	236	0.000952307	2.06789e-06	0.00143801	0.108732	1.35911	1.16581
bc-YML121W	58	0.000740547	9.08625e-08	0.000301434	0.135929	1.35872	1.16564
bc-YJR079W	38	0.000856799	6.76443e-07	0.000822462	-0.133367	1.35847	1.16553
bc-YEL057C	386	0.000821381	8.48024e-07	0.000920882	-0.00579792	1.35844	1.16552
bc-YKL039W	224	0.000701721	1.08413e-07	0.000329262	-0.00987525	1.35837	1.16549
bc-YJL217W	205	0.000720831	4.14175e-07	0.000643564	-0.0665222	1.35832	1.16547
bc-YDR536W	12	0.00125371	2.3115e-06	0.00152036	0.145327	1.35812	1.16538
bc-YGR295C	212	0.000805804	5.41646e-07	0.000735966	0.193838	1.35695	1.16488
bc-YHR075C	235	0.000835234	1.32134e-06	0.0011495	-0.0254681	1.35634	1.16462
bc-YDL038C	56	0.000663165	1.18628e-07	0.000344424	-0.136584	1.35617	1.16455
bc-YDR463W	130	0.000719903	1.06065e-07	0.000325676	0.119676	1.35549	1.16425
bc-YOR270C	269	0.000783653	1.40887e-07	0.000375349	0.123246	1.35543	1.16423
bc-YDR205W	78	0.00090453	2.63297e-06	0.00162264	-0.183741	1.35503	1.16406
bc-YLR410W	184	0.000945172	1.19022e-06	0.00109097	0.233282	1.35503	1.16406
bc-YER113C	133	0.000740547	6.17933e-07	0.000786087	-0.0967824	1.35494	1.16402
bc-YMR315W	156	0.000726594	1.26236e-07	0.000355297	-0.0629671	1.35491	1.164
bc-YDR191W	155	0.000980878	2.05808e-06	0.0014346	0.173073	1.35489	1.164
bc-YDR422C	98	0.000815537	1.15629e-07	0.000340043	0.604829	1.35428	1.16374
bc-YPL004C	231	0.000815214	8.16766e-07	0.000903751	0.0918439	1.35412	1.16366
bc-YHR151C	97	0.000843285	7.17965e-07	0.000847328	0.0428856	1.35411	1.16366
bc-YCL057W	151	0.00083243	4.92796e-07	0.000701995	0.229952	1.35398	1.16361
bc-YNL239W	135	0.000866273	1.50962e-07	0.000388538	0.496286	1.35367	1.16347
bc-YMR225C	33	0.000690944	9.15137e-08	0.000302512	-0.0256612	1.35358	1.16343
bc-YHL028W	90	0.000894194	1.32454e-07	0.000363943	0.69631	1.35347	1.16339
bc-YPL132W	86	0.000871843	9.39588e-07	0.000969324	0.314356	1.3532	1.16327
bc-YHR138C	201	0.000687384	1.11466e-07	0.000333866	-0.0729873	1.35303	1.1632
bc-YGR111W	264	0.000812876	1.26049e-06	0.00112271	-0.0426808	1.35301	1.16319
bc-YEL062W	166	0.00069914	1.05704e-07	0.000325122	-0.0499543	1.35221	1.16285
bc-YHR073W	102	0.00073005	1.46031e-07	0.00038214	0.0132901	1.3522	1.16284
bc-YBR014C	126	0.000765724	1.36892e-07	0.00036999	0.0857138	1.35213	1.16281
bc-YNL177C	108	0.000892233	1.34432e-06	0.00115945	0.0641111	1.35202	1.16276
bc-YCR085W	45	0.000693668	7.19554e-08	0.000268245	0.167266	1.35177	1.16266
bc-YLL021W	82	0.000668317	8.14721e-08	0.000285433	0.00954166	1.35169	1.16262
bc-YGL148W	136	0.000809221	7.09219e-07	0.000842151	0.166115	1.35157	1.16257
bc-YKR015C	110	0.000799962	1.19577e-07	0.000345799	0.463645	1.35143	1.16251
bc-YER101C	288	0.000733788	1.12546e-07	0.000335479	0.0299741	1.35137	1.16249
bc-YBR287W	122	0.000774146	4.36778e-07	0.000660891	0.166621	1.35101	1.16233
bc-YGL211W-2	71	0.000743227	1.03364e-07	0.000321502	0.232934	1.35101	1.16233
bc-YFR046C	156	0.000851204	1.79212e-06	0.0013387	-0.240608	1.35074	1.16221
bc-YJL145W	164	0.000812995	9.41364e-07	0.000970239	-0.046557	1.35068	1.16219
bc-YNL032W	103	0.000953865	2.06888e-06	0.00143836	0.0183319	1.35024	1.162
bc-YNL225C	13	0.000663896	3.54477e-08	0.000188276	0.223293	1.35022	1.16199
bc-YFR036W	70	0.000688679	8.14837e-08	0.000285453	-0.0940884	1.34973	1.16178
bc-YNR028W	93	0.00069378	1.24606e-07	0.000352996	0.0400494	1.34955	1.1617
bc-YKR103W	8	0.000669498	9.17375e-08	0.000302882	0.11214	1.34895	1.16144
bc-YLR254C	154	0.000728172	1.0453e-07	0.000323311	0.0620584	1.34879	1.16138
bc-YDR530C	56	0.00095091	1.15455e-06	0.0010745	0.114751	1.34874	1.16135
bc-YER131W	117	0.000687254	1.04003e-07	0.000322495	-0.0971457	1.34864	1.16131
bc-YDL086W	252	0.000809593	7.6298e-07	0.000873487	0.0891751	1.3486	1.16129
bc-YPL116W	77	0.000824633	1.49703e-07	0.000386915	0.534728	1.34841	1.16121
bc-YML047C	8	0.000832476	5.77468e-08	0.000240306	-0.16157	1.34832	1.16117
bc-YKL148C	18	0.000745719	8.34865e-08	0.00028894	0.37474	1.34802	1.16104
bc-YNL051W	228	0.000767048	2.92253e-07	0.000540605	0.0765617	1.34782	1.16096
bc-YIL030C	818	0.000865949	9.13603e-07	0.000955826	0.202697	1.34759	1.16086
bc-YHL040C	116	0.000718668	1.28591e-07	0.000358595	-0.0206703	1.34719	1.16068
bc-YLR096W	129	0.000690735	1.17739e-07	0.000343132	-0.0451525	1.3469	1.16056
bc-YGR234W	332	0.000833473	1.32351e-06	0.00115044	-0.0544625	1.34684	1.16053
bc-YLR020C	43	0.00111419	4.25105e-06	0.00206181	0.253592	1.34683	1.16053
bc-YNL326C	118	0.000703124	1.24998e-07	0.00035355	-0.0509367	1.34631	1.16031
bc-YOL091W	315	0.000745896	2.74281e-07	0.000523718	-0.0998571	1.34631	1.1603
bc-YLR372W	147	0.000798216	3.26631e-07	0.000571517	0.230924	1.34623	1.16027
bc-YNL212W	103	0.000698692	1.16952e-07	0.000341983	-0.0467544	1.346	1.16017
bc-YOR247W	62	0.000753787	9.00732e-07	0.000949069	-0.247907	1.34593	1.16014
bc-YBR034C	213	0.000679708	9.03977e-08	0.000300662	-0.00592492	1.34578	1.16008
bc-YJL148W	88	0.000722192	6.36155e-07	0.000797593	-0.098518	1.34571	1.16005
bc-YER110C	20	0.00124813	5.19505e-06	0.00227927	0.177536	1.34539	1.15991
bc-YPL038W-A	57	0.000702456	1.07383e-07	0.000327693	-0.223986	1.34531	1.15987
bc-YJL149W	8	0.000809125	5.29647e-08	0.000230141	0.164319	1.34507	1.15977
bc-YHR193C	116	0.000752592	3.47158e-07	0.000589201	0.124644	1.34504	1.15976
bc-YIL153W	276	0.000799529	6.78776e-07	0.000823878	0.206453	1.34486	1.15968
bc-YFR032C-A	70	0.000774907	2.10948e-07	0.000459291	0.130439	1.34471	1.15961
bc-YBR100W	142	0.000677828	1.16212e-07	0.000340899	-0.123914	1.34451	1.15953
bc-YJR118C	54	0.000701762	1.01929e-07	0.000319264	0.0134909	1.3445	1.15952
bc-YGR283C	157	0.000627961	7.95352e-08	0.00028202	-0.164454	1.34399	1.15931
bc-YOR323C	10	0.000752286	9.96737e-08	0.000315711	0.208723	1.34387	1.15925
bc-YNR012W	139	0.000806353	9.06135e-07	0.000951911	0.0622627	1.34376	1.15921
bc-YGL077C	142	0.000753004	1.0028e-06	0.0010014	-0.0224827	1.34357	1.15912
bc-YHR077C	179	0.000724339	8.94336e-08	0.000299054	-0.0256209	1.34313	1.15893
bc-YJL185C	154	0.000778808	1.17321e-06	0.00108315	-0.0805127	1.34305	1.1589
bc-YLR059C	140	0.000702659	1.44138e-07	0.000379655	-0.0495722	1.34299	1.15888
bc-YGL244W	93	0.000829133	8.20669e-07	0.000905908	0.0686086	1.3427	1.15875
bc-YML042W	35	0.000777972	1.04807e-07	0.00032374	0.438902	1.34226	1.15856
bc-YFR055W	32	0.000678841	6.91361e-08	0.000262937	0.128109	1.34213	1.1585
bc-YBR239C	190	0.000707411	1.38729e-07	0.000372463	-0.0741241	1.3421	1.15849
bc-YNL134C	164	0.000888267	1.18761e-06	0.00108978	0.223599	1.34183	1.15837
bc-YGL176C	102	0.00072125	1.18574e-07	0.000344346	-0.0366069	1.341	1.15802
bc-YGR015C	198	0.000833039	5.30354e-07	0.000728254	0.436143	1.34059	1.15784
bc-YBR158W	20	0.000664841	8.59162e-08	0.000293115	-0.0144032	1.34012	1.15764
bc-YGR137W	90	0.000780804	5.71388e-07	0.000755902	-0.139547	1.33988	1.15753
bc-YBR215W	130	0.000757756	1.42027e-07	0.000376865	0.0428873	1.33896	1.15713
bc-YGR129W	231	0.00075174	1.30392e-07	0.000361098	0.0297034	1.33881	1.15707
bc-YAL049C	170	0.000864568	1.20104e-06	0.00109592	0.035567	1.33863	1.15699
bc-YIL093C	12	0.00101841	1.31626e-07	0.000362803	0.561186	1.3386	1.15698
bc-YLR287C-A	123	0.000683621	1.12822e-07	0.000335889	-0.00802803	1.33841	1.15689
bc-YDL206W	227	0.000721192	5.78343e-07	0.000760489	-0.0976358	1.3384	1.15689
bc-YER129W	139	0.000749621	1.37495e-07	0.000370803	-0.0330445	1.33838	1.15688
bc-YDL237W	152	0.000897587	2.15803e-06	0.00146902	-0.112807	1.33829	1.15684
bc-YJL020C-2	88	0.000748044	1.09155e-07	0.000330386	-0.006817	1.33828	1.15684
bc-YPL250C	76	0.000690747	9.97498e-08	0.000315832	0.0151772	1.33824	1.15682
bc-YOL048C-2	244	0.000766855	5.26657e-07	0.000725711	-0.0168086	1.33776	1.15662
bc-YBL102W	167	0.000774917	2.47038e-07	0.00049703	0.128721	1.3377	1.15659
bc-YGL085W	105	0.000683547	9.95132e-08	0.000315457	-0.0173511	1.33743	1.15647
bc-YLR325C	77	0.000686641	9.3157e-08	0.000305216	-0.100455	1.33698	1.15628
bc-YHL021C	160	0.000714099	1.23944e-07	0.000352057	-0.0542404	1.33682	1.15621
bc-YER143W	147	0.000798417	4.30644e-07	0.000656234	0.0601896	1.33667	1.15614
bc-YHL006C	131	0.000691721	1.24308e-07	0.000352573	-0.0831036	1.33634	1.156
bc-YIL015C-A	89	0.000770123	9.72821e-08	0.000311901	0.123963	1.33611	1.1559
bc-YFL003C	125	0.000803927	3.19334e-07	0.000565097	-0.0223865	1.33601	1.15586
bc-YJR128W	75	0.000662254	1.05497e-07	0.000324803	-0.16224	1.33527	1.15554
bc-YKL094W	165	0.000896088	2.48315e-06	0.0015758	-0.0301437	1.33522	1.15552
bc-YKL043W	38	0.000651026	8.95078e-08	0.000299179	-0.229318	1.3351	1.15546
bc-YPL159C	70	0.000683875	8.57964e-08	0.00029291	0.00992822	1.33424	1.15509
bc-YPR167C	172	0.00072684	9.67904e-08	0.000311112	-0.0521859	1.33413	1.15505
bc-YER185W	93	0.000762999	4.10529e-07	0.000640726	-0.0990407	1.3334	1.15473
bc-YDR523C	77	0.000847027	5.99435e-07	0.000774232	-0.11118	1.33331	1.15469
bc-YDL099W	250	0.000719202	1.23411e-07	0.000351299	0.0308181	1.33326	1.15467
bc-YER053C-A	6	0.000997553	2.22761e-07	0.000471975	1.26693	1.33312	1.15461
bc-YNR033W-2	37	0.000797605	1.98441e-07	0.000445467	0.256891	1.33308	1.15459
bc-YDR193W	107	0.000757512	9.75806e-07	0.000987829	-0.132304	1.33255	1.15436
bc-YJL102W	188	0.000777105	4.89803e-07	0.000699859	0.0896044	1.33238	1.15429
bc-YMR084W	15	0.00069249	5.79064e-08	0.000240637	0.334842	1.33227	1.15424
bc-YDR378C	61	0.000693025	9.96047e-08	0.000315602	-0.0279431	1.33186	1.15406
bc-YOL017W	123	0.00066066	9.93905e-08	0.000315263	-0.179169	1.33162	1.15396
bc-YJL083W	33	0.000732215	1.1486e-07	0.00033891	0.21881	1.33153	1.15392
bc-YER027C-2	96	0.000745454	1.22293e-07	0.000349705	-0.176342	1.33133	1.15383
bc-YNL297C	94	0.000825721	1.91602e-06	0.0013842	0.0119681	1.33129	1.15381
bc-YLR099C	268	0.000786426	8.55823e-07	0.000925107	-0.0855078	1.33121	1.15378
bc-YGR138C	122	0.000734152	1.1504e-07	0.000339176	0.00850959	1.33111	1.15374
bc-YGL250W	147	0.000744929	3.22436e-07	0.000567835	0.0724215	1.33105	1.15371
bc-YMR152W	44	0.000907104	1.35365e-07	0.000367919	0.724192	1.331	1.15369
bc-YHR149C	17	0.00068708	1.36975e-07	0.000370102	-0.270472	1.33097	1.15368
bc-YPL179W	70	0.000691629	1.50124e-07	0.000387459	-0.164638	1.33091	1.15365
bc-YCL056C	66	0.000721368	8.8537e-08	0.000297552	0.123195	1.33006	1.15328
bc-YLR263W	150	0.000859418	9.62106e-07	0.00098087	0.182217	1.33	1.15326
bc-YFL049W	150	0.000678498	1.04882e-07	0.000323855	-0.126066	1.32995	1.15323
bc-YNL085W	45	0.000745678	1.23486e-07	0.000351406	0.24958	1.32967	1.15311
bc-YDR321W	227	0.000860372	8.83262e-07	0.00093982	0.221488	1.32963	1.1531
bc-YBR248C	205	0.000762148	1.55847e-07	0.000394775	0.120062	1.32939	1.15299
bc-YKL071W	70	0.00064792	5.40129e-08	0.000232407	-0.0419879	1.32937	1.15298
bc-YCL009C	680	0.000766177	6.65052e-07	0.000815507	0.00975406	1.32933	1.15297
bc-YKL098W	152	0.000685455	1.23777e-07	0.000351819	-0.107836	1.32886	1.15276
bc-YHL008C	79	0.000652038	1.05491e-07	0.000324794	-0.395312	1.32882	1.15275
bc-YDR127W	53	0.00082486	1.34659e-07	0.000366959	0.382062	1.32873	1.15271
bc-YHR029C	204	0.000745912	3.61279e-07	0.000601065	-0.138614	1.32863	1.15266
bc-YGL027C	399	0.000729812	2.2199e-07	0.000471159	-0.0469227	1.32849	1.1526
bc-YLR042C	35	0.000947304	1.4935e-07	0.000386458	0.717386	1.32837	1.15255
bc-YHL042W	159	0.000774063	5.55315e-07	0.000745195	0.0432498	1.3281	1.15243
bc-YLR097C	251	0.000693666	1.09483e-07	0.000330883	-0.116154	1.32771	1.15226
bc-YHR066W	9	0.00256832	3.12013e-05	0.00558581	0.332864	1.32769	1.15225
bc-YHL019C	139	0.000915839	1.61934e-06	0.00127253	0.0266706	1.3276	1.15221
bc-YLR180W	64	0.000722571	8.11159e-08	0.000284809	0.00236576	1.32739	1.15212
bc-YJL105W	112	0.000819244	1.21078e-06	0.00110036	0.0782052	1.32716	1.15202
bc-YIL135C	265	0.00072802	1.12375e-07	0.000335224	0.0160313	1.32705	1.15197
bc-YLR375W	180	0.000812636	6.87545e-07	0.000829183	0.0836761	1.32641	1.1517
bc-YOL117W	39	0.000636199	7.4729e-08	0.000273366	-0.00189847	1.32596	1.1515
bc-YKL213C	21	0.000895341	2.31761e-07	0.000481415	0.696002	1.32592	1.15149
bc-YLR053C	8	0.00102505	1.9701e-07	0.000443858	0.860695	1.32516	1.15116
bc-YDR268W	37	0.000762525	1.38604e-07	0.000372295	0.0642921	1.32514	1.15115
bc-YBR139W	295	0.000846017	1.17094e-06	0.0010821	0.106317	1.32498	1.15108
bc-YER155C-1	53	0.000843882	1.72747e-07	0.000415628	0.280525	1.32464	1.15093
bc-YDR399W	35	0.000677875	8.46603e-08	0.000290964	-0.2173	1.32416	1.15072
bc-YPL039W	68	0.000738808	1.16952e-07	0.000341983	-0.0260886	1.32407	1.15068
bc-YKR098C	117	0.000880616	1.06817e-06	0.00103353	0.111184	1.32406	1.15068
bc-YER184C	16	0.000574193	5.38306e-08	0.000232014	-0.267468	1.32402	1.15066
bc-YBL061C	217	0.000749605	4.92367e-07	0.000701689	-0.0582823	1.32387	1.1506
bc-YPL095C	101	0.000749286	1.53889e-07	0.000392286	-0.0439545	1.32374	1.15054
bc-YOR334W	65	0.000907396	2.53561e-06	0.00159236	-0.15641	1.3235	1.15043
bc-YGL129C	118	0.000822244	1.08526e-06	0.00104176	-0.00542511	1.32335	1.15037
bc-YPR022C	85	0.000717773	8.24446e-08	0.000287132	0.119654	1.32321	1.15031
bc-YLR292C	219	0.000872392	3.43571e-07	0.000586149	0.399042	1.32313	1.15027
bc-YLR120C	98	0.000790424	1.26641e-06	0.00112535	-0.0966833	1.32309	1.15026
bc-YLR388W	45	0.000884857	1.27049e-06	0.00112716	-0.205368	1.32306	1.15024
bc-YGL095C	43	0.000856754	1.84056e-07	0.000429018	0.122661	1.32298	1.15021
bc-YKR036C	356	0.000781259	4.73498e-07	0.000688112	0.0716035	1.32285	1.15015
bc-YJR097W	50	0.000698661	1.05467e-07	0.000324757	-0.0403923	1.32277	1.15012
bc-YIL160C	279	0.000764321	2.52959e-07	0.00050295	0.103941	1.32273	1.1501
bc-YJL181W	231	0.000823905	1.78808e-06	0.00133719	-0.0491826	1.32235	1.14993
bc-YMR071C	87	0.000834381	1.63019e-07	0.000403756	0.226115	1.32221	1.14987
bc-YKR032W	12	0.000715237	7.80322e-08	0.000279342	0.485331	1.32205	1.1498
bc-YOR051C	117	0.00080029	6.92833e-07	0.000832366	0.0998394	1.32181	1.1497
bc-YIR025W	77	0.000864054	8.42758e-07	0.000918018	0.0735376	1.32177	1.14968
bc-YLR419W	141	0.000725699	1.25577e-07	0.000354368	-0.0385949	1.32151	1.14957
bc-YPL220W	171	0.00078132	1.14744e-06	0.00107118	-0.0563539	1.32118	1.14943
bc-YGR157W	43	0.000830136	8.33755e-08	0.000288748	0.318707	1.3207	1.14922
bc-YLR113W	141	0.000786236	1.11637e-07	0.000334122	0.403449	1.32052	1.14914
bc-YOL137W	147	0.000843441	1.28971e-06	0.00113565	0.035897	1.32047	1.14912
bc-YKL142W	210	0.000725293	1.19566e-07	0.000345783	-0.137077	1.32035	1.14907
bc-YDL027C	170	0.000785072	1.58413e-07	0.000398011	0.18099	1.32015	1.14898
bc-YKL127W	341	0.000739598	5.81179e-07	0.000762351	-0.102038	1.32013	1.14897
bc-YDR307W	157	0.000704572	8.8235e-08	0.000297044	-0.0573262	1.31989	1.14886
bc-YDR481C	274	0.000806041	7.36228e-07	0.000858037	0.0852306	1.31968	1.14877
bc-YGR055W	93	0.000652719	1.00591e-07	0.000317161	-0.210147	1.31959	1.14874
bc-YOR014W	68	0.000776347	1.1125e-07	0.000333541	0.329595	1.31958	1.14873
bc-YGL117W	272	0.000777763	5.83305e-07	0.000763744	0.0855047	1.31956	1.14872
bc-YDR395W	162	0.000842857	3.87884e-07	0.000622803	0.409149	1.3191	1.14852
bc-YLR425W	103	0.000883982	1.51353e-06	0.00123026	-0.206669	1.31868	1.14834
bc-YEL003W	305	0.000761313	3.09196e-07	0.000556054	0.0963661	1.31849	1.14825
bc-YPR145W	184	0.000833151	3.72108e-07	0.000610007	0.258272	1.31801	1.14805
bc-YJL213W	72	0.000745831	1.38676e-07	0.000372392	0.209522	1.31798	1.14803
bc-YER139C	82	0.00100917	3.01064e-06	0.00173512	0.196293	1.31786	1.14798
bc-YNL153C	89	0.000932954	1.08768e-06	0.00104292	0.423992	1.31765	1.14789
bc-YMR068W	132	0.000736938	1.15767e-07	0.000340245	0.172843	1.31748	1.14781
bc-YIL173W	103	0.000922124	1.19379e-06	0.00109261	0.36189	1.31722	1.1477
bc-YBR244W	136	0.000728668	2.25812e-07	0.000475197	-0.00682082	1.31691	1.14757
bc-YGR173W	197	0.000796925	5.39276e-07	0.000734354	0.096336	1.31685	1.14754
bc-YBL047C	41	0.00113502	5.93583e-06	0.00243636	0.080254	1.31656	1.14741
bc-YMR204C	73	0.000707421	1.08684e-07	0.000329672	0.0375367	1.31637	1.14733
bc-YBL011W	75	0.000883584	1.95138e-06	0.00139692	0.00960638	1.31602	1.14718
bc-YBR226C	50	0.000929165	1.92037e-07	0.00043822	0.352451	1.31589	1.14712
bc-YDR079C-A	13	0.000731267	1.21198e-07	0.000348135	0.026891	1.3158	1.14708
bc-YER115C	183	0.000699155	9.27998e-08	0.000304631	-0.0221852	1.31574	1.14706
bc-YJL196C-2	131	0.000920133	2.87347e-06	0.00169513	-0.149585	1.31525	1.14684
bc-YOR342C	98	0.000796827	8.19717e-07	0.000905382	-0.0481522	1.31447	1.1465
bc-YPL183C	162	0.000753106	1.38199e-07	0.000371752	0.0897049	1.31426	1.14641
bc-YJL051W	60	0.000806664	5.49487e-07	0.000741274	0.170455	1.31423	1.1464
bc-YLL001W	83	0.000759476	1.51345e-07	0.000389031	-0.166189	1.3136	1.14613
bc-YMR297W	56	0.0006507	1.26444e-07	0.00035559	-0.0714566	1.3134	1.14604
bc-YJL062W-A	38	0.00115495	3.48279e-06	0.00186622	0.0479385	1.31337	1.14603
bc-YGL158W	157	0.000752998	3.31458e-07	0.000575724	-0.00457516	1.31314	1.14592
bc-YOR005C	126	0.00079667	1.43154e-07	0.000378357	0.134113	1.31294	1.14584
bc-YHR161C	284	0.000810855	7.57847e-07	0.000870544	0.188593	1.31291	1.14582
bc-YHR117W	160	0.000830686	1.3674e-07	0.000369783	0.484644	1.31288	1.14581
bc-YBR090C	219	0.000686553	1.00749e-07	0.000317409	-0.177068	1.31285	1.1458
bc-YDL171C	216	0.000722597	1.3273e-07	0.000364322	0.0602175	1.31271	1.14573
bc-YNL089C-1	47	0.000828162	7.56245e-07	0.000869624	0.110287	1.3127	1.14573
bc-YOR126C	235	0.00076935	1.26508e-07	0.00035568	0.0632929	1.31168	1.14529
bc-YHR207C	174	0.000748394	5.14778e-07	0.00071748	-0.122639	1.31133	1.14514
bc-YKL087C	40	0.000907231	2.3135e-06	0.00152102	-0.0157672	1.31132	1.14513
bc-YHR195W	19	0.000743398	2.92458e-08	0.000171014	-0.000703569	1.31113	1.14505
bc-YLR363C	133	0.000711981	1.13334e-07	0.000336652	-0.0424469	1.31074	1.14488
bc-YDL012C	228	0.000812066	1.06248e-06	0.00103076	0.0487447	1.31066	1.14484
bc-YOR267C	175	0.000701512	1.11453e-07	0.000333846	-0.0487458	1.31065	1.14484
bc-YMR138W	424	0.000723396	3.05634e-07	0.000552841	-0.0392063	1.31064	1.14483
bc-YGR136W	76	0.000784343	1.69487e-07	0.000411688	0.135227	1.3105	1.14477
bc-YGL203C	166	0.000731839	3.30893e-07	0.000575233	-0.112625	1.31046	1.14475
bc-YHL043W	12	0.000573339	3.59084e-08	0.000189495	-0.178114	1.3104	1.14473
bc-YNR032C-A	263	0.000816198	4.50544e-07	0.000671226	0.322453	1.31021	1.14464
bc-YPL123C	214	0.000945007	1.59759e-06	0.00126396	0.190881	1.31018	1.14463
bc-YGR014W	78	0.000717386	1.06835e-07	0.000326856	0.0129911	1.30995	1.14453
bc-YPL165C-2	124	0.000743878	8.72012e-08	0.000295299	-0.0889386	1.30993	1.14452
bc-YMR199W	236	0.000724076	1.27432e-07	0.000356976	0.00310484	1.30989	1.1445
bc-YOR129C	109	0.00074252	4.39912e-07	0.000663259	-0.216645	1.30955	1.14436
bc-YJR040W	161	0.000775654	9.21298e-08	0.000303529	0.34367	1.3095	1.14433
bc-YOR216C	118	0.000755647	3.51408e-07	0.000592796	0.0334854	1.30948	1.14433
bc-YGR022C	38	0.000729686	1.30465e-07	0.000361199	0.0720964	1.30874	1.144
bc-YOR258W	103	0.000714667	1.18778e-07	0.000344642	-0.020791	1.30851	1.1439
bc-YJL188C	20	0.0013075	6.59823e-06	0.0025687	0.562317	1.30841	1.14386
bc-YER163C	261	0.000727339	1.28526e-07	0.000358506	0.0208405	1.30831	1.14381
bc-YNR048W	248	0.000730582	1.89227e-07	0.000435003	0.00471728	1.3081	1.14372
bc-YGL105W	70	0.000757298	1.43222e-07	0.000378447	0.0393084	1.30787	1.14362
bc-YPR197C	138	0.000703254	9.5239e-08	0.000308608	0.018204	1.30787	1.14362
bc-YMR306C-A	8	0.00072119	8.78906e-08	0.000296463	0.52215	1.30773	1.14356
bc-YHR030C	190	0.00084017	1.32128e-06	0.00114947	0.0331234	1.30725	1.14335
bc-YPL058C	87	0.000783547	1.57954e-07	0.000397435	0.160143	1.30718	1.14332
bc-YDR410C	97	0.000952485	1.24914e-06	0.00111765	-0.0269077	1.30696	1.14322
bc-YGL060W	137	0.00100837	6.95569e-07	0.000834008	0.721278	1.30683	1.14317
bc-YBR042C	55	0.000896027	1.36644e-06	0.00116895	0.159583	1.30665	1.14309
bc-YDR506C-2	39	0.000728493	1.01238e-07	0.000318179	0.186262	1.3064	1.14298
bc-YDL238C	35	0.000715742	1.54377e-07	0.000392908	0.106872	1.30632	1.14294
bc-YGL126W	179	0.000842891	9.68175e-07	0.000983959	0.0487866	1.30618	1.14288
bc-YOR050C	139	0.000765943	1.72958e-07	0.000415883	0.0625145	1.30598	1.1428
bc-YKL177W	43	0.000668289	1.17916e-07	0.000343389	-0.395405	1.30555	1.14261
bc-YGR236C	255	0.000812773	7.11416e-07	0.000843455	-0.0312241	1.30554	1.1426
bc-YHR064C	56	0.000752374	1.57365e-07	0.000396693	0.0721365	1.3055	1.14259
bc-YLR210W	363	0.000755281	5.98473e-07	0.00077361	-0.173031	1.30534	1.14252
bc-YFL053W	84	0.000681952	1.00262e-07	0.000316642	-0.183518	1.30534	1.14252
bc-YBR132C	51	0.000782894	1.94204e-07	0.000440686	0.0958459	1.30525	1.14247
bc-YNL052W	83	0.000729744	2.74483e-07	0.000523912	-0.141947	1.30525	1.14247
bc-YEL011W	41	0.000704994	1.39788e-07	0.000373882	-0.0663147	1.30522	1.14246
bc-YER065C	67	0.00081836	1.15311e-06	0.00107383	0.00613906	1.3052	1.14246
bc-YGR010W	126	0.000656734	7.91928e-08	0.000281412	-0.0938092	1.30504	1.14239
bc-YLR220W	141	0.000735467	1.52182e-07	0.000390105	-0.0580674	1.305	1.14237
bc-YNR013C	169	0.000791997	6.31771e-07	0.00079484	0.0511656	1.30473	1.14225
bc-YNL271C	86	0.000692816	8.98914e-08	0.000299819	-0.0216635	1.3047	1.14223
bc-YDL013W	284	0.000769845	4.90411e-07	0.000700294	0.00489779	1.30442	1.14211
bc-YDR386W	146	0.000709211	1.3123e-07	0.000362257	-0.0987698	1.30442	1.14211
bc-YER176W	170	0.000755972	3.57481e-07	0.000597897	0.127932	1.30437	1.14209
bc-YCR079W	66	0.000766698	1.77193e-07	0.000420943	0.106375	1.30421	1.14202
bc-YDR428C	108	0.000854241	1.80948e-06	0.00134517	-0.0304553	1.30411	1.14198
bc-YOL039W	91	0.000682406	9.33062e-08	0.000305461	-0.148451	1.3038	1.14184
bc-YBR127C	106	0.000809555	6.97083e-07	0.000834915	0.0392163	1.30377	1.14183
bc-YEL052W	136	0.000741897	4.74049e-07	0.000688512	-0.0342613	1.30358	1.14174
bc-YBR031W	258	0.00072227	3.22538e-07	0.000567924	-0.129703	1.30343	1.14168
bc-YPR160W	40	0.000794721	1.45359e-07	0.00038126	0.0533988	1.30331	1.14163
bc-YHR127W	150	0.000786916	6.77667e-07	0.000823205	0.0582173	1.30309	1.14153
bc-YNL226W	183	0.00076524	3.40814e-07	0.000583793	0.108072	1.30302	1.1415
bc-YNL162W-2	33	0.00105622	3.04214e-06	0.00174417	-0.0958166	1.30298	1.14148
bc-YDR469W	259	0.000817139	7.92623e-07	0.000890294	0.0350541	1.30297	1.14148
bc-YLR098C	157	0.000719925	1.26023e-07	0.000354998	-0.0978404	1.30288	1.14144
bc-YDR100W	47	0.000872117	1.7847e-07	0.000422457	0.147975	1.30282	1.14141
bc-YLR389C	166	0.000854309	9.50798e-07	0.000975089	0.0107171	1.30279	1.1414
bc-YGR289C	125	0.000698683	3.17916e-07	0.000563841	-0.0642394	1.30279	1.1414
bc-YHR115C	132	0.000794447	3.01742e-07	0.00054931	0.00246816	1.3025	1.14127
bc-YER182W	123	0.000674812	9.55722e-08	0.000309148	-0.133963	1.30208	1.14109
bc-YDL149W	119	0.000714736	1.16519e-07	0.000341348	0.0281393	1.30172	1.14093
bc-YDR535C	36	0.000737372	1.28153e-07	0.000357984	-0.165711	1.3016	1.14088
bc-YLR447C	82	0.000884546	8.01256e-07	0.000895129	0.249942	1.30144	1.14081
bc-YPL207W	128	0.000694934	2.43105e-07	0.000493057	-0.219112	1.30129	1.14074
bc-YDR147W-1	398	0.00074707	4.77326e-07	0.000690888	-0.0788651	1.3009	1.14057
bc-YJL146W	130	0.000709437	1.05172e-07	0.000324302	-0.0776905	1.3009	1.14057
bc-YDL213C	345	0.00073433	3.02861e-07	0.000550328	-0.0455385	1.30071	1.14049
bc-YNL304W	70	0.000624884	6.68997e-08	0.00025865	-0.0819531	1.30051	1.1404
bc-YDR484W	174	0.000712407	1.05953e-07	0.000325505	0.0545565	1.30047	1.14038
bc-YLR338W	53	0.00119762	6.12961e-06	0.0024758	0.0945171	1.30013	1.14023
bc-YOL057W	177	0.000846686	1.87052e-06	0.00136767	-0.0847547	1.3	1.14018
bc-YLR322W	41	0.00079463	1.46308e-07	0.000382502	0.21704	1.29984	1.14011
bc-YDR147W-2	315	0.000784504	6.75443e-07	0.000821853	-0.0318895	1.2998	1.14009
bc-YGL156W	152	0.00077477	3.52692e-07	0.000593879	0.00181487	1.29963	1.14001
bc-YBR018C	192	0.000823865	8.98618e-07	0.000947954	-0.0565559	1.29957	1.13999
bc-YBL043W	40	0.000958878	3.64966e-06	0.00191041	-0.114557	1.29939	1.13991
bc-YIR028W	16	0.0013363	5.31846e-06	0.00230618	-0.00503018	1.2992	1.13982
bc-YPL183W-A-1	79	0.000703406	8.37428e-08	0.000289383	-0.0473675	1.29906	1.13976
bc-YOR276W	161	0.00071899	1.04986e-07	0.000324015	0.0562262	1.29899	1.13973
bc-YLR004C	128	0.000734396	1.31841e-07	0.000363099	-0.110141	1.29895	1.13972
bc-YKL175W	147	0.000920897	2.28661e-06	0.00151215	-0.0209537	1.29887	1.13968
bc-YNR037C	82	0.000800451	1.18865e-07	0.000344767	0.301808	1.29887	1.13968
bc-YOR364W-2	49	0.000662377	5.18869e-08	0.000227787	-0.0235448	1.29876	1.13963
bc-YHR141C	28	0.000832163	2.14158e-07	0.000462773	0.255924	1.29863	1.13957
bc-YLR218C	7	0.000848959	2.29461e-07	0.000479021	-0.748224	1.29861	1.13956
bc-YCR061W-3	95	0.000686256	1.09528e-07	0.000330949	-0.136354	1.29813	1.13936
bc-YBL019W	187	0.000775745	4.81745e-07	0.000694079	0.107614	1.29812	1.13935
bc-YNL167C	130	0.000803266	1.24239e-07	0.000352476	0.412043	1.29802	1.1393
bc-YBL005W	15	0.000694065	9.62446e-08	0.000310233	-0.621468	1.29789	1.13925
bc-YDR383C	201	0.000817522	7.41126e-07	0.000860887	0.0239028	1.29724	1.13897
bc-YMR256C	306	0.000775661	4.9038e-07	0.000700271	0.0188172	1.29708	1.13889
bc-YPL081W	12	0.000857632	9.39e-08	0.000306431	0.808925	1.29627	1.13854
bc-YOR135C	53	0.000951909	2.33367e-06	0.00152763	0.240549	1.29626	1.13853
bc-YLR049C	24	0.000791693	1.10119e-07	0.000331842	0.426759	1.29621	1.13851
bc-YPL271W	28	0.000874087	1.48388e-07	0.000385212	0.910926	1.29619	1.1385
bc-YGR247W	107	0.000725857	1.19253e-07	0.00034533	0.138042	1.29578	1.13833
bc-YKL168C	91	0.000990712	2.72696e-06	0.00165135	-0.0826873	1.29576	1.13832
bc-YLL038C	15	0.000730227	1.72976e-07	0.000415904	-0.304219	1.29575	1.13831
bc-YDR306C	39	0.000672921	7.60185e-08	0.000275715	-0.13311	1.29549	1.1382
bc-YLR044C	32	0.00273648	1.68684e-05	0.00410711	0.509278	1.29531	1.13812
bc-YIL146C	104	0.00069233	9.65663e-08	0.000310751	0.0465651	1.29506	1.13801
bc-YOR233W	85	0.000708141	9.90069e-08	0.000314654	0.0929352	1.29499	1.13797
bc-YDR529C	110	0.000863344	9.65798e-07	0.00098275	0.340527	1.29465	1.13783
bc-YNR039C	109	0.000729099	1.05026e-07	0.000324077	0.116208	1.29464	1.13782
bc-YJL132W-1	171	0.000725065	1.27987e-07	0.000357753	-0.0903805	1.29462	1.13781
bc-YDR101C	49	0.000668463	9.92131e-08	0.000314981	-0.0354433	1.29456	1.13779
bc-YDR360W	60	0.000726309	1.54329e-07	0.000392848	0.214205	1.294	1.13754
bc-YBR195C	116	0.000727384	3.67109e-07	0.000605895	-0.0855852	1.29371	1.13741
bc-YDR011W	81	0.000718592	9.30959e-08	0.000305116	0.0920237	1.29363	1.13738
bc-YDR109C	108	0.000807325	7.88955e-07	0.000888231	0.128147	1.29359	1.13736
bc-YGR097W	98	0.000896863	1.74772e-06	0.00132201	0.0708947	1.29345	1.1373
bc-YPR013C	210	0.000724134	4.35298e-07	0.000659771	-0.0395615	1.29336	1.13726
bc-YDR250C	53	0.00103594	1.04763e-06	0.00102354	0.823344	1.29327	1.13722
bc-YGR242W	36	0.000675621	5.301e-08	0.000230239	-0.0461338	1.29318	1.13718
bc-YBL064C	56	0.000685553	7.85093e-08	0.000280195	-0.219506	1.29315	1.13717
bc-YOR239W-1	13	0.000667911	6.29607e-08	0.00025092	-0.00153498	1.29298	1.13709
bc-YBR084C-A	7	0.000718414	1.85267e-07	0.000430427	-0.260536	1.29287	1.13704
bc-YCL032W	225	0.000940359	1.85248e-06	0.00136106	0.107093	1.29265	1.13695
bc-YGL021W	325	0.000900993	1.42686e-06	0.00119451	0.142784	1.29173	1.13654
bc-YFL042C-1	76	0.000705662	1.06188e-07	0.000325865	-0.0682867	1.29172	1.13654
bc-YDR474C	220	0.00079833	3.76955e-07	0.000613966	0.300788	1.29107	1.13625
bc-YLR433C	78	0.000736817	5.7241e-07	0.000756578	0.0214781	1.29101	1.13623
bc-YNL142W	266	0.000935414	1.54877e-06	0.0012445	0.427395	1.29089	1.13617
bc-YML095C-A	8	0.000714538	8.24719e-08	0.000287179	0.118175	1.29078	1.13613
bc-YMR098C	44	0.000827912	1.4966e-07	0.000386859	0.415207	1.29071	1.1361
bc-YOR380W	77	0.000789627	1.10999e-06	0.00105356	-0.189781	1.29055	1.13602
bc-YMR234W	143	0.000774533	1.53422e-07	0.000391691	0.175354	1.29049	1.136
bc-YIL039W	160	0.000791664	7.69503e-07	0.000877213	0.0436483	1.29046	1.13598
bc-YLR376C	166	0.000779666	2.75666e-07	0.000525039	0.122578	1.2904	1.13596
bc-YMR090W	241	0.00074997	5.28303e-07	0.000726845	-0.0272116	1.29026	1.1359
bc-YCR105W	108	0.000724189	1.02007e-07	0.000319386	0.0137652	1.29021	1.13587
bc-YJL161W-2	194	0.000709605	1.11453e-07	0.000333846	-0.00948134	1.29012	1.13583
bc-YER037W-2	528	0.000967354	1.1024e-06	0.00104995	0.710151	1.28994	1.13576
bc-YPL138C	176	0.000825502	1.09329e-06	0.0010456	-0.0261419	1.28972	1.13566
bc-YIR016W	504	0.000769683	5.25121e-07	0.000724652	0.000371115	1.2896	1.13561
bc-YJL096W-2	284	0.000781553	4.49772e-07	0.000670651	0.0221714	1.28937	1.13551
bc-YBR046C	99	0.000699331	1.16582e-07	0.000341441	-0.0715666	1.2892	1.13543
bc-YGL212W	36	0.000784991	1.93408e-07	0.000439782	0.605845	1.28915	1.13541
bc-YGR154C	112	0.000689695	1.02648e-07	0.000320387	0.0438104	1.28898	1.13533
bc-YNL005C	232	0.000844106	2.70907e-07	0.000520487	0.29686	1.28859	1.13516
bc-YER179W	287	0.000758196	4.22595e-07	0.000650073	0.0131094	1.28834	1.13505
bc-YDR072C	195	0.000849102	9.72265e-07	0.000986035	0.331475	1.28818	1.13498
bc-YOR042W	173	0.000772392	3.17746e-07	0.00056369	-0.145545	1.28789	1.13485
bc-YEL020C	186	0.000703762	1.05156e-07	0.000324278	-0.076226	1.28721	1.13455
bc-YPL208W	91	0.000699644	1.22201e-07	0.000349572	-0.19367	1.28705	1.13448
bc-YDR483W	227	0.000752119	6.54136e-07	0.000808787	-0.00221765	1.28703	1.13447
bc-YOR082C	44	0.000715317	9.33274e-08	0.000305495	0.107522	1.28674	1.13435
bc-YEL072W	70	0.000776812	1.76378e-07	0.000419973	-0.028551	1.28673	1.13434
bc-YER118C	256	0.000777109	5.95652e-07	0.000771785	-0.0171807	1.28669	1.13432
bc-YPR095C	370	0.00069855	1.24668e-07	0.000353083	-0.017377	1.28655	1.13426
bc-YLR070C	242	0.000858682	1.25609e-06	0.00112075	0.0367654	1.28616	1.13409
bc-YJL004C	141	0.000704083	4.86156e-07	0.000697249	-0.139678	1.28605	1.13404
bc-YPL147W	116	0.000784782	1.43834e-07	0.000379254	0.351822	1.28573	1.1339
bc-YOR269W	277	0.000833734	6.63102e-07	0.000814311	0.0619869	1.28524	1.13368
bc-YNL320W	161	0.000733007	1.0172e-07	0.000318935	0.162093	1.28517	1.13365
bc-YMR319C	75	0.00071417	1.2074e-07	0.000347477	-0.158802	1.28458	1.13339
bc-YFR049W	160	0.000852043	8.16329e-07	0.000903509	0.117336	1.28446	1.13334
bc-YIL108W	64	0.000700933	1.30556e-07	0.000361325	0.0776949	1.28431	1.13327
bc-YLR090W	105	0.000877095	1.67462e-06	0.00129407	-0.170698	1.28418	1.13322
bc-YHR039C-B	62	0.00112917	3.67257e-06	0.0019164	0.400876	1.28415	1.13321
bc-YOR212W	164	0.000860521	1.30197e-06	0.00114104	0.156647	1.28415	1.1332
bc-YHR061C	27	0.000762567	1.34308e-07	0.00036648	0.156442	1.28385	1.13307
bc-YLR324W	112	0.000815353	6.10223e-07	0.000781167	0.0288226	1.28368	1.133
bc-YOR299W	174	0.000724224	1.34533e-07	0.000366787	0.0545732	1.28364	1.13298
bc-YEL008W	19	0.000668701	8.11079e-08	0.000284794	-0.003454	1.28322	1.13279
bc-YDL222C	89	0.000678382	1.06192e-07	0.000325871	-0.103072	1.28321	1.13279
bc-YGR072W	100	0.000847609	9.13786e-07	0.000955922	-0.0973887	1.28305	1.13272
bc-YBR278W	91	0.000796051	4.72006e-07	0.000687027	-0.0844509	1.28286	1.13263
bc-YMR276W	78	0.000868492	2.74784e-06	0.00165766	-0.0992688	1.28271	1.13257
bc-YDR229W	101	0.000816923	6.18128e-07	0.000786211	0.131243	1.2823	1.13239
bc-YJL103C	279	0.000760209	1.40796e-07	0.000375228	0.0664953	1.28186	1.13219
bc-YOR266W	115	0.000700394	1.32097e-07	0.000363451	-0.0306127	1.28154	1.13205
bc-YPL205C	117	0.000767516	4.46342e-07	0.000668088	-0.164209	1.28139	1.13199
bc-YDR456W	243	0.00083799	7.46466e-07	0.000863983	0.154818	1.28124	1.13192
bc-YGR089W	119	0.000673765	1.00473e-07	0.000316975	0.0345289	1.28116	1.13188
bc-YKR076W	72	0.000720396	1.1321e-07	0.000336467	0.0423178	1.28106	1.13184
bc-YMR162C	218	0.000803179	8.81574e-07	0.000938922	-0.0629469	1.28081	1.13173
bc-YOR091W	10	0.00228147	9.61239e-06	0.00310039	0.0784452	1.28078	1.13172
bc-YPL048W	500	0.00078133	9.64686e-07	0.000982184	-0.0668724	1.28058	1.13163
bc-YER186C	54	0.00066737	7.03029e-08	0.000265147	-0.0906441	1.28041	1.13155
bc-YPR023C	198	0.000853742	5.20511e-07	0.000721464	0.278733	1.28029	1.1315
bc-YKR100C-2	1101	0.00074798	5.50311e-07	0.000741829	-0.00355222	1.28028	1.1315
bc-YPR141C-2	163	0.000713179	1.16104e-07	0.00034074	-0.00867214	1.28027	1.13149
bc-YPL119C	39	0.000835384	1.42828e-07	0.000377926	0.774229	1.27977	1.13127
bc-YOL154W	478	0.000782861	5.77547e-07	0.000759965	-0.0276162	1.27961	1.1312
bc-YEL047C	318	0.000791999	8.39166e-07	0.00091606	-0.0197492	1.27952	1.13116
bc-YNL162W-A	338	0.000669578	2.09007e-07	0.000457173	-0.204535	1.27938	1.1311
bc-YAL012W	59	0.000731916	9.45697e-08	0.000307522	0.146717	1.27924	1.13103
bc-YLR299W	347	0.000768781	6.54753e-07	0.000809168	-0.0699187	1.27923	1.13103
bc-YPL272C	129	0.000785522	5.19535e-07	0.000720788	0.114519	1.27922	1.13103
bc-YHR139C	194	0.00068912	9.36446e-08	0.000306014	-0.102554	1.27916	1.131
bc-YNL078W	121	0.000766882	8.22448e-07	0.000906889	-0.0719195	1.27887	1.13087
bc-YNL234W	8	0.000858158	1.98871e-07	0.00044595	-0.0461982	1.27873	1.13081
bc-YKR056W	89	0.000936655	1.85345e-06	0.00136141	0.416438	1.27862	1.13076
bc-YEL023C	33	0.000792337	7.65805e-08	0.000276732	0.558273	1.27845	1.13068
bc-YDR315C-2	64	0.000699006	1.0152e-07	0.000318621	0.0498769	1.27842	1.13067
bc-YKL171W	100	0.000837857	1.01628e-06	0.00100811	0.0310521	1.27819	1.13057
bc-YKL143W	63	0.000790919	1.27006e-07	0.000356379	0.186616	1.27802	1.13049
bc-YOR235W	8	0.000801128	9.06683e-08	0.000301112	0.712021	1.27787	1.13043
bc-YIL149C	108	0.000722946	8.48276e-08	0.000291252	-0.0684031	1.27784	1.13042
bc-YHR046C	54	0.000619229	5.74241e-08	0.000239633	-0.186162	1.27754	1.13029
bc-YHR081W	65	0.000734352	9.15367e-08	0.00030255	0.365753	1.27723	1.13015
bc-YGL202W-1	56	0.00114175	3.5221e-06	0.00187673	-0.00993328	1.27719	1.13013
bc-YHL033C	31	0.00120471	2.94355e-06	0.00171568	0.779475	1.2771	1.13009
bc-YBR299W	303	0.000832483	1.2631e-06	0.00112388	-0.110403	1.27707	1.13007
bc-YBL081W	214	0.000901713	1.10633e-06	0.00105182	0.288295	1.27696	1.13003
bc-YMR074C	200	0.000713521	1.21265e-07	0.000348231	-0.0660809	1.27683	1.12997
bc-YPL139C	102	0.000775011	7.9073e-07	0.00088923	-0.0573221	1.27669	1.12991
bc-YNR047W	139	0.000694313	9.42166e-08	0.000306947	-0.0368116	1.27648	1.12981
bc-YCR090C	94	0.000754048	1.29224e-07	0.000359477	0.0731795	1.27633	1.12975
bc-YMR191W-1	61	0.00105234	2.00022e-06	0.00141429	0.0476596	1.27578	1.1295
bc-YML076C	177	0.000889887	1.86068e-06	0.00136407	0.0999452	1.27531	1.1293
bc-YOR093C	16	0.000663809	5.13133e-08	0.000226524	0.0487204	1.2752	1.12925
bc-YNL096C	450	0.00075615	3.89501e-07	0.0006241	0.0611551	1.27514	1.12922
bc-YMR052C-A	71	0.000788212	4.52286e-07	0.000672522	0.157944	1.27496	1.12914
bc-YOL013C	330	0.000855776	8.91055e-07	0.000943957	0.292546	1.2748	1.12907
bc-YPL158C	72	0.000843457	1.38827e-06	0.00117825	-0.167104	1.27462	1.12899
bc-YNL073W	236	0.000722481	7.84543e-08	0.000280097	0.171164	1.27433	1.12886
bc-YDR277C	46	0.000891761	1.41497e-07	0.000376161	0.637606	1.27406	1.12874
bc-YFR006W	170	0.00076131	8.03152e-07	0.000896188	-0.112727	1.2737	1.12858
bc-YDL190C	171	0.00079775	3.81051e-07	0.000617293	-0.0170788	1.2736	1.12854
bc-YER154W	134	0.000702266	9.88229e-08	0.000314361	0.0595081	1.27311	1.12832
bc-YDR533C	212	0.000741629	1.23473e-07	0.000351387	-0.0121628	1.27303	1.12829
bc-YJL023C	131	0.000801126	5.49635e-07	0.000741374	0.000534493	1.2727	1.12814
bc-YLR404W	131	0.000757254	1.0723e-07	0.000327459	-0.0263966	1.27264	1.12811
bc-YDR436W	157	0.00100915	2.47242e-06	0.00157239	0.31877	1.27263	1.12811
bc-YHR013C	79	0.000815745	1.33846e-07	0.00036585	0.334738	1.27256	1.12808
bc-YPR171W	95	0.000782608	9.62624e-08	0.000310262	0.212381	1.27235	1.12798
bc-YOR052C	41	0.000822992	1.59205e-07	0.000399005	0.515365	1.27151	1.12761
bc-YPR156C	156	0.000862577	5.47484e-07	0.000739922	0.461797	1.27149	1.12761
bc-YNL079C	57	0.000804503	1.52462e-07	0.000390464	0.27628	1.27147	1.1276
bc-YNL327W	192	0.000763659	6.71508e-07	0.000819456	-0.0573019	1.27132	1.12753
bc-YNL077W	219	0.000725296	1.10826e-07	0.000332905	0.0637693	1.27129	1.12752
bc-YPL008W	134	0.000850218	1.0087e-06	0.00100434	0.107799	1.27128	1.12751
bc-YOR034C	107	0.000771521	1.26221e-07	0.000355275	0.0381995	1.27092	1.12735
bc-YCR098C	248	0.000781455	6.86058e-07	0.000828286	-0.0240953	1.27091	1.12734
bc-YPR155C	613	0.000722149	2.66175e-07	0.000515921	-0.0060982	1.2709	1.12734
bc-YBL038W	83	0.000632825	8.8834e-08	0.00029805	-0.0759944	1.27059	1.12721
bc-YBR274W-1	233	0.000798626	1.35129e-06	0.00116245	-0.0953721	1.27056	1.12719
bc-YDR382W	83	0.000797286	1.54542e-07	0.000393118	0.0833884	1.27037	1.12711
bc-YDR276C	80	0.000697775	8.53111e-08	0.000292081	-0.080086	1.27009	1.12698
bc-YKL157W-1	112	0.000842817	2.34184e-06	0.00153031	0.0945217	1.26977	1.12684
bc-YDR426C	121	0.000699963	8.76764e-08	0.000296102	-0.161356	1.26953	1.12674
bc-YOR343C	49	0.000656147	8.14288e-08	0.000285357	-0.0713232	1.26912	1.12655
bc-YER045C	433	0.000724851	3.65752e-07	0.000604774	-0.0416256	1.26909	1.12654
bc-YBR045C	73	0.000679836	1.25975e-07	0.00035493	-0.0817772	1.26869	1.12636
bc-YPR117W	294	0.000768645	5.53995e-07	0.000744308	0.0139298	1.2686	1.12632
bc-YNR074C	19	0.00085269	1.98025e-07	0.000445	0.451225	1.26844	1.12625
bc-YNL336W	116	0.000739489	1.53988e-07	0.000392413	-0.0898711	1.26798	1.12605
bc-YGR088W	138	0.000771747	5.13663e-07	0.000716703	-0.085644	1.26783	1.12598
bc-YER087W	93	0.000802688	1.44806e-07	0.000380533	0.524564	1.26758	1.12587
bc-YDR254W	73	0.000941655	1.13904e-06	0.00106726	0.430326	1.26754	1.12585
bc-YHL034C	141	0.00085806	1.63359e-06	0.00127812	0.0845483	1.26754	1.12585
bc-YPL120W	160	0.000920624	1.53738e-06	0.00123991	-0.00621717	1.2675	1.12583
bc-YPL055C	19	0.000886463	2.57532e-07	0.000507476	0.416239	1.26712	1.12566
bc-YDL229W	120	0.000753992	1.34811e-07	0.000367166	0.0310881	1.26702	1.12562
bc-YIL007C	129	0.00074586	1.47721e-07	0.000384345	0.0163032	1.26695	1.12559
bc-YNR025C	77	0.000802236	1.62911e-07	0.000403622	0.206271	1.26694	1.12559
bc-YDL071C	116	0.00073214	2.564e-07	0.00050636	0.00250371	1.2668	1.12552
bc-YDR516C	101	0.000716088	1.05846e-07	0.000325339	0.0474515	1.26678	1.12551
bc-YJL164C	199	0.000820216	8.21251e-07	0.000906229	-0.154503	1.2666	1.12543
bc-YIL006W	40	0.000764859	8.20451e-08	0.000286435	0.300821	1.26641	1.12535
bc-YHR063C	306	0.00076086	1.32824e-07	0.00036445	-0.119505	1.26637	1.12533
bc-YBR114W	562	0.00080072	8.54065e-07	0.000924156	-0.0892704	1.26622	1.12526
bc-YKL073W	320	0.000798106	7.97835e-07	0.000893216	-0.0374042	1.26585	1.1251
bc-YPL047W	69	0.000646804	7.64111e-08	0.000276426	-0.217354	1.26568	1.12503
bc-YER121W	153	0.000690373	1.07725e-07	0.000328215	-0.0576464	1.26562	1.125
bc-YMR073C	203	0.0007932	3.68781e-07	0.000607274	0.00267177	1.26528	1.12485
bc-YOR382W	191	0.000834599	8.7624e-07	0.000936077	0.056849	1.26524	1.12483
bc-YJR003C	96	0.000780983	1.12635e-06	0.0010613	-0.0174989	1.26449	1.12449
bc-YHL036W	52	0.000683501	6.81672e-08	0.000261088	0.0639814	1.26439	1.12445
bc-YDR379C-A	106	0.000759952	1.42965e-07	0.000378107	-0.0798485	1.2641	1.12432
bc-YOR268C	122	0.000812528	1.10653e-06	0.00105192	-0.0709925	1.26399	1.12427
bc-YCR002C	107	0.000820692	1.47007e-07	0.000383415	0.444596	1.26371	1.12415
bc-YGL231C	174	0.000751924	1.34768e-07	0.000367107	0.165674	1.26367	1.12413
bc-YOR328W	201	0.000718885	1.09484e-07	0.000330884	0.0102084	1.26353	1.12407
bc-YDR497C	118	0.000745663	9.83942e-08	0.000313679	0.0561586	1.26326	1.12395
bc-YHR123W	14	0.00264879	1.27704e-05	0.00357357	0.126395	1.26322	1.12393
bc-YDR310C	142	0.000687641	1.01947e-07	0.000319291	-0.0868977	1.26308	1.12387
bc-YOL163W	281	0.000739035	6.02465e-07	0.000776186	-0.0232735	1.26299	1.12383
bc-YLR300W	87	0.000699686	1.06126e-07	0.00032577	0.0460124	1.26276	1.12373
bc-YDR073W	128	0.000694368	1.27744e-07	0.000357413	-0.0451766	1.26273	1.12371
bc-YOR307C	121	0.000707479	1.17404e-07	0.000342643	0.0275173	1.26244	1.12358
bc-YER057C	266	0.000686598	2.65369e-07	0.00051514	-0.139178	1.2623	1.12352
bc-YLR125W-2	66	0.000668297	7.41771e-08	0.000272355	-0.250633	1.26227	1.12351
bc-YDR333C	97	0.00085504	6.21741e-07	0.000788505	0.256073	1.26223	1.12349
bc-YCL061C-2	237	0.000799377	4.44485e-07	0.000666697	0.302542	1.26206	1.12341
bc-YBR229C	159	0.000686865	1.01253e-07	0.000318203	0.0507396	1.26165	1.12323
bc-YGR071C	78	0.000753584	1.09778e-07	0.000331328	0.230914	1.26162	1.12322
bc-YNR032W	145	0.000790612	8.50232e-07	0.00092208	0.0454931	1.2616	1.12321
bc-YDL048C	898	0.000750679	3.42045e-07	0.000584847	0.0141011	1.26105	1.12296
bc-YHR171W	167	0.000696613	1.04972e-07	0.000323994	-0.0101707	1.26056	1.12275
bc-YOR333C	130	0.000767548	1.41945e-07	0.000376756	0.0372005	1.26042	1.12269
bc-YLR174W	71	0.00076033	1.17826e-07	0.000343257	-0.116208	1.26037	1.12266
bc-YLR262C-A	165	0.000653222	9.95e-08	0.000315436	-0.141964	1.26026	1.12261
bc-YNL072W	141	0.000759153	7.61915e-07	0.000872878	-0.0602125	1.25986	1.12243
bc-YJR139C	166	0.00075303	5.80379e-07	0.000761826	-0.11388	1.25936	1.12221
bc-YGR161C	202	0.000757192	2.62168e-07	0.000512023	-0.0762406	1.2589	1.12201
bc-YMR190C	39	0.000631835	6.30952e-08	0.000251188	-0.325172	1.25885	1.12199
bc-YNR058W	413	0.000803271	6.93256e-07	0.00083262	0.050092	1.25883	1.12198
bc-YMR180C	188	0.000770958	6.12069e-07	0.000782348	0.0680294	1.25881	1.12197
bc-YDR524W-A	81	0.000788989	7.67083e-07	0.000875833	-0.0361707	1.25876	1.12194
bc-YPL167C	135	0.000705519	1.10542e-07	0.000332479	-0.117354	1.25862	1.12188
bc-YDL241W	87	0.000708977	7.78891e-08	0.000279086	0.089448	1.25842	1.12179
bc-YBR125C	200	0.000772722	8.07915e-07	0.000898841	0.023966	1.25826	1.12172
bc-YGR166W	128	0.000687316	1.07633e-07	0.000328074	-0.0838067	1.25818	1.12169
bc-YPR185W	171	0.000747619	2.6812e-07	0.000517803	-0.0314022	1.25812	1.12166
bc-YEL059C-A	389	0.000789822	4.12959e-07	0.000642619	-0.0392592	1.25784	1.12153
bc-YIL092W-1	374	0.000794949	6.90129e-07	0.00083074	0.000494344	1.25772	1.12148
bc-YGL157W	177	0.000753413	1.09036e-07	0.000330206	0.156575	1.25771	1.12148
bc-YBR062C-1	542	0.000766871	3.7623e-07	0.000613376	0.0326673	1.25762	1.12144
bc-YGR020C	12	0.000915851	9.08565e-08	0.000301424	0.595375	1.25761	1.12143
bc-YLR038C	42	0.00072266	8.92011e-08	0.000298666	0.0333483	1.25743	1.12135
bc-YKL137W-2	120	0.000685206	9.48054e-08	0.000307905	0.0956118	1.25722	1.12126
bc-YOL082W	132	0.000689461	1.20626e-07	0.000347313	-0.103756	1.25702	1.12117
bc-YER048C	167	0.000738902	3.95374e-07	0.000628788	-0.0473259	1.25702	1.12117
bc-YLR126C	397	0.000764104	4.98649e-07	0.000706151	0.0464233	1.25681	1.12108
bc-YML021C	270	0.000793309	4.72384e-07	0.000687302	0.197945	1.25676	1.12105
bc-YHR050W	592	0.000775647	4.49441e-07	0.000670403	0.0825353	1.25661	1.12099
bc-YDR294C	523	0.000771738	1.48234e-07	0.000385012	0.136713	1.2566	1.12098
bc-YKR034W	205	0.000775889	6.81105e-07	0.000825291	-0.130697	1.25644	1.12091
bc-YPL187W	39	0.000762746	1.37577e-07	0.000370914	-0.158809	1.25615	1.12078
bc-YDL112W	135	0.000801772	3.7392e-07	0.00061149	-0.0432643	1.25615	1.12078
bc-YPL171C	161	0.0009649	1.35799e-06	0.00116533	0.290336	1.25607	1.12075
bc-YIL116W	155	0.000754949	3.57401e-07	0.00059783	0.0015104	1.25604	1.12073
bc-YLR085C	60	0.000759432	1.22021e-07	0.000349315	0.337148	1.25597	1.1207
bc-YKR059W	14	0.000758039	1.70203e-07	0.000412556	-0.0395325	1.25555	1.12051
bc-YNR019W	144	0.000993191	2.80481e-06	0.00167476	-0.084625	1.25542	1.12046
bc-YNR061C	153	0.000871907	1.64236e-06	0.00128155	0.0550077	1.25539	1.12044
bc-YCR011C	27	0.00074578	1.00734e-07	0.000317385	0.350726	1.25538	1.12044
bc-YOR026W-2	59	0.000911912	1.74632e-06	0.00132148	0.154058	1.25535	1.12042
bc-YOR317W	287	0.000713714	2.15281e-07	0.000463984	-0.0386883	1.2552	1.12036
bc-YDL138W	55	0.000729077	8.71977e-08	0.000295293	-0.112137	1.25519	1.12035
bc-YLR146C	62	0.000680529	9.94556e-08	0.000315366	-0.253228	1.25492	1.12023
bc-YPL105C	112	0.000715235	9.1227e-08	0.000302038	0.10276	1.25464	1.1201
bc-YLL002W	56	0.000760723	8.30501e-08	0.000288184	0.129041	1.25458	1.12008
bc-YDR084C	123	0.000948699	1.87812e-06	0.00137045	0.605114	1.25445	1.12002
bc-YOL151W	305	0.000755605	9.5935e-08	0.000309734	0.234029	1.25404	1.11984
bc-YGL222C	74	0.000773786	5.89788e-07	0.000767976	-0.00901894	1.25374	1.1197
bc-YCL046W	388	0.000840063	1.24643e-06	0.00111644	-0.0547189	1.25343	1.11956
bc-YMR053C	175	0.000735632	1.19668e-07	0.000345931	0.0864653	1.25313	1.11943
bc-YMR105C	93	0.000766208	6.03293e-07	0.000776719	-0.0958736	1.25299	1.11937
bc-YOL055C	150	0.000727455	3.73471e-07	0.000611123	-0.0047007	1.25285	1.11931
bc-YLR319C	156	0.000773302	5.14645e-07	0.000717388	-0.122121	1.25277	1.11927
bc-YBR233W	152	0.000698543	1.03105e-07	0.0003211	-0.0095765	1.25242	1.11912
bc-YKL075C	235	0.000693698	1.16052e-07	0.000340664	-0.11622	1.2524	1.11911
bc-YOL125W	136	0.000732678	1.09774e-07	0.000331321	-0.0266182	1.25234	1.11908
bc-YNL037C	68	0.00081072	1.14854e-07	0.000338902	0.328288	1.2521	1.11897
bc-YOR054C	82	0.000659642	8.49408e-08	0.000291446	0.0117047	1.25202	1.11894
bc-YEL048C	50	0.000656315	8.39739e-08	0.000289783	0.0234827	1.25196	1.11891
bc-YJL165C-1	84	0.000736316	1.38359e-07	0.000371966	0.0967611	1.25155	1.11873
bc-YDR204W	197	0.000766408	3.15517e-07	0.000561709	-0.100697	1.25137	1.11865
bc-YLR360W	124	0.000820862	6.49053e-07	0.000805638	0.207759	1.25112	1.11853
bc-YIL127C	92	0.000717991	1.1393e-07	0.000337535	-0.0867785	1.25091	1.11844
bc-YGR135W	94	0.000839589	1.29307e-06	0.00113713	0.259254	1.2509	1.11844
bc-YKL190W	224	0.000650049	8.16412e-08	0.000285729	-0.199774	1.25089	1.11843
bc-YOR298C-A-3	118	0.000814456	1.40583e-06	0.00118568	0.0802291	1.25038	1.11821
bc-YPL189W-2	147	0.000687656	1.04142e-07	0.00032271	-0.113105	1.2503	1.11817
bc-YMR137C	179	0.000714721	7.99126e-08	0.000282688	0.119032	1.25022	1.11813
bc-YKR092C	111	0.000827344	6.10433e-07	0.000781302	0.283842	1.25009	1.11807
bc-YDL201W	125	0.000807374	5.21278e-07	0.000721996	0.16554	1.24996	1.11802
bc-YKL129C	262	0.000758732	3.2328e-07	0.000568577	-0.0876992	1.24962	1.11786
bc-YPL049C	371	0.000780016	2.91246e-07	0.000539672	0.079316	1.24957	1.11784
bc-YCR006C	17	0.00116124	3.94041e-06	0.00198505	0.116602	1.24951	1.11782
bc-YNL125C	144	0.00073523	3.97068e-07	0.000630134	-0.0457957	1.24939	1.11776
bc-YPL092W	225	0.000941405	9.8566e-07	0.000992804	0.454266	1.24895	1.11757
bc-YLR352W	102	0.000841613	1.40786e-07	0.000375214	0.405625	1.24883	1.11751
bc-YHR132W-A	104	0.000699759	1.04223e-07	0.000322836	-0.0155154	1.24877	1.11748
bc-YKL005C	41	0.000658375	6.90479e-08	0.00026277	0.0225175	1.24872	1.11746
bc-YJR062C	72	0.000714528	1.53389e-07	0.000391649	0.0596989	1.24866	1.11743
bc-YDR017C	117	0.000798809	1.03312e-06	0.00101643	0.0969339	1.24865	1.11743
bc-YBL079W	91	0.000743508	1.00728e-07	0.000317377	-0.0695272	1.24849	1.11736
bc-YOR316C	162	0.000777783	5.38206e-07	0.000733625	0.0882435	1.24845	1.11734
bc-YER137C	158	0.000814196	8.72115e-07	0.000933871	0.0777433	1.24809	1.11718
bc-YIR037W	112	0.000753256	1.13086e-07	0.000336282	0.11066	1.24807	1.11717
bc-YLL046C	76	0.000627755	7.89191e-08	0.000280925	-0.150911	1.24791	1.1171
bc-YGL062W	137	0.000722906	1.1267e-07	0.000335663	-0.078487	1.24764	1.11698
bc-YNL159C	183	0.000698649	9.41923e-08	0.000306908	0.0130529	1.24721	1.11679
bc-YDR198C	137	0.000699074	9.95861e-08	0.000315573	-0.061084	1.24705	1.11671
bc-YJR083C	191	0.000727431	1.22948e-07	0.000350639	0.0419334	1.24684	1.11662
bc-YDR200C	117	0.000885199	1.50158e-07	0.000387502	0.607577	1.24674	1.11657
bc-YMR181C	12	0.000606958	1.05079e-07	0.000324158	-0.662408	1.24658	1.1165
bc-YDR522C	239	0.000777423	2.62447e-07	0.000512295	0.0753202	1.24601	1.11625
bc-YKL140W	233	0.000740408	1.26121e-07	0.000355135	-0.025526	1.2459	1.1162
bc-YBR250W	100	0.000758867	1.15059e-07	0.000339204	0.195652	1.24585	1.11618
bc-YOL071W	107	0.000794339	1.02541e-06	0.00101263	-0.046448	1.24505	1.11582
bc-YNL055C	49	0.000812884	1.78688e-07	0.000422715	0.171599	1.24502	1.1158
bc-YOR114W	418	0.000792416	7.9552e-07	0.000891919	-0.111239	1.245	1.1158
bc-YHR153C	198	0.000753344	1.4716e-07	0.000383614	0.0341574	1.24496	1.11578
bc-YDR451C	368	0.000717402	1.10295e-07	0.000332107	0.0406175	1.24492	1.11576
bc-YNR065C	229	0.000674833	8.65251e-08	0.000294152	-0.0732262	1.24478	1.1157
bc-YPR146C	108	0.000687194	7.51453e-08	0.000274126	-0.148267	1.24478	1.1157
bc-YMR219W	171	0.000710352	1.22607e-07	0.000350153	-0.0358087	1.24417	1.11542
bc-YPL088W	77	0.00068696	9.5675e-08	0.000309314	-0.0804807	1.24408	1.11538
bc-YNR029C	90	0.00084902	1.45525e-06	0.00120634	-0.140175	1.24356	1.11515
bc-YOR252W	103	0.00106244	3.19405e-06	0.00178719	0.00591495	1.24339	1.11507
bc-YOR357C	115	0.00079483	7.8296e-07	0.000884851	-0.107037	1.24303	1.11491
bc-YGL094C	277	0.000890527	1.56544e-06	0.00125117	0.0349204	1.24302	1.11491
bc-YDL101C	279	0.000721075	4.23194e-07	0.000650533	-0.0448949	1.24282	1.11482
bc-YJL216C	116	0.000748491	8.29832e-08	0.000288068	0.159396	1.24257	1.11471
bc-YJR061W	203	0.000716647	9.72502e-08	0.00031185	0.160255	1.24229	1.11458
bc-YKR042W	77	0.000826197	1.13456e-07	0.000336832	0.772675	1.24205	1.11447
bc-YHR033W	468	0.000791246	6.62327e-07	0.000813835	-0.0308537	1.24198	1.11444
bc-YJL178C	171	0.000702317	9.24687e-08	0.000304087	0.0279975	1.24152	1.11423
bc-YGR224W	102	0.000861166	6.5258e-07	0.000807825	0.125906	1.24134	1.11416
bc-YBR020W-1	140	0.000708356	1.13031e-07	0.000336201	0.0372098	1.24133	1.11415
bc-YPL019C	155	0.000814164	5.21618e-07	0.000722231	0.186605	1.24111	1.11405
bc-YIL060W	14	0.00068875	1.35678e-07	0.000368345	0.094914	1.2411	1.11404
bc-YPR138C	79	0.000728303	9.46477e-08	0.000307649	0.258583	1.24099	1.114
bc-YGL242C	102	0.000753733	1.32688e-07	0.000364263	0.0232544	1.24089	1.11395
bc-YJR109C	99	0.000857098	1.73914e-07	0.00041703	0.410827	1.24082	1.11392
bc-YMR164C	18	0.000762878	1.30396e-07	0.000361103	0.187913	1.24045	1.11376
bc-YDL144C	134	0.000718034	1.28689e-07	0.000358732	-0.0393	1.2404	1.11373
bc-YML111W	105	0.000787501	6.63628e-07	0.000814634	-0.030287	1.24033	1.1137
bc-YGR146C-A	151	0.000743279	4.81798e-07	0.000694117	0.0212508	1.24025	1.11366
bc-YGL131C	25	0.000791864	3.455e-07	0.000587793	0.00987866	1.24024	1.11366
bc-YHR043C	178	0.00067184	9.71196e-08	0.00031164	-0.0914309	1.24017	1.11363
bc-YOL037C	147	0.000701339	1.04635e-07	0.000323473	-0.00562709	1.24011	1.1136
bc-YMR250W	53	0.000699905	7.5281e-08	0.000274374	-0.0651272	1.23999	1.11355
bc-YGR181W	179	0.000799264	4.57168e-07	0.000676142	0.117267	1.23998	1.11354
bc-YDR423C	521	0.000738214	1.68234e-07	0.000410164	0.116776	1.23975	1.11344
bc-YDR475C-2	105	0.000670779	8.17892e-08	0.000285988	-0.0656682	1.23957	1.11336
bc-YGL139W	217	0.000872148	8.63191e-07	0.000929081	0.259325	1.23933	1.11325
bc-YMR274C	99	0.000664112	8.45268e-08	0.000290735	-0.205166	1.23909	1.11314
bc-YBL067C	60	0.000776576	6.64745e-07	0.000815319	0.0689988	1.23908	1.11314
bc-YOR223W	386	0.000754937	1.34581e-07	0.000366853	0.137773	1.23849	1.11287
bc-YAL037C-A	116	0.000746803	1.35922e-07	0.000368676	0.0989275	1.23785	1.11259
bc-YIL152W	1027	0.000827266	8.08388e-07	0.000899104	0.187895	1.23782	1.11257
bc-YDR150W	155	0.000696915	9.96092e-08	0.000315609	-0.0600166	1.23781	1.11257
bc-YPL214C	226	0.000768781	6.26098e-07	0.000791263	0.094276	1.23769	1.11252
bc-YER164W	62	0.000898938	1.70109e-06	0.00130426	-0.227756	1.23746	1.11241
bc-YPL140C	162	0.000995473	1.80651e-06	0.00134406	0.374684	1.23728	1.11233
bc-YKL093W	216	0.000810778	1.18658e-06	0.0010893	0.0299169	1.23722	1.1123
bc-YNL144C	279	0.000753714	1.80831e-07	0.000425242	0.106103	1.23714	1.11227
bc-YGL096W	116	0.000703696	9.3255e-08	0.000305377	-0.0548367	1.23712	1.11226
bc-YHR047C	108	0.000687061	1.09771e-07	0.000331317	-0.24397	1.23662	1.11203
bc-YHR097C	218	0.000803686	3.59872e-07	0.000599893	0.390941	1.23633	1.1119
bc-YPR192W	73	0.00088392	1.46392e-06	0.00120992	0.063684	1.23631	1.11189
bc-YBR051W	71	0.000681685	1.21086e-07	0.000347974	-0.0727225	1.23623	1.11186
bc-YER180C	191	0.000746413	5.89685e-07	0.000767909	-0.189017	1.23618	1.11184
bc-YBR025C	57	0.000740582	1.12188e-07	0.000334944	0.0607618	1.23613	1.11181
bc-YLL025W	92	0.000723933	1.24893e-07	0.000353402	0.128237	1.23578	1.11166
bc-YLR206W	187	0.000715182	8.93227e-08	0.000298869	-0.000568485	1.23561	1.11158
bc-YFR021W	134	0.00104581	2.73247e-06	0.00165302	0.28381	1.23559	1.11157
bc-YPR159C-A	139	0.000906551	2.00027e-06	0.00141431	0.00745414	1.23536	1.11147
bc-YOR298C-A-2	198	0.00081703	8.9338e-07	0.000945188	0.0625403	1.23534	1.11146
bc-YBR030W	53	0.000639057	6.89516e-08	0.000262586	-0.238071	1.23511	1.11136
bc-YDR223W	122	0.000752667	5.31703e-07	0.00072918	-0.0711631	1.23497	1.11129
bc-YPL096W	170	0.000854389	1.67627e-06	0.00129471	-0.0169707	1.23496	1.11129
bc-YPR109W	338	0.000879698	3.92288e-07	0.000626329	0.528182	1.23495	1.11128
bc-YBL063W	76	0.000697331	1.17645e-07	0.000342995	-0.0303326	1.23473	1.11118
bc-YJR050W	119	0.000976833	2.38323e-06	0.00154377	0.535136	1.23418	1.11094
bc-YOR002W	53	0.00071991	9.40107e-08	0.000306612	-0.177348	1.23392	1.11082
bc-YEL064C	127	0.000673119	9.69273e-08	0.000311332	-0.218986	1.23381	1.11077
bc-YBL086C	170	0.00087319	1.40446e-06	0.0011851	-0.000174488	1.23366	1.1107
bc-YPL068C	30	0.00106	2.73906e-06	0.00165501	0.132618	1.23363	1.11069
bc-YDR102C	16	0.000871217	1.87767e-07	0.000433321	0.463556	1.23345	1.11061
bc-YOR271C	189	0.000698784	9.6926e-08	0.000311329	0.0525579	1.23327	1.11052
bc-YKL174C	71	0.000923088	1.27093e-06	0.00112735	0.0425817	1.2327	1.11027
bc-YOR375C	122	0.000693765	1.2653e-07	0.00035571	-0.148989	1.23248	1.11017
bc-YGL220W	20	0.00117797	4.95685e-06	0.0022264	-0.307553	1.23221	1.11005
bc-YKL050C	130	0.000744821	1.14483e-07	0.000338353	0.251021	1.23183	1.10988
bc-YDR482C	233	0.000758022	1.29359e-07	0.000359665	0.170043	1.23182	1.10987
bc-YDL100C	137	0.000707098	1.0377e-07	0.000322133	-0.00304013	1.23157	1.10976
bc-YLR136C	111	0.000732677	9.90427e-08	0.000314711	0.128749	1.23143	1.1097
bc-YGL084C	86	0.000734767	1.45626e-07	0.00038161	-0.090295	1.23142	1.10969
bc-YDR278C	28	0.000893764	2.02272e-07	0.000449747	0.652183	1.23128	1.10963
bc-YDR312W	106	0.000674576	7.93215e-08	0.000281641	0.0236561	1.23118	1.10959
bc-YGL221C	169	0.000778996	8.86311e-07	0.000941441	-0.0491983	1.23112	1.10956
bc-YKR018C	210	0.000855968	1.32782e-07	0.000364393	0.54442	1.23095	1.10948
bc-YKL160W	160	0.000740304	1.37944e-07	0.000371408	-0.07698	1.23088	1.10945
bc-YFL033C	297	0.000780423	6.90539e-07	0.000830987	-0.0343008	1.23079	1.10941
bc-YOR072W	117	0.00105599	2.98009e-06	0.00172629	0.54655	1.23076	1.1094
bc-YNR031C	199	0.000678629	1.05869e-07	0.000325375	-0.122706	1.23067	1.10936
bc-YIL154C	134	0.000949958	1.7671e-06	0.00132932	0.365564	1.23059	1.10932
bc-YOR348C	100	0.000762332	6.28237e-07	0.000792614	-0.0521233	1.23059	1.10932
bc-YDL224C	119	0.000702623	9.76979e-08	0.000312567	-0.043899	1.2303	1.10919
bc-YPL227C	353	0.000749731	4.93363e-07	0.000702398	0.0202137	1.2303	1.10919
bc-YBR201W-1	255	0.00072189	1.24219e-07	0.000352447	0.0392643	1.22962	1.10888
bc-YLL012W	90	0.000808682	1.16685e-06	0.00108021	0.015257	1.22955	1.10885
bc-YGR281W	102	0.000673868	8.24916e-08	0.000287213	-0.111213	1.22935	1.10876
bc-YOL147C	221	0.00070483	7.73924e-08	0.000278195	0.00914937	1.22885	1.10854
bc-YKL070W	36	0.000724589	1.12023e-07	0.000334699	0.225786	1.22878	1.1085
bc-YMR150C	85	0.000743675	1.22267e-07	0.000349667	-0.0663186	1.22864	1.10844
bc-YNR073C	74	0.000798559	1.67858e-06	0.0012956	-0.253707	1.22839	1.10833
bc-YDR414C	131	0.000897069	1.01537e-06	0.00100766	0.493727	1.22829	1.10828
bc-YHR114W	159	0.000738676	1.15158e-07	0.000339349	0.0334478	1.22823	1.10826
bc-YPL115C	29	0.000953032	1.32272e-06	0.00115009	0.00948211	1.22801	1.10816
bc-YNL115C	127	0.000871406	1.35825e-06	0.00116544	-0.0519057	1.22794	1.10812
bc-YIR039C	48	0.000663846	6.86416e-08	0.000261995	-0.0409037	1.22747	1.10791
bc-YMR292W	184	0.000769202	6.82821e-07	0.00082633	-0.046814	1.22735	1.10786
bc-YDL089W	110	0.000817311	7.14218e-07	0.000845114	0.0247992	1.22716	1.10777
bc-YGR282C	63	0.000731874	1.6392e-07	0.000404871	-0.027169	1.22706	1.10773
bc-YER119C	414	0.000721065	3.53308e-07	0.000594397	-0.087957	1.22704	1.10772
bc-YOR346W	152	0.000702634	1.0042e-07	0.000316891	-0.0581978	1.227	1.1077
bc-YBL060W	201	0.000874916	1.58509e-06	0.001259	-0.0617463	1.22687	1.10764
bc-YDR090C-2	84	0.000641778	6.33448e-08	0.000251684	-0.139461	1.22668	1.10755
bc-YMR103C	51	0.000754091	1.43543e-07	0.000378871	-0.0238044	1.22667	1.10755
bc-YDR130C	101	0.000768075	1.75948e-07	0.000419462	0.0790968	1.22627	1.10737
bc-YOL041C	93	0.000698418	1.06643e-07	0.000326562	0.0744973	1.22625	1.10736
bc-YDR218C	168	0.000762938	1.16527e-07	0.000341361	0.131738	1.22624	1.10736
bc-YOL063C	289	0.000729288	1.3902e-07	0.000372854	-0.00555847	1.22609	1.10729
bc-YHR205W	270	0.000934084	1.21642e-06	0.00110291	0.453254	1.22604	1.10727
bc-YLR290C	94	0.00086492	7.39102e-07	0.000859711	0.313131	1.22589	1.1072
bc-YDR541C	112	0.000690536	7.18311e-08	0.000268013	0.0189054	1.22544	1.107
bc-YDR144C	93	0.000701511	1.09541e-07	0.00033097	-0.0409317	1.22517	1.10687
bc-YOL027C	21	0.000764475	1.11443e-07	0.000333831	0.296435	1.22514	1.10686
bc-YKL106C-A	166	0.000702456	1.13901e-07	0.000337492	-0.0986227	1.22496	1.10678
bc-YDR163W	171	0.000753257	8.96504e-07	0.000946839	-0.0810791	1.22492	1.10676
bc-YLL024C	43	0.000951944	1.83054e-06	0.00135297	0.0335158	1.22489	1.10675
bc-YGL053W	135	0.000751595	8.40718e-07	0.000916907	-0.0453495	1.2245	1.10657
bc-YLR309C	181	0.000783086	1.46548e-07	0.000382815	0.118417	1.22442	1.10653
bc-YPL232W	276	0.000695832	1.01121e-07	0.000317996	-0.0463024	1.22414	1.10641
bc-YKL176C	66	0.000791983	1.10782e-07	0.000332839	0.239878	1.22396	1.10633
bc-YGL029W	258	0.000780558	7.29288e-07	0.000853984	-0.0770684	1.22395	1.10632
bc-YOR111W	139	0.000735009	3.89759e-07	0.000624306	0.0330778	1.22371	1.10621
bc-YDR539W	71	0.000752621	1.57605e-07	0.000396994	0.148111	1.22355	1.10614
bc-YLR194C-1	259	0.000900861	1.76624e-06	0.001329	-0.0289032	1.22351	1.10612
bc-YPL001W	164	0.000711411	1.03285e-07	0.00032138	0.106278	1.2235	1.10612
bc-YOR092W	88	0.000867145	8.91278e-07	0.000944075	0.431777	1.2231	1.10594
bc-YGL090W	67	0.000749646	1.2649e-07	0.000355655	0.035576	1.22306	1.10592
bc-YDR178W	114	0.000765406	1.04272e-06	0.00102114	-0.0745141	1.22267	1.10575
bc-YHR160C	130	0.000852372	1.68044e-06	0.00129632	-0.209469	1.22261	1.10571
bc-YKL081W	229	0.000852309	1.22562e-06	0.00110708	0.0761893	1.22162	1.10527
bc-YMR322C	96	0.000824098	9.85271e-08	0.00031389	0.631556	1.22155	1.10524
bc-YJR107W	49	0.000792708	1.43302e-07	0.000378553	0.289824	1.22153	1.10523
bc-YNL122C	79	0.000707006	1.00073e-07	0.000316343	-0.275646	1.22116	1.10506
bc-YIL092W-2	420	0.000810905	1.18132e-06	0.00108688	0.00141972	1.22105	1.10501
bc-YHR187W	125	0.000797443	8.59634e-07	0.000927165	-0.0194304	1.22095	1.10496
bc-YLR057W	201	0.000693968	9.67974e-08	0.000311123	-0.0524865	1.22084	1.10492
bc-YDR480W	175	0.000789437	7.033e-07	0.00083863	-0.0808296	1.22076	1.10488
bc-YDR403W	278	0.000735622	5.24685e-07	0.000724352	-0.164381	1.22075	1.10487
bc-YMR099C	180	0.000798062	4.88924e-07	0.000699231	0.0304335	1.22044	1.10473
bc-YOR027W	69	0.00069684	8.94798e-08	0.000299132	-0.113415	1.2203	1.10467
bc-YNL166C	156	0.000750992	3.39171e-07	0.000582384	-0.0815537	1.22028	1.10466
bc-YKL110C	100	0.000665836	1.20299e-07	0.000346841	-0.0884503	1.22027	1.10466
bc-YOR158W	346	0.000800221	5.57365e-07	0.000746569	0.0871723	1.22025	1.10465
bc-YKR055W	42	0.000847167	1.79914e-07	0.000424163	0.544697	1.21979	1.10444
bc-YBR219C	17	0.00069165	9.90548e-08	0.00031473	0.0289871	1.21972	1.10441
bc-YNR021W	464	0.000760663	5.10909e-07	0.000714779	0.00377942	1.21963	1.10437
bc-YBR213W	93	0.000826527	1.06868e-06	0.00103377	-0.122577	1.21949	1.10431
bc-YNL298W	98	0.000730622	3.85371e-07	0.000620783	-0.268095	1.21935	1.10424
bc-YOR330C	124	0.000721542	1.42704e-07	0.000377762	-0.00526983	1.21922	1.10418
bc-YJL134W	394	0.000746205	3.49705e-07	0.000591359	0.0789955	1.219	1.10408
bc-YDR256C	230	0.000836771	7.92199e-07	0.000890056	0.0458514	1.21889	1.10403
bc-YKR006C	11	0.000926989	9.77772e-08	0.000312693	0.520961	1.21869	1.10394
bc-YDR329C	211	0.00074304	1.31876e-07	0.000363148	-0.000365204	1.21807	1.10366
bc-YPL144W	65	0.000712975	7.71027e-08	0.000277674	0.272301	1.21797	1.10362
bc-YHR143W	23	0.000807556	1.24182e-07	0.000352395	0.571543	1.21757	1.10343
bc-YBR289W	85	0.000823117	1.38769e-07	0.000372518	0.150384	1.21749	1.1034
bc-YLR143W	77	0.000753738	1.02519e-06	0.00101251	-0.226124	1.21734	1.10333
bc-YBR201W-2	173	0.000753929	5.07167e-07	0.000712157	0.0104289	1.21728	1.1033
bc-YIL020C	102	0.000842338	1.14446e-06	0.0010698	0.0140244	1.21716	1.10325
bc-YMR287C	58	0.000859425	1.54675e-06	0.00124368	0.16453	1.21704	1.1032
bc-YLR193C	107	0.000785314	1.18449e-06	0.00108834	-0.0139651	1.21702	1.10319
bc-YCL063W	22	0.000752308	7.6975e-08	0.000277444	0.350752	1.21685	1.10311
bc-YBL009W	215	0.00079665	8.86251e-07	0.000941409	-0.0376781	1.2163	1.10286
bc-YDR103W	120	0.000805113	6.97811e-07	0.000835351	0.13782	1.21599	1.10272
bc-YGL054C	97	0.000630118	8.35695e-08	0.000289084	-0.253197	1.21589	1.10267
bc-YDL021W	82	0.000743573	1.21769e-07	0.000348954	0.36921	1.21588	1.10267
bc-YLR209C	169	0.000791806	7.50304e-07	0.000866201	0.0953256	1.21564	1.10256
bc-YGR271W	228	0.000840476	8.03811e-07	0.000896555	0.154714	1.21561	1.10254
bc-YIL042C	96	0.000665034	6.06472e-08	0.000246267	0.115835	1.21527	1.10239
bc-YDR092W-2	186	0.000879596	1.90787e-06	0.00138126	-0.0176535	1.21501	1.10227
bc-YNL311C	114	0.000702783	1.12774e-07	0.000335818	-0.173338	1.21488	1.10222
bc-YOR179C	104	0.000689599	9.38248e-08	0.000306308	-0.0663549	1.21474	1.10215
bc-YOL013W-B	521	0.000828591	9.21295e-07	0.000959841	-0.011972	1.21454	1.10206
bc-YPR093C	531	0.000763765	7.16371e-07	0.000846387	0.0213184	1.21446	1.10203
bc-YLR394W	167	0.000692298	9.95268e-08	0.000315479	-0.110256	1.21428	1.10194
bc-YHR057C	11	0.000943916	2.21827e-07	0.000470985	0.854094	1.21412	1.10187
bc-YCL048W	418	0.000761606	6.86068e-07	0.000828292	0.0779184	1.21405	1.10184
bc-YKL065C-2	169	0.000905765	1.54012e-06	0.00124102	-0.109577	1.21405	1.10184
bc-YFL048C	164	0.000683416	1.30529e-07	0.000361289	-0.0998682	1.21393	1.10179
bc-YKR017C	169	0.000858339	1.024e-06	0.00101193	0.154874	1.21376	1.10171
bc-YJL183W	143	0.000833612	1.48956e-06	0.00122047	-0.00864948	1.21372	1.10169
bc-YIR042C	97	0.000657863	1.3174e-07	0.00036296	-0.259336	1.21366	1.10166
bc-YBL104C-2	612	0.000738266	1.15862e-07	0.000340385	0.010923	1.21286	1.1013
bc-YER109C-2	377	0.000756582	5.16253e-07	0.000718508	-0.0382721	1.21274	1.10125
bc-YHR179W	154	0.000826362	1.29503e-06	0.00113799	-0.113884	1.21238	1.10108
bc-YOR338W	168	0.00077309	1.52294e-07	0.000390249	0.203015	1.21226	1.10103
bc-YMR066W	91	0.000841271	4.75866e-07	0.000689831	0.205376	1.21201	1.10091
bc-YBR284W	122	0.000751903	1.37538e-07	0.000370862	0.221379	1.21174	1.10079
bc-YGL109W	105	0.00074897	9.41495e-07	0.000970307	-0.126595	1.21127	1.10058
bc-YDR137W	116	0.000669602	8.6698e-08	0.000294445	-0.277182	1.21103	1.10047
bc-YGR169C	107	0.000665459	8.27745e-08	0.000287706	0.0176292	1.21088	1.1004
bc-YNL237W	33	0.000666839	1.0156e-07	0.000318684	-0.257578	1.21087	1.1004
bc-YER169W	113	0.0008069	1.24777e-06	0.00111704	-0.0491	1.21066	1.1003
bc-YER059W	138	0.000782548	8.20274e-07	0.00090569	0.00330183	1.21052	1.10024
bc-YPR101W	62	0.000883206	1.62549e-07	0.000403174	0.55381	1.21045	1.10021
bc-YGL166W	140	0.000788655	4.90964e-07	0.000700688	0.0028797	1.21039	1.10018
bc-YHR028C	423	0.000821956	5.99799e-07	0.000774467	0.163383	1.21035	1.10016
bc-YDR063W	176	0.000684015	8.2257e-08	0.000286805	-0.078644	1.21034	1.10015
bc-YML122C	104	0.000758771	1.41006e-07	0.000375508	0.0740877	1.21027	1.10012
bc-YBR103W	400	0.000823246	6.69912e-07	0.000818482	0.155516	1.20998	1.09999
bc-YBR288C	221	0.000899941	1.19512e-06	0.00109322	0.138304	1.20988	1.09995
bc-YBR069C	116	0.000881149	1.28174e-06	0.00113214	-0.0280009	1.20943	1.09974
bc-YDR098C	174	0.000773591	1.30564e-07	0.000361336	0.342307	1.20941	1.09973
bc-YLR268W	116	0.000837781	8.39912e-07	0.000916467	0.120365	1.20938	1.09972
bc-YLR268W	116	0.000837781	8.39912e-07	0.000916467	0.120365	1.20938	1.09972
bc-YLR083C	167	0.000783719	1.16467e-07	0.000341272	0.220274	1.20936	1.09971
bc-YNR050C	235	0.000768668	6.50956e-07	0.000806819	-0.131936	1.20931	1.09968
bc-YNL292W	510	0.000753155	4.03699e-07	0.000635373	-0.0724467	1.2092	1.09964
bc-YKR095W	710	0.000774667	6.62586e-07	0.000813994	0.0235846	1.20917	1.09962
bc-YLR405W	77	0.000704453	8.53638e-08	0.000292171	-0.0622104	1.20913	1.0996
bc-YJR096W	452	0.000775084	5.19361e-07	0.000720667	-0.0377037	1.20906	1.09957
bc-YDR467C	9	0.000801245	1.40529e-07	0.000374872	0.542822	1.20891	1.0995
bc-YLL023C	115	0.000720675	1.11148e-07	0.000333389	-0.111096	1.20884	1.09947
bc-YJL182C	205	0.000750141	1.40228e-07	0.000374471	0.154878	1.20881	1.09946
bc-YDL197C	20	0.000947157	8.00833e-08	0.00028299	1.04147	1.20877	1.09944
bc-YDR444W	437	0.000707206	1.11763e-07	0.000334309	-0.0369468	1.20859	1.09936
bc-YKL161C	74	0.000711689	9.4215e-08	0.000306945	0.177575	1.2085	1.09932
bc-YML075C	197	0.00075243	5.00829e-07	0.000707693	-0.108871	1.20849	1.09931
bc-YOR367W	191	0.000724839	7.12446e-07	0.000844065	-0.20107	1.20841	1.09928
bc-YGL100W	127	0.000716031	3.45204e-07	0.000587541	-0.115918	1.20833	1.09924
bc-YPL263C	165	0.000835936	9.57312e-07	0.000978423	0.187811	1.20817	1.09917
bc-YCR086W	48	0.000774581	1.2735e-07	0.000356862	0.0436466	1.20801	1.0991
bc-YHR080C	156	0.000670556	9.71792e-08	0.000311736	-0.0805935	1.20796	1.09907
bc-YJL084C	136	0.000758608	7.70448e-07	0.000877751	-0.0441596	1.20788	1.09904
bc-YJR153W	293	0.000711761	1.58653e-07	0.000398312	0.0616218	1.20785	1.09902
bc-YGL232W	138	0.0010206	3.97989e-06	0.00199497	-0.0779831	1.20781	1.099
bc-YJR137C	90	0.000905394	3.84659e-06	0.00196127	0.09014	1.2075	1.09887
bc-YLR428C	117	0.000821843	3.777e-07	0.000614573	0.000327041	1.20748	1.09885
bc-YER054C	152	0.000676289	7.25964e-08	0.000269437	-0.124522	1.20733	1.09878
bc-YEL061C	61	0.000791226	1.01332e-07	0.000318327	0.4392	1.20726	1.09876
bc-YBR269C	208	0.00078993	6.32892e-07	0.000795545	-0.0740368	1.20689	1.09858
bc-YMR092C	184	0.000733408	1.34144e-07	0.000366257	-0.0779353	1.2066	1.09845
bc-YOL008W	151	0.000756288	7.89178e-07	0.000888357	-0.0512749	1.20651	1.09841
bc-YOL044W	118	0.000686899	8.26674e-08	0.000287519	-0.0947812	1.20649	1.0984
bc-YLR164W	190	0.000741696	4.52698e-07	0.000672828	0.0127561	1.20626	1.0983
bc-YLR030W	38	0.000669967	7.58864e-08	0.000275475	0.0173285	1.20626	1.0983
bc-YKR007W	169	0.000762408	2.85457e-07	0.000534282	0.0415497	1.20619	1.09827
bc-YJR103W	385	0.000773919	1.11685e-07	0.000334193	0.253491	1.20613	1.09824
bc-YHR116W	77	0.000661201	8.72596e-08	0.000295397	-0.0624697	1.20596	1.09816
bc-YKL207W	342	0.000754249	1.07869e-07	0.000328434	0.267887	1.20581	1.0981
bc-YOR084W	107	0.000741586	1.15733e-07	0.000340195	0.278032	1.20568	1.09803
bc-YMR247C	93	0.000788598	1.30612e-07	0.000361403	0.23572	1.20554	1.09797
bc-YJL047C	163	0.000940378	1.1371e-06	0.00106635	0.497566	1.2055	1.09795
bc-YDR161W	155	0.000819161	6.73678e-07	0.000820779	0.0413841	1.2055	1.09795
bc-YGL045W-2	66	0.000711892	1.25275e-07	0.000353941	0.0267815	1.20545	1.09793
bc-YGL019W	94	0.000856752	1.21315e-06	0.00110143	0.103928	1.20533	1.09787
bc-YNL156C	171	0.000913248	2.10877e-06	0.00145216	0.267722	1.20529	1.09786
bc-YNL168C	250	0.000718987	3.26549e-07	0.000571445	-0.150044	1.20527	1.09785
bc-YGR169C-A	23	0.000684256	1.15929e-07	0.000340484	-0.139825	1.20506	1.09775
bc-YNL086W	215	0.000865386	1.12738e-07	0.000335765	0.781366	1.20466	1.09757
bc-YOR327C	168	0.00072419	1.13688e-07	0.000337177	0.0535713	1.20465	1.09756
bc-YLR415C	61	0.000655945	7.9016e-08	0.000281098	0.10619	1.20452	1.09751
bc-YDR263C	151	0.000823521	5.55531e-07	0.00074534	0.219635	1.20451	1.0975
bc-YGL050W	506	0.000903915	7.35056e-07	0.000857354	0.473243	1.20437	1.09744
bc-YOR154W	211	0.000821547	1.07238e-06	0.00103556	0.0370314	1.20426	1.09739
bc-YPL230W	126	0.000804658	1.45042e-06	0.00120433	0.0536323	1.20394	1.09724
bc-YMR244W	107	0.000691241	8.45192e-08	0.000290722	-0.0310569	1.20377	1.09716
bc-YOL058W	132	0.000785166	8.40231e-07	0.000916641	-0.132831	1.20366	1.09712
bc-YNL204C	81	0.000702857	1.1595e-07	0.000340514	-0.0732035	1.20344	1.09701
bc-YDR206W	536	0.00085216	1.19693e-06	0.00109404	-0.0273023	1.20316	1.09689
bc-YEL015W	97	0.000963883	1.67045e-06	0.00129246	0.652912	1.20309	1.09686
bc-YDR465C	233	0.00074461	1.07951e-07	0.00032856	0.093774	1.2024	1.09654
bc-YOL092W	133	0.000976817	1.81121e-06	0.00134581	0.48598	1.20232	1.0965
bc-YBL068W	184	0.000833794	6.11668e-07	0.000782092	0.330743	1.20227	1.09648
bc-YNR067C	130	0.000671496	8.97748e-08	0.000299624	-0.104916	1.20221	1.09645
bc-YNL076W	87	0.00066366	7.0186e-08	0.000264926	0.0476344	1.20216	1.09643
bc-YOR101W	66	0.000794707	8.56398e-08	0.000292643	0.685237	1.20211	1.09641
bc-YJR135W-A	267	0.000807535	1.3493e-06	0.00116159	-0.10611	1.20202	1.09637
bc-YNL273W	189	0.000782124	2.86688e-07	0.000535432	0.161518	1.20171	1.09623
bc-YKL008C	84	0.000743445	2.79455e-07	0.000528635	-0.0860426	1.20143	1.0961
bc-YBR294W	174	0.000705848	9.63486e-08	0.000310401	-0.100807	1.20133	1.09605
bc-YOL124C	33	0.000872301	1.17973e-07	0.000343472	0.391536	1.20112	1.09595
bc-YNL089C-2	47	0.000752424	1.18577e-07	0.00034435	0.0930714	1.20108	1.09594
bc-YDL161W	126	0.000745509	1.26832e-07	0.000356135	0.270218	1.20075	1.09579
bc-YKL002W-2	159	0.000801515	1.2472e-07	0.000353158	0.31376	1.20066	1.09574
bc-YHL038C	118	0.000941334	1.404e-06	0.00118491	0.555052	1.2005	1.09567
bc-YDR512C-2	323	0.000790792	4.52775e-07	0.000672886	0.0404175	1.20029	1.09558
bc-YLR343W	158	0.000938033	2.20619e-06	0.00148532	0.352891	1.20028	1.09557
bc-YNL111C	94	0.000682645	1.11119e-07	0.000333345	0.186619	1.2002	1.09554
bc-YLR013W	110	0.000670385	8.95247e-08	0.000299207	-0.184085	1.20018	1.09553
bc-YGR070W	286	0.000760932	4.04973e-07	0.000636375	0.00771826	1.20003	1.09546
bc-YBL031W	125	0.000702999	7.11903e-08	0.000266815	0.039007	1.19977	1.09534
bc-YKL215C	88	0.000746578	9.41957e-08	0.000306913	0.180796	1.19975	1.09533
bc-YLR282C	31	0.000718905	1.22697e-07	0.000350281	0.168268	1.19949	1.09521
bc-YJL157C	141	0.000741131	1.23124e-07	0.000350891	0.0410867	1.1992	1.09508
bc-YMR291W	71	0.000867548	1.24873e-07	0.000353373	0.765801	1.19915	1.09506
bc-YMR228W	102	0.00079842	8.17245e-07	0.000904016	0.0788172	1.19913	1.09505
bc-YIL073C	186	0.000743993	1.27089e-07	0.000356495	0.106241	1.19909	1.09503
bc-YGR100W	103	0.000764133	1.56166e-07	0.000395178	0.0198724	1.19894	1.09496
bc-YBR218C	210	0.000800285	7.57251e-07	0.000870202	-0.0312988	1.19888	1.09494
bc-YDR035W	159	0.000700124	1.11371e-07	0.000333723	-0.107873	1.19879	1.09489
bc-YDR459C	175	0.00078518	8.05956e-07	0.000897751	0.0436171	1.19876	1.09488
bc-YML117W	167	0.000675471	1.10723e-07	0.000332751	-0.153716	1.19863	1.09482
bc-YJL128C	134	0.000908694	1.75128e-07	0.000418483	0.767196	1.1984	1.09471
bc-YMR300C	84	0.000682593	8.27204e-08	0.000287612	0.0549084	1.19837	1.0947
bc-YPR003C	153	0.000729966	1.19171e-07	0.000345211	0.20257	1.19819	1.09462
bc-YOR273C	49	0.00093172	3.21533e-06	0.00179313	0.183479	1.1981	1.09458
bc-YJL165C-2	69	0.000709338	1.49076e-07	0.000386104	0.0304377	1.19799	1.09453
bc-YKL041W	152	0.0008931	1.02317e-06	0.00101152	0.192029	1.1974	1.09426
bc-YGL143C	63	0.000844008	6.8797e-07	0.00082944	0.174831	1.19719	1.09416
bc-YNL231C	94	0.000748076	1.32487e-07	0.000363988	0.16065	1.19716	1.09415
bc-YMR284W	113	0.000927251	1.97484e-06	0.00140529	0.085891	1.19713	1.09413
bc-YDR028C	23	0.000868233	1.47169e-07	0.000383626	0.663775	1.19708	1.09411
bc-YPL109C	41	0.000648429	6.71254e-08	0.000259086	-0.189829	1.19691	1.09403
bc-YDL063C	193	0.000734577	1.02153e-07	0.000319613	0.104873	1.19689	1.09403
bc-YDR540C	61	0.000720278	1.27019e-07	0.000356398	0.0967092	1.19686	1.09401
bc-YGR079W	129	0.000765198	1.48975e-07	0.000385973	-0.0416568	1.19648	1.09384
bc-YML100W-A	94	0.000683626	8.93629e-08	0.000298936	-0.170202	1.19628	1.09374
bc-YKL134C	49	0.000741096	1.05388e-07	0.000324635	-0.0144804	1.19611	1.09367
bc-YOL019W	119	0.000693904	1.10266e-07	0.000332063	-0.0612314	1.19606	1.09365
bc-YBR222C	547	0.000741546	4.15095e-07	0.000644279	-0.0660113	1.19588	1.09356
bc-YGR259C	151	0.000784116	1.07685e-06	0.00103772	-0.0607652	1.19587	1.09356
bc-YBL056W	117	0.000824092	9.17038e-07	0.000957621	0.00337191	1.1958	1.09353
bc-YFL034W	128	0.000723471	1.19209e-07	0.000345267	0.0310363	1.19573	1.0935
bc-YDL056W	195	0.000750406	7.07002e-07	0.000840834	-0.0163382	1.19571	1.09349
bc-YJL196C-1	296	0.000765965	6.68115e-07	0.000817383	-0.121085	1.19528	1.09329
bc-YPR111W	31	0.000695662	1.15505e-07	0.00033986	-0.128875	1.19511	1.09321
bc-YLR168C	119	0.000740196	5.02973e-07	0.000709206	-0.146341	1.19509	1.0932
bc-YHR071W	185	0.000836586	6.20765e-07	0.000787887	0.156194	1.19504	1.09318
bc-YHL039W	348	0.000840261	1.49114e-06	0.00122112	-0.0840522	1.19503	1.09317
bc-YGR287C	143	0.000713265	1.149e-07	0.000338968	-0.0144125	1.19497	1.09315
bc-YJL192C	164	0.000750711	1.23928e-07	0.000352035	0.120315	1.19475	1.09304
bc-YPL170W	137	0.000753661	1.02632e-06	0.00101307	-0.105689	1.19454	1.09295
bc-YDR083W	67	0.000706767	1.24441e-07	0.000352762	0.114457	1.19443	1.0929
bc-YBR298C	354	0.000758466	1.30326e-07	0.000361007	0.0606447	1.19423	1.09281
bc-YJL068C	1034	0.000924507	1.25523e-06	0.00112037	0.362899	1.19342	1.09244
bc-YIR035C	177	0.00078572	1.23472e-06	0.00111118	-0.0116557	1.19319	1.09233
bc-YDR261C	225	0.000747052	1.26465e-07	0.000355619	0.0254675	1.19319	1.09233
bc-YBR126C	134	0.000811059	9.67926e-07	0.000983832	0.094281	1.19311	1.0923
bc-YKL080W	48	0.000876551	1.02998e-07	0.000320933	0.519784	1.19269	1.0921
bc-YKL051W	41	0.000634735	8.38871e-08	0.000289633	-0.277144	1.1926	1.09206
bc-YLR011W	117	0.000708665	9.31603e-08	0.000305222	0.0145757	1.19257	1.09205
bc-YDR042C	127	0.000939051	1.60726e-06	0.00126778	0.0494694	1.19229	1.09192
bc-YGR142W	204	0.000770094	7.78428e-07	0.000882286	-0.0698185	1.19213	1.09185
bc-YJR048W	91	0.000995862	2.04564e-06	0.00143026	-0.202472	1.19197	1.09178
bc-YLR199C	129	0.000709942	9.3237e-08	0.000305347	0.0404468	1.19194	1.09176
bc-YPR008W	150	0.000738475	2.28346e-07	0.000477855	0.0883857	1.19179	1.09169
bc-YER055C	296	0.000804192	7.14373e-07	0.000845206	0.169928	1.19168	1.09164
bc-YMR258C	122	0.000816303	6.43254e-07	0.000802031	-0.00874796	1.19167	1.09164
bc-YMR313C	141	0.000768438	9.24076e-07	0.000961289	-0.0628672	1.19129	1.09146
bc-YER039C	86	0.00114501	5.38904e-06	0.00232143	0.208072	1.19105	1.09135
bc-YER149C	175	0.000701102	9.94347e-08	0.000315333	-0.0485546	1.19092	1.09129
bc-YFR045W-2	246	0.000761558	7.27502e-07	0.000852937	-0.132034	1.19092	1.09129
bc-YDR438W	295	0.00077696	3.52588e-07	0.000593791	0.263327	1.19055	1.09112
bc-YGR209C	135	0.000881448	1.66658e-06	0.00129096	0.199518	1.19041	1.09106
bc-YCR062W	291	0.000767175	4.71095e-07	0.000686363	0.0685149	1.19036	1.09104
bc-YDR152W	180	0.000790163	6.54723e-07	0.00080915	-0.0184917	1.19034	1.09103
bc-YJR116W	63	0.000641171	8.30206e-08	0.000288133	-0.223584	1.19029	1.091
bc-YBR073W	243	0.000796401	5.12119e-07	0.000715625	-0.0518369	1.1902	1.09096
bc-YJR073C	356	0.000809459	8.05897e-07	0.000897717	0.138286	1.19016	1.09094
bc-YMR194C-A	19	0.000750574	7.14335e-08	0.00026727	-0.0149188	1.1901	1.09092
bc-YNL252C	47	0.000937399	8.18732e-07	0.000904838	0.350723	1.18979	1.09078
bc-YNR068C	83	0.00099629	2.56331e-06	0.00160103	-0.189038	1.1897	1.09073
bc-YKR088C	215	0.000804957	7.33731e-07	0.000856581	0.0739406	1.18952	1.09065
bc-YDR079W	59	0.00104387	1.67981e-06	0.00129608	0.426499	1.18951	1.09065
bc-YMR072W	282	0.000799729	7.38027e-07	0.000859085	0.0185039	1.1895	1.09064
bc-YDL091C	958	0.000792872	7.65647e-07	0.000875013	0.0407872	1.18938	1.09059
bc-YGL039W	277	0.000797405	9.75699e-07	0.000987775	-0.0548239	1.18924	1.09052
bc-YJL171C	108	0.000831377	1.12977e-06	0.00106291	0.0640764	1.18918	1.0905
bc-YDR076W	29	0.000747989	1.01811e-07	0.000319079	0.189457	1.18913	1.09047
bc-YBR300C	50	0.000712574	1.14669e-07	0.000338628	-0.229533	1.18903	1.09043
bc-YKL121W	113	0.000916846	8.5903e-06	0.00293092	-0.0456146	1.18899	1.09041
bc-YKR096W	309	0.00079953	5.97136e-07	0.000772746	0.0951147	1.18887	1.09035
bc-YBR023C	264	0.000779398	4.0841e-07	0.00063907	-0.0212714	1.18881	1.09033
bc-YCL027W	161	0.000703108	1.22079e-07	0.000349398	0.0307482	1.1885	1.09018
bc-YLR312C-B	93	0.000674563	1.17888e-07	0.000343348	-0.089859	1.18845	1.09016
bc-YBR092C	171	0.00075356	1.28911e-07	0.000359042	0.0965561	1.18831	1.09009
bc-YJL201W	133	0.000715196	1.15085e-07	0.000339242	-0.0565048	1.18797	1.08994
bc-YBL085W	259	0.000682239	9.63061e-08	0.000310332	-0.0704067	1.18795	1.08993
bc-YLR408C	173	0.000736827	1.43997e-07	0.00037947	0.00934346	1.18792	1.08992
bc-YOR230W	8	0.00101805	1.16264e-07	0.000340975	1.45173	1.18791	1.08991
bc-YLR072W	131	0.0007869	1.26922e-06	0.0011266	0.088111	1.18789	1.08991
bc-YGR168C	124	0.00072611	8.18332e-08	0.000286065	0.1563	1.18748	1.08972
bc-YML124C	70	0.000763319	1.19195e-07	0.000345246	0.110553	1.18732	1.08964
bc-YBR037C	97	0.000721961	1.03504e-07	0.00032172	-0.0964982	1.18718	1.08958
bc-YNL321W	142	0.000733332	1.28789e-07	0.000358872	0.0945604	1.18702	1.0895
bc-YFR007W	116	0.000821152	1.35166e-06	0.00116261	-0.0203268	1.18699	1.08949
bc-YBR207W	76	0.00059565	5.78885e-08	0.0002406	-0.226454	1.18692	1.08946
bc-YOR265W	547	0.000850312	7.57249e-07	0.0008702	0.229815	1.18685	1.08943
bc-YDL114W	332	0.000733694	3.24098e-07	0.000569296	-0.0372869	1.18668	1.08935
bc-YMR230W	169	0.000761303	1.16975e-07	0.000342017	0.0680886	1.18663	1.08932
bc-YNL229C	148	0.000710776	1.0437e-07	0.000323063	0.0551646	1.18641	1.08922
bc-YIL094C	349	0.000814291	1.39882e-06	0.00118272	-0.048786	1.1864	1.08922
bc-YDR056C	80	0.000810704	1.52373e-07	0.00039035	0.148751	1.18636	1.0892
bc-YKL124W	129	0.000798078	1.42681e-07	0.000377732	0.278683	1.18629	1.08917
bc-YOR030W	10	0.000735795	7.28483e-08	0.000269904	0.312506	1.18611	1.08908
bc-YNL338W	29	0.000672816	7.18616e-08	0.00026807	0.125695	1.1861	1.08908
bc-YHR176W	145	0.000719375	4.92094e-07	0.000701494	-0.154869	1.18591	1.08899
bc-YLR363W-A	156	0.000707159	9.50953e-08	0.000308375	0.00903564	1.18586	1.08897
bc-YPL027W	188	0.000772847	3.82906e-07	0.000618794	0.0228729	1.18583	1.08896
bc-YIL016W	188	0.000767018	3.58211e-07	0.000598507	0.0147926	1.1857	1.0889
bc-YNR060W	117	0.00076177	8.09657e-07	0.000899809	-0.153592	1.18545	1.08878
bc-YER089C	319	0.000739148	5.19809e-07	0.000720978	-0.0871598	1.18515	1.08864
bc-YMR097C	131	0.000834097	1.64296e-07	0.000405335	0.307004	1.18491	1.08853
bc-YCL069W	213	0.000769889	4.8512e-07	0.000696506	0.00906236	1.1849	1.08853
bc-YDR326C	151	0.000746778	2.99236e-07	0.000547025	0.0842311	1.1845	1.08835
bc-YLR371W-2	67	0.000720088	1.08333e-07	0.000329139	0.122574	1.18435	1.08828
bc-YER028C	206	0.000848691	1.5083e-06	0.00122813	-0.115711	1.18432	1.08826
bc-YGL026C	27	0.000729273	9.71524e-08	0.000311693	0.368786	1.18419	1.0882
bc-YKL151C	87	0.000946946	1.00125e-06	0.00100062	0.324184	1.18404	1.08814
bc-YJL045W	393	0.000755816	7.39038e-07	0.000859673	-0.0848204	1.18385	1.08805
bc-YDR270W	51	0.000799054	9.36598e-07	0.00096778	-0.135751	1.1837	1.08798
bc-YPL134C	256	0.000704788	1.08218e-07	0.000328966	-0.173599	1.18326	1.08778
bc-YLR080W	179	0.000857674	7.43552e-07	0.000862295	0.0708119	1.1831	1.0877
bc-YLR442C	625	0.000791422	1.84477e-07	0.000429508	0.432062	1.18302	1.08767
bc-YBR074W-2	242	0.000738133	1.89061e-07	0.000434811	0.00598108	1.18269	1.08751
bc-YPL130W	30	0.000872112	1.57308e-07	0.000396621	0.387439	1.18235	1.08736
bc-YDR262W	115	0.000756382	6.524e-07	0.000807713	0.0641464	1.18229	1.08733
bc-YJL199C	84	0.000776588	1.72814e-07	0.000415709	0.116298	1.18227	1.08732
bc-YCL038C	195	0.000814177	6.62216e-07	0.000813766	-0.0534971	1.18219	1.08729
bc-YOL103W	286	0.000789014	7.56455e-07	0.000869744	0.000306102	1.18208	1.08724
bc-YLR381W	146	0.000779906	4.28727e-07	0.000654773	-0.251553	1.18196	1.08718
bc-YGR053C	103	0.000903784	1.99023e-06	0.00141075	-0.0260926	1.18155	1.08699
bc-YOR301W	24	0.00107949	3.26335e-06	0.00180648	0.405011	1.18151	1.08697
bc-YHL017W	115	0.000879987	1.01052e-06	0.00100525	0.0745704	1.1815	1.08697
bc-YGL170C	78	0.0010264	3.21002e-06	0.00179165	0.0863413	1.18121	1.08683
bc-YER072W	176	0.000721955	1.15719e-07	0.000340175	-0.0108798	1.1812	1.08683
bc-YGR124W	143	0.000811627	5.72081e-07	0.00075636	0.0932053	1.18109	1.08678
bc-YKR104W	184	0.000649442	1.04468e-07	0.000323215	-0.160254	1.18108	1.08677
bc-YOR239W-2	208	0.000714624	1.12742e-07	0.000335771	-0.0139919	1.18104	1.08675
bc-YAL054C	86	0.000728715	8.42015e-08	0.000290175	-0.0304678	1.18096	1.08672
bc-YER145C	125	0.000758284	1.10868e-07	0.000332968	0.129876	1.1808	1.08664
bc-YKL202W	55	0.000684737	8.51481e-08	0.000291801	0.0435597	1.18075	1.08662
bc-YJR099W	139	0.000752432	1.02235e-07	0.000319743	0.0252597	1.18073	1.08662
bc-YER060W-A	141	0.000818013	5.87005e-07	0.000766163	0.0884931	1.18064	1.08657
bc-YBL037W	157	0.000741641	1.51493e-07	0.000389221	0.0113826	1.18049	1.08651
bc-YML108W	93	0.00066773	1.09551e-07	0.000330985	-0.290518	1.1802	1.08637
bc-YOL036W	106	0.000873349	1.48112e-07	0.000384853	0.724437	1.18009	1.08632
bc-YGL151W	143	0.000949269	1.6746e-06	0.00129406	0.3849	1.18007	1.08631
bc-YMR289W	379	0.000699903	9.61252e-08	0.000310041	0.0523933	1.18004	1.0863
bc-YJL163C-1	209	0.000771877	6.65112e-07	0.000815544	-0.0821358	1.17984	1.08621
bc-YPR201W	28	0.000686251	8.29571e-08	0.000288023	0.194742	1.17941	1.08601
bc-YNL135C	285	0.000788611	1.15787e-07	0.000340275	0.398564	1.17915	1.08589
bc-YNL193W	250	0.000810759	1.12386e-06	0.00106012	0.0546075	1.17913	1.08588
bc-YDR384C	322	0.00072496	1.65444e-07	0.000406748	-0.0607736	1.17903	1.08583
bc-YDR259C	50	0.000804495	1.89284e-06	0.00137581	-0.373459	1.17895	1.08579
bc-YDR514C	479	0.000850206	3.50883e-07	0.000592354	0.542525	1.17883	1.08574
bc-YGR222W	107	0.000711187	4.30267e-07	0.000655948	-0.274197	1.17864	1.08565
bc-YLR438W	140	0.000702779	1.19065e-07	0.000345057	-0.00340901	1.17827	1.08548
bc-YBL082C	197	0.000718163	1.05213e-07	0.000324365	-0.00896118	1.17821	1.08545
bc-YBR067C	241	0.000824489	1.49866e-06	0.0012242	-0.0300007	1.17813	1.08542
bc-YDR155C	184	0.000725132	1.20729e-07	0.000347461	-0.00468606	1.17798	1.08535
bc-YBR260C	174	0.000715316	1.11632e-07	0.000334113	0.0118482	1.17763	1.08519
bc-YOR231W	53	0.00066846	9.19573e-08	0.000303245	-0.0757793	1.17755	1.08515
bc-YMR252C	122	0.000688463	1.1574e-07	0.000340206	-0.119417	1.1775	1.08512
bc-YGR227W	136	0.000816769	1.62446e-06	0.00127454	-0.0573936	1.17725	1.08501
bc-YBL106C	138	0.000817146	1.58711e-06	0.00125981	-0.145817	1.17724	1.08501
bc-YLR034C	185	0.000749157	7.45907e-07	0.000863659	-0.0232926	1.17719	1.08498
bc-YNL214W	117	0.000757791	1.14288e-07	0.000338066	0.19166	1.17633	1.08459
bc-YPL106C	72	0.000744563	1.30593e-07	0.000361377	0.150093	1.17633	1.08459
bc-YJL093C	339	0.000728541	9.75893e-08	0.000312393	0.0753054	1.17623	1.08454
bc-YDR387C	297	0.000835441	1.5326e-06	0.00123798	0.0223125	1.17603	1.08445
bc-YEL067C	53	0.000699895	9.89289e-08	0.00031453	0.171457	1.17566	1.08428
bc-YGL089C	152	0.00071855	1.15995e-07	0.000340581	0.0391051	1.17561	1.08426
bc-YOL060C	277	0.000709731	1.14248e-07	0.000338005	-0.0824998	1.1753	1.08411
bc-YPR129W	103	0.000904339	8.72517e-07	0.000934086	0.42995	1.17523	1.08408
bc-YOR306C	119	0.000705648	9.23695e-08	0.000303924	0.072584	1.17522	1.08407
bc-YHR210C	159	0.000721492	1.19145e-07	0.000345175	-0.0507936	1.17495	1.08395
bc-YHR157W	235	0.000823932	6.58932e-07	0.000811746	-0.0371279	1.17476	1.08387
bc-YLR406C	388	0.000841737	9.21242e-07	0.000959813	0.152008	1.17469	1.08383
bc-YMR109W	181	0.000723657	1.69775e-07	0.000412037	-0.169592	1.17462	1.0838
bc-YGR235C	267	0.000766981	5.29141e-07	0.000727421	-0.042252	1.17441	1.0837
bc-YLR271W	157	0.00071458	1.21138e-07	0.000348049	-0.0310807	1.17432	1.08366
bc-YPL156C	193	0.000695988	1.03072e-07	0.000321048	-0.0272551	1.17425	1.08363
bc-YGR244C-2	272	0.000843942	1.03395e-06	0.00101683	-0.0676116	1.174	1.08351
bc-YJR010W	222	0.000844827	6.53e-07	0.000808084	0.474501	1.17375	1.0834
bc-YHR203C	123	0.000766032	1.53241e-07	0.000391461	0.075349	1.1737	1.08337
bc-YOR350C	66	0.000723681	6.98362e-08	0.000264265	0.126601	1.17353	1.0833
bc-YGL110C	212	0.000766477	7.29067e-07	0.000853854	-0.105437	1.17315	1.08312
bc-YDR501W-2	221	0.000728675	4.66072e-07	0.000682695	-0.0334482	1.17295	1.08303
bc-YGR254W	106	0.000702425	9.59993e-08	0.000309837	-0.106349	1.17294	1.08303
bc-YOR202W	271	0.000787471	5.57067e-07	0.000746369	-0.0111734	1.17256	1.08285
bc-YBL053W	18	0.000701235	1.97584e-07	0.000444504	-0.195221	1.17255	1.08284
bc-YDR132C	126	0.000704737	1.14239e-07	0.000337993	0.00496191	1.1725	1.08282
bc-YDR242W-2	204	0.000756369	5.25018e-07	0.000724581	-0.0935291	1.17238	1.08276
bc-YBR249C	117	0.000905303	1.65718e-06	0.00128732	-0.107256	1.17232	1.08274
bc-YDR513W	493	0.000763646	4.13421e-07	0.000642978	0.0723128	1.17224	1.0827
bc-YDR295C	115	0.000835951	5.73995e-07	0.000757625	0.160566	1.17193	1.08256
bc-YFL021W	142	0.000747499	1.16377e-07	0.000341141	0.126151	1.1717	1.08245
bc-YPR179C	148	0.000707604	9.669e-08	0.00031095	-0.0716265	1.17155	1.08238
bc-YJL044C	358	0.000789948	4.14256e-07	0.000643628	0.0119888	1.17132	1.08227
bc-YML118W	28	0.000645157	7.36198e-08	0.00027133	-0.113465	1.17115	1.0822
bc-YKL164C	63	0.000741598	1.14715e-07	0.000338697	-0.0856178	1.17099	1.08212
bc-YGL153W	213	0.00071624	2.47055e-07	0.000497047	-0.102071	1.17078	1.08203
bc-YNL190W	55	0.000626125	7.51273e-08	0.000274094	-0.21445	1.17076	1.08202
bc-YLR144C	184	0.000735321	4.30257e-07	0.00065594	-0.00346286	1.17032	1.08181
bc-YIL043C	490	0.000741048	4.54083e-07	0.000673857	-0.0840102	1.17029	1.0818
bc-YPL026C	95	0.000692455	1.19832e-07	0.000346168	-0.0786656	1.16959	1.08148
bc-YOL043C	149	0.000746928	1.51631e-07	0.000389398	0.134537	1.16935	1.08137
bc-YER033C	230	0.000779152	3.28997e-07	0.000573582	0.103016	1.16931	1.08135
bc-YER010C	52	0.000850854	1.34017e-06	0.00115766	0.0866082	1.16899	1.0812
bc-YJR129C	67	0.000683321	9.14856e-08	0.000302466	-0.0293167	1.16894	1.08117
bc-YGL031C	155	0.000794263	4.15293e-07	0.000644432	0.250089	1.16883	1.08113
bc-YHR125W	132	0.000815374	1.56076e-07	0.000395065	0.46167	1.16882	1.08112
bc-YJL048C	180	0.000699804	7.43074e-08	0.000272594	-0.00499843	1.16848	1.08096
bc-YER015W	109	0.000752109	1.46581e-07	0.000382859	0.0748982	1.16847	1.08096
bc-YHR146W	377	0.000800879	8.41853e-07	0.000917525	0.00286347	1.1681	1.08079
bc-YDL093W	105	0.000850731	9.37807e-08	0.000306236	0.706361	1.16805	1.08077
bc-YPL150W	128	0.000832956	1.15321e-06	0.00107388	0.0347213	1.16792	1.0807
bc-YOR318C	165	0.000767553	4.6463e-07	0.000681638	0.00351271	1.16789	1.08069
bc-YBR056W-A	29	0.000731081	9.56624e-08	0.000309293	-0.0812474	1.16767	1.08059
bc-YGL241W	71	0.000695601	8.37454e-08	0.000289388	-0.0693213	1.1676	1.08055
bc-YOR324C	41	0.000792407	1.92542e-07	0.000438797	-0.0957303	1.16757	1.08054
bc-YKL046C	152	0.00068768	1.29001e-07	0.000359167	-0.115354	1.16751	1.08051
bc-YOR313C	110	0.000685758	1.00602e-07	0.000317178	-0.0989366	1.16747	1.0805
bc-YLR219W	98	0.000880353	2.03375e-06	0.0014261	0.048446	1.16735	1.08044
bc-YLR063W	95	0.000713031	7.38739e-08	0.000271798	0.0212313	1.16696	1.08026
bc-YLR165C	159	0.000885819	1.1919e-06	0.00109174	0.145003	1.16695	1.08025
bc-YDL219W	166	0.000741036	4.28818e-07	0.000654842	-0.0579385	1.16674	1.08016
bc-YCR033W	240	0.00106236	3.97684e-07	0.000630622	1.31577	1.16667	1.08012
bc-YFL046W	130	0.000689227	9.81692e-08	0.00031332	-0.158286	1.16663	1.08011
bc-YNL063W	61	0.000714348	1.24473e-07	0.000352808	-0.0120275	1.16634	1.07997
bc-YCL024W	126	0.000679401	1.02231e-07	0.000319736	0.0357515	1.16588	1.07976
bc-YDR142C	70	0.000701252	9.15149e-08	0.000302514	-0.102405	1.16584	1.07974
bc-YGR080W	631	0.000738996	3.52106e-07	0.000593385	0.0178848	1.16573	1.07969
bc-YDR258C	123	0.000820194	1.1604e-07	0.000340646	0.421119	1.16569	1.07967
bc-YDL223C	41	0.000693886	6.75687e-08	0.00025994	0.120587	1.16555	1.07961
bc-YPR132W	173	0.000745277	1.07003e-07	0.000327113	-0.0639784	1.16541	1.07954
bc-YKR033C	22	0.000658211	5.37132e-08	0.000231761	0.09973	1.16533	1.0795
bc-YJL142C	11	0.000935676	1.31484e-07	0.000362608	0.77171	1.16518	1.07944
bc-YBR283C	169	0.00068847	1.05748e-07	0.000325189	-0.0175507	1.16512	1.07941
bc-YPL077C	23	0.00082775	1.69376e-07	0.000411553	0.171449	1.16504	1.07937
bc-YJR032W	75	0.000812852	1.59995e-07	0.000399994	0.467447	1.16502	1.07936
bc-YDL054C	359	0.000707206	9.56791e-08	0.00030932	0.0704275	1.16497	1.07934
bc-YER174C	108	0.00080889	4.78958e-07	0.000692068	0.134851	1.16487	1.07929
bc-YOR213C	111	0.000947197	1.04755e-06	0.0010235	0.676474	1.16481	1.07926
bc-YHR129C	98	0.000675316	1.02375e-07	0.000319961	-0.123814	1.16474	1.07923
bc-YHR121W	169	0.000907378	3.26191e-07	0.000571131	0.418942	1.1647	1.07921
bc-YPL113C	259	0.000685298	8.49278e-08	0.000291424	-0.0846747	1.16456	1.07915
bc-YLL015W	27	0.000777793	1.16013e-07	0.000340606	0.666144	1.16446	1.0791
bc-YJR004C	186	0.000750307	2.38846e-07	0.000488719	0.197362	1.1644	1.07907
bc-YFL013C	135	0.00068917	8.56149e-08	0.0002926	-0.165621	1.16396	1.07887
bc-YHR156C	21	0.00199155	1.10175e-05	0.00331927	-0.154996	1.16384	1.07881
bc-YLR423C	28	0.000757352	1.02806e-07	0.000320634	0.231998	1.16371	1.07875
bc-YNL068C	215	0.000771014	1.20555e-07	0.00034721	0.0155208	1.16354	1.07868
bc-YDL243C	165	0.000916951	1.82829e-06	0.00135214	0.0351827	1.16353	1.07867
bc-YNR069C	62	0.000751842	1.27842e-07	0.00035755	0.0670906	1.16353	1.07867
bc-YJL012C-1	208	0.000723355	2.51952e-07	0.000501949	-0.056803	1.16319	1.07851
bc-YOR220W	93	0.000703266	1.13523e-07	0.000336932	-0.187789	1.16317	1.0785
bc-YGR153W	109	0.000893492	1.13371e-06	0.00106476	0.0600768	1.16242	1.07816
bc-YPL223C	154	0.000719938	1.03087e-07	0.000321071	0.0190955	1.16223	1.07807
bc-YHR011W	70	0.000833608	1.96258e-06	0.00140092	-0.0390723	1.16222	1.07806
bc-YPR174C	172	0.000810497	1.08146e-07	0.000328856	0.418244	1.16206	1.07799
bc-YPL222W	209	0.000739697	2.83001e-07	0.000531978	-0.101561	1.16198	1.07795
bc-YOL162W	183	0.000846147	8.04092e-07	0.000896712	0.0388637	1.16176	1.07785
bc-YMR255W	95	0.000754096	7.12127e-07	0.000843876	-0.0296093	1.16167	1.07781
bc-YGR258C	97	0.000702594	5.06861e-07	0.000711942	-0.217854	1.16149	1.07773
bc-YNL133C	42	0.00065054	8.01651e-08	0.000283134	0.0620069	1.16141	1.07769
bc-YLR380W	133	0.000708654	7.76972e-08	0.000278742	0.0817317	1.1614	1.07768
bc-YIL088C	235	0.000740617	1.25233e-07	0.000353883	0.0314823	1.16139	1.07768
bc-YDR347W	63	0.0011267	2.55339e-06	0.00159793	0.413342	1.16125	1.07761
bc-YER088C	132	0.000761657	4.59096e-07	0.000677566	0.0042835	1.16121	1.07759
bc-YPL145C	44	0.000632579	4.65051e-08	0.00021565	-0.114735	1.16118	1.07758
bc-YPL189W-1	135	0.000745891	1.29551e-07	0.000359931	0.2128	1.16104	1.07751
bc-YGL124C	287	0.000817589	9.8186e-07	0.000990888	0.0434647	1.16097	1.07748
bc-YER130C	99	0.00073983	1.15479e-07	0.000339823	0.188462	1.16092	1.07746
bc-YNL309W	81	0.000654098	7.29703e-08	0.00027013	-0.0699108	1.16092	1.07746
bc-YPR127W	219	0.000742221	1.35179e-07	0.000367666	0.077206	1.1609	1.07745
bc-YDL085C-A	336	0.000838731	1.32983e-06	0.00115318	-0.0853468	1.16047	1.07725
bc-YMR304W	97	0.000801931	6.94929e-07	0.000833624	0.00443656	1.16043	1.07723
bc-YOR280C	112	0.000755249	1.12064e-07	0.000334759	0.375506	1.16035	1.0772
bc-YBR274W-2	198	0.000734068	5.82054e-07	0.000762924	-0.0268971	1.16032	1.07718
bc-YLR172C	230	0.000704495	1.11553e-07	0.000333995	-0.0151581	1.16002	1.07704
bc-YGR001C	76	0.000727331	1.21449e-07	0.000348495	0.157414	1.15966	1.07688
bc-YJL062W	181	0.000834347	1.63592e-06	0.00127903	-0.119987	1.15946	1.07678
bc-YLR232W	35	0.000807091	6.74841e-08	0.000259777	0.352834	1.15941	1.07676
bc-YFL042C-2	1894	0.000756088	3.32687e-07	0.000576791	0.0272366	1.15915	1.07664
bc-YBR199W	248	0.000755327	3.72727e-07	0.000610513	0.0336689	1.15844	1.07631
bc-YBR162C	175	0.000896512	5.68214e-07	0.0007538	0.569447	1.15838	1.07628
bc-YER114C	104	0.000763453	3.14568e-07	0.000560864	0.0522371	1.15832	1.07625
bc-YDR322C-A	6	0.00074028	3.27842e-08	0.000181064	0.753813	1.15832	1.07625
bc-YEL007W	178	0.00072466	1.25718e-07	0.000354567	-0.0254607	1.15832	1.07625
bc-YIL054W	151	0.000742869	2.76899e-07	0.000526212	-0.0421705	1.15812	1.07616
bc-YMR214W	141	0.000714318	1.16513e-07	0.00034134	-0.0870286	1.15808	1.07614
bc-YHR022C	69	0.000732617	1.41719e-07	0.000376455	-0.0318235	1.15803	1.07612
bc-YKR031C	67	0.000659821	1.22211e-07	0.000349587	-0.252071	1.15791	1.07606
bc-YJR101W	171	0.000752418	5.71331e-07	0.000755865	-0.0458792	1.15739	1.07582
bc-YER188W	283	0.000877118	1.45911e-06	0.00120794	0.0999419	1.15734	1.0758
bc-YGR008C	218	0.000810675	1.26667e-06	0.00112547	-0.0825991	1.15732	1.07579
bc-YDR070C	87	0.000682245	7.62371e-08	0.000276111	-0.115112	1.15714	1.07571
bc-YDL053C	218	0.00085549	5.18696e-07	0.000720206	0.444668	1.15698	1.07563
bc-YHR133C	59	0.000697501	1.21786e-07	0.000348979	-0.0645057	1.1569	1.07559
bc-YDL236W	231	0.000714681	1.08596e-07	0.000329539	-0.00652291	1.15663	1.07547
bc-YJR025C	117	0.000856261	8.29367e-07	0.000910696	0.109135	1.15663	1.07547
bc-YNL318C	411	0.000755066	5.84929e-07	0.000764807	-0.108583	1.15642	1.07537
bc-YOL096C	78	0.000710981	9.03532e-08	0.000300588	0.119152	1.15606	1.0752
bc-YNL268W-2	221	0.000784706	3.74284e-07	0.000611787	0.0743005	1.15592	1.07514
bc-YNR057C	178	0.000658298	9.19393e-08	0.000303215	-0.148121	1.15562	1.075
bc-YDR512C-1	489	0.000746235	1.6919e-07	0.000411327	0.0663577	1.15557	1.07497
bc-YKR009C	217	0.000710197	1.89923e-07	0.000435802	-0.0880507	1.15538	1.07488
bc-YGR144W	12	0.000880876	2.05317e-07	0.000453119	0.589507	1.15525	1.07483
bc-YLR019W	35	0.000824689	1.16066e-06	0.00107734	-0.13083	1.15466	1.07455
bc-YEL028W	191	0.000695506	1.04031e-07	0.000322538	0.0257649	1.15441	1.07444
bc-YGR207C	161	0.000808948	1.3654e-07	0.000369513	0.435795	1.15441	1.07444
bc-YOR161C-C	75	0.000704185	1.23151e-07	0.000350928	0.137868	1.15416	1.07432
bc-YBR246W	98	0.00102562	1.41334e-06	0.00118884	0.603178	1.15405	1.07427
bc-YMR166C	11	0.000627833	5.39694e-08	0.000232313	-0.386608	1.15393	1.07421
bc-YEL065W	157	0.000685182	1.07328e-07	0.000327609	-0.154022	1.15384	1.07417
bc-YJL108C	195	0.000776255	8.83354e-07	0.000939869	-0.134404	1.15383	1.07416
bc-YBR161W	97	0.000711662	8.26214e-08	0.000287439	0.0334063	1.15382	1.07416
bc-YJR133W	113	0.000673626	9.86257e-08	0.000314047	-0.0542755	1.15378	1.07414
bc-YOR285W	124	0.00073768	1.33521e-07	0.000365406	-0.0517344	1.15378	1.07414
bc-YPR091C	322	0.000833991	5.21161e-07	0.000721914	0.46294	1.15353	1.07402
bc-YLR089C	131	0.000663885	1.7231e-07	0.000415103	-0.291667	1.15337	1.07395
bc-YNL082W	215	0.000880099	9.09958e-07	0.000953917	0.257632	1.15332	1.07393
bc-YIR030C	75	0.000809699	8.69845e-08	0.000294931	0.711296	1.15263	1.07361
bc-YPL219W	307	0.000753658	1.29014e-07	0.000359186	0.124569	1.15251	1.07355
bc-YGL033W-1	196	0.0008942	6.20394e-07	0.000787651	0.429022	1.15186	1.07325
bc-YLR016C	46	0.00081324	9.73487e-08	0.000312008	0.571849	1.1518	1.07322
bc-YHR049W	115	0.000988147	3.75615e-06	0.00193808	-0.0960935	1.15173	1.07319
bc-YMR312W	83	0.000700361	1.31913e-07	0.000363198	0.0344935	1.15169	1.07317
bc-YBR277C	18	0.000594132	3.63401e-08	0.000190631	-0.00806448	1.15158	1.07312
bc-YOR067C	121	0.000930247	1.6808e-06	0.00129646	0.0385882	1.15156	1.07311
bc-YGR084C	102	0.000704323	1.02901e-07	0.000320782	-0.0258547	1.15147	1.07306
bc-YOR355W	115	0.00080309	1.0785e-06	0.00103851	-0.0752303	1.15136	1.07301
bc-YJL212C	125	0.000738385	4.57337e-07	0.000676267	0.110044	1.15084	1.07277
bc-YGL227W	23	0.00102142	2.95559e-06	0.00171918	-0.378889	1.15081	1.07276
bc-YML058W-A	188	0.000767823	7.35119e-07	0.000857391	-0.159808	1.15057	1.07264
bc-YMR088C	180	0.000854198	5.63389e-07	0.000750592	0.331566	1.1503	1.07252
bc-YLR050C	191	0.000819417	1.51542e-06	0.00123102	-0.0615676	1.15007	1.07241
bc-YER099C	288	0.000906651	1.60833e-06	0.0012682	0.070571	1.1499	1.07233
bc-YIL024C	68	0.000679417	9.30707e-08	0.000305075	-0.0182558	1.14942	1.07211
bc-YOR165W	177	0.000921915	9.04904e-07	0.000951264	0.365383	1.14924	1.07203
bc-YOR381W	141	0.000700229	2.62378e-07	0.000512229	-0.05152	1.14897	1.0719
bc-YDR266C	151	0.000846766	1.2246e-06	0.00110662	0.157976	1.14847	1.07167
bc-YPL253C	402	0.00082707	9.79537e-07	0.000989716	0.0341616	1.14827	1.07158
bc-YBR119W	197	0.000948476	1.9719e-06	0.00140424	0.000773214	1.14813	1.07151
bc-YLR064W	380	0.0007115	1.20208e-07	0.00034671	-0.0267814	1.14794	1.07142
bc-YNL281W	132	0.000858203	2.0448e-06	0.00142997	-0.056809	1.1478	1.07135
bc-YPL244C	156	0.000721158	1.22659e-07	0.000350227	0.0920883	1.14776	1.07134
bc-YLR345W	124	0.000696868	9.22325e-08	0.000303698	0.0426957	1.14759	1.07125
bc-YHR100C	80	0.000778771	1.30465e-07	0.000361199	0.173195	1.14756	1.07124
bc-YDR415C	152	0.000872354	1.33075e-06	0.00115358	0.425825	1.14749	1.07121
bc-YPL037C	141	0.000751502	1.29176e-07	0.000359411	-0.0126316	1.14669	1.07083
bc-YIL044C	171	0.000820964	1.19747e-07	0.000346045	0.454996	1.14657	1.07078
bc-YDR435C	164	0.000694605	1.24599e-07	0.000352986	-0.0388177	1.14621	1.07061
bc-YPL273W	154	0.000701955	8.29129e-08	0.000287946	0.0589089	1.14607	1.07055
bc-YOR320C	103	0.000663426	7.89508e-08	0.000280982	-0.100939	1.14598	1.07051
bc-YNL116W	329	0.000750152	3.70931e-07	0.000609041	-0.0844767	1.14567	1.07036
bc-YNR071C	7	0.00184658	4.19715e-06	0.0020487	0.219183	1.14563	1.07034
bc-YDL198C	105	0.000964505	1.93108e-06	0.00138963	0.0668495	1.14531	1.07019
bc-YKL222C	192	0.000810309	5.76406e-07	0.000759214	0.0853157	1.14524	1.07016
bc-YOR248W	38	0.00107326	2.73651e-06	0.00165424	0.166247	1.14498	1.07004
bc-YOR064C	205	0.000832284	1.0578e-06	0.00102849	0.0915368	1.14427	1.06971
bc-YPL133C	14	0.000854502	1.79223e-07	0.000423347	0.784831	1.14417	1.06966
bc-YOR296W	185	0.000782101	7.22057e-07	0.000849739	0.119031	1.14397	1.06957
bc-YMR101C	138	0.000745417	2.43852e-07	0.000493813	-0.0718503	1.14389	1.06953
bc-YNL136W	79	0.00103578	3.33499e-06	0.00182619	0.120111	1.14377	1.06947
bc-YLR077W	130	0.000632746	7.40722e-08	0.000272162	-0.209709	1.1436	1.06939
bc-YPL184C	158	0.000807286	4.24994e-07	0.000651916	0.145713	1.14359	1.06939
bc-YDR165W	222	0.000724754	1.0551e-07	0.000324823	0.134686	1.14358	1.06938
bc-YJR051W	60	0.000730336	1.31383e-07	0.000362467	0.0997843	1.14312	1.06917
bc-YCL055W	165	0.000740362	6.6672e-07	0.000816529	0.00665731	1.14297	1.0691
bc-YKR053C	162	0.000843205	1.23256e-06	0.00111021	-0.021524	1.14276	1.069
bc-YCL040W	477	0.000799207	4.39438e-07	0.000662901	0.222856	1.14268	1.06896
bc-YIL164C	89	0.000761603	1.23143e-07	0.000350917	0.527281	1.14267	1.06896
bc-YDL082W	96	0.000742395	1.16682e-07	0.000341588	0.243603	1.1421	1.06869
[truncated: 1,206 more rows]
