# Supplementary material for: A single-cell resolved genotype-phenotype map using genome-wide genetic and environmental perturbations
Source: Nat Commun. 2025 Mar 18;16:2645. doi: 10.1038/s41467-025-57600-4 (PMC11920212; doi:10.1038/s41467-025-57600-4)
Supplement: Supplementary file 11 — Supplementary Data 9 [file 41467_2025_57600_MOESM11_ESM.xlsx]

## Sheet: Legend
Extended Data Table 9
Column Name	Description
Gene Name	list of gene names
Signature Name	Name of the signature

## Sheet: markers_table_perturbseq
Gene Name	Signature Name
AIM20	markers0C
SUR7	markers0C
PIR1	markers1C
ASH1	markers1C
STE2	markers2C
ASG7	markers2C
YLR285C-A	markers3C
DSE2	markers3C
TIR4	markers4C
DAN1	markers4C
HHT2	markers5C
HHT1	markers5C
OLI1	markers6C
COX1	markers6C
NOP10	markers7C
SBH2	markers7C
FIT2	markers8C
FIT3	markers8C
PHO12	markers9C
SPL2	markers9C
SIM1	markers10C
HTZ1	markers10C
VMA3	markers11C
MPC2	markers11C
FIG1	markers12C
FIG2	markers12C
VAR1	markers13C
SNR83	markers13C
HSP12	markers14C
RTC3	markers14C
PAU13	markers15C
HUG1	markers15C
MF(ALPHA)1	markers16C
MF(ALPHA)2	markers16C
MDN1	markers17C
TCB3	markers17C
HAC1	markers18C
SNR86	markers18C
FIT1	markers19C
ARN2	markers19C
GPM1	markers0N
TIP1	markers0N
AGA1	markers1N
AGA2	markers1N
NCW2	markers2N
PIR1	markers2N
YLR285C-A	markers3N
DSE1	markers3N
OLI1	markers4N
COX1	markers4N
SBH2	markers5N
NOP10	markers5N
CIS3	markers6N
SML1	markers6N
SWC4	markers7N
GCN4	markers7N
FIT2	markers8N
FIT3	markers8N
SPI1	markers9N
PAI3	markers9N
HAC1	markers10N
YDL121C	markers10N
TOS6	markers11N
FKS1	markers11N
TCB3	markers12N
MRH1	markers12N
SIC1	markers13N
DSE2	markers13N
ANB1	markers14N
YLR046C	markers14N
MF(ALPHA)1	markers15N
MF(ALPHA)2	markers15N
VAR1	markers16N
SNQ2	markers16N
FES1	markers17N
ZPR1	markers17N
ARN1	aged_iron
ARN2	aged_iron
FIT1	aged_iron
FIT2	aged_iron
FIT3	aged_iron
TIR1	aged_hypoxia
TIR3	aged_hypoxia
TIR4	aged_hypoxia
HUG1	aged_hypoxia
TIR4	aged_top15RNA
PUT1	aged_top15RNA
FIT3	aged_top15RNA
FIT1	aged_top15RNA
TIR1	aged_top15RNA
ARN1	aged_top15RNA
SIT1	aged_top15RNA
HUG1	aged_top15RNA
TIR3	aged_top15RNA
FIT2	aged_top15RNA
YOR338W	aged_top15RNA
FUR4	aged_top15RNA
YGR079W	aged_top15RNA
PIR3	aged_top15RNA
ARN2	aged_top15RNA
CTS1	daughter
AMN1	daughter
SCW11	daughter
PRY3	daughter
DSE1	daughter
DSE2	daughter
DSE3	daughter
DSE4	daughter
ASH1	daughter
EGT2	daughter
DSE1	early_daughter
DSE2	early_daughter
DSE3	late_daughter
DSE4	late_daughter
AFR1	iESR
ALD2	iESR
ALD3	iESR
ALD4	iESR
AMS1	iESR
ARA1	iESR
ARC18	iESR
ARO9	iESR
ATH1	iESR
BNA1	iESR
BOP2	iESR
CAT2	iESR
CCP1	iESR
CHL4	iESR
CIT1	iESR
COQ4	iESR
COQ5	iESR
COX15	iESR
CTT1	iESR
CYC7	iESR
DDR48	iESR
ECM38	iESR
ECM4	iESR
FAA1	iESR
FBP26	iESR
FOX2	iESR
GAT2	iESR
GIS1	iESR
GLC3	iESR
GLG1	iESR
GLK1	iESR
GLO1	iESR
GLO2	iESR
GND2	iESR
GPD1	iESR
GPM2	iESR
GRE2	iESR
GRE3	iESR
GSP2	iESR
GSY2	iESR
GTT1	iESR
HOR7	iESR
HSP104	iESR
HSP12	iESR
HSP26	iESR
HSP42	iESR
HSP78	iESR
HXK1	iESR
HXT5	iESR
HYR1	iESR
IDP3	iESR
IKS1	iESR
ISA2	iESR
ISF1	iESR
KIN82	iESR
KNS1	iESR
LEE1	iESR
MAG1	iESR
MBR1	iESR
MCR1	iESR
MMS2	iESR
MRP8	iESR
MTL1	iESR
NCE102	iESR
NPR1	iESR
NTH1	iESR
OM45	iESR
PAI3	iESR
PBI2	iESR
PDE1	iESR
PEP4	iESR
PFK26	iESR
PGM2	iESR
PIG2	iESR
PMC1	iESR
POR1	iESR
PRB1	iESR
PRC1	iESR
PTK2	iESR
PUT1	iESR
PXA2	iESR
RIM11	iESR
RRD2	iESR
SDS22	iESR
SGA1	iESR
SIP2	iESR
SOD1	iESR
SOL4	iESR
SPI1	iESR
SSA3	iESR
SSA4	iESR
SSE2	iESR
SSH4	iESR
SSP120	iESR
STB2	iESR
STB3	iESR
STF2	iESR
TFS1	iESR
TOR1	iESR
TPS1	iESR
TPS2	iESR
TRX2	iESR
TSL1	iESR
UBC5	iESR
UBC8	iESR
UBI4	iESR
UBP15	iESR
UGA1	iESR
UGP1	iESR
YBR053C	iESR
YBR056W	iESR
YBR139W	iESR
YBR285W	iESR
YBR287W	iESR
YCL042W	iESR
YCR061W	iESR
YDL023C	iESR
YDL124W	iESR
YDL199C	iESR
YDR286C	iESR
YER079W	iESR
YER158C	iESR
YGR127W	iESR
YGR201C	iESR
YGR237C	iESR
YHR097C	iESR
YHR112C	iESR
YHR138C	iESR
YJL015C	iESR
YJL068C	iESR
YJL132W	iESR
YJL144W	iESR
YJL163C	iESR
YJR096W	iESR
YKL091C	iESR
YKL133C	iESR
YKR011C	iESR
YLL020C	iESR
YLR001C	iESR
YLR149C	iESR
YLR152C	iESR
YLR252W	iESR
YLR312C	iESR
YLR345W	iESR
YML131W	iESR
YMR090W	iESR
YMR155W	iESR
YMR173W-A	iESR
YMR181C	iESR
YMR196W	iESR
YMR253C	iESR
YMR315W	iESR
YNL115C	iESR
YNL134C	iESR
YNL194C	iESR
YNL195C	iESR
YNL208W	iESR
YOL150C	iESR
YOR052C	iESR
YOR289W	iESR
YPR098C	iESR
YPR150W	iESR
URA10	iESR
USV1	iESR
VTI1	iESR
XBP1	iESR
XKS1	iESR
YAK1	iESR
YCP4	iESR
YET1	iESR
YGP1	iESR
YNK1	iESR
YPR1	iESR
YPS6	iESR
ZWF1	iESR
PSA1	G1_Gresham
GAS1	G1_Gresham
BAT2	G1_Gresham
WTM1	G1_Gresham
DSE2	G1_Gresham
HSP150	G1_Gresham
CTS1	G1_Gresham
DSE1	G1_Gresham
POL30	G1_Gresham
PRY3	G1_Gresham
DSE4	G1_Gresham
SCW11	G1_Gresham
AMN1	G1_Gresham
TOS6	G1_Gresham
SVS1	G1_Gresham
RNR1	G1_Gresham
PIR1	G1_Gresham
TIP1	G1_Gresham
EGT2	G1_Gresham
PIL1	G1_Gresham
HXT2	G1_Gresham
PST1	G1_Gresham
PCL9	G1_Gresham
NCW2	G1_Gresham
AIM44	G1_Gresham
ASH1	G1_Gresham
HTA2	S_Gresham
HHT2	S_Gresham
HTB2	S_Gresham
HHF2	S_Gresham
HTA1	S_Gresham
HHT1	S_Gresham
HHF1	S_Gresham
HTB1	S_Gresham
CYC1	G2_Gresham
CWP2	G2_Gresham
CIS3	G2_Gresham
SML1	G2_Gresham
CWP1	G2_Gresham
TIR3	M_Gresham
SWC4	M_Gresham
NCE102	M_Gresham
MRH1	M_Gresham
SED1	M_Gresham
UTH1	M_Gresham
PMA1	M_Gresham
PHO5	M_Gresham
AIM20	M_Gresham
PHO3	M_Gresham
