# Supplementary material for: A single-cell resolved genotype-phenotype map using genome-wide genetic and environmental perturbations
Source: Nat Commun. 2025 Mar 18;16:2645. doi: 10.1038/s41467-025-57600-4 (PMC11920212; doi:10.1038/s41467-025-57600-4)
Supplement: Supplementary file 14 — Source Data [file 41467_2025_57600_MOESM14_ESM.xlsx]

## Sheet: Figure 1f-1g
genotype	condition	upregulated	downregulated	total
bc-YCR033W	Control	76	25	101
bc-YJL176C	Control	56	20	76
bc-YDL093W	Control	58	14	72
bc-YER037W-2	Control	55	17	72
bc-YER122C	Control	43	26	69
bc-YOL065C	Control	52	17	69
bc-YGL136C	Control	53	14	67
bc-YBR173C	Control	43	22	65
bc-YKR042W	Control	41	22	63
bc-YIL157C	Control	49	13	62
bc-YER132C	Control	47	14	61
bc-YJR090C	Control	54	6	60
bc-YPL216W	Control	42	17	59
bc-YGL020C	Control	46	12	58
bc-YDR277C	Control	45	9	54
bc-YLR024C	Control	44	9	53
bc-YBR035C	Control	39	12	51
bc-YDR448W-1	Control	37	14	51
bc-YPL119C	Control	40	11	51
bc-YER152C	Control	41	9	50
bc-YOR001W	Control	31	19	50
bc-YJR110W	Control	40	9	49
bc-YJL204C	Control	28	20	48
bc-YKR055W	Control	33	15	48
bc-YBL083C	Control	22	25	47
bc-YDR500C-1	Control	31	16	47
bc-YGR056W	Control	35	12	47
bc-YLR046C	Control	11	36	47
bc-YNR070W	Control	36	11	47
bc-YOR089C	Control	41	5	46
bc-YHL028W	Control	31	14	45
bc-YJL083W	Control	34	11	45
bc-YNL080C	Control	23	22	45
bc-YNL238W	Control	21	23	44
bc-YPL199C	Control	32	12	44
bc-YDR028C	Control	36	7	43
bc-YJL175W	Control	26	17	43
bc-YOR295W	Control	36	7	43
bc-YDL081C	Control	12	30	42
bc-YGL173C	Control	30	12	42
bc-YGR027C	Control	30	12	42
bc-YPR120C	Control	20	22	42
bc-YDR085C	Control	34	7	41
bc-YIL067C	Control	33	8	41
bc-YNL133C	Control	29	12	41
bc-YBR261C	Control	31	9	40
bc-YDR507C	Control	24	16	40
bc-YLR016C	Control	31	9	40
bc-YLR225C	Control	24	16	40
bc-YOR019W	Control	29	11	40
bc-YOR377W	Control	35	5	40
bc-YPL099C	Control	30	10	40
bc-YBR081C	Control	15	24	39
bc-YDL047W	Control	25	14	39
bc-YDR200C	Control	30	9	39
bc-YHR094C	Control	13	26	39
bc-YKL016C	Control	19	20	39
bc-YPL042C	Control	29	10	39
bc-YBR072C-A	Control	2	36	38
bc-YIL002C	Control	26	12	38
bc-YLR373C	Control	33	5	38
bc-YNL107W	Control	33	5	38
bc-YNL257C	Control	26	12	38
bc-YPR064W	Control	27	11	38
bc-YBR216C	Control	25	12	37
bc-YCL023C	Control	18	19	37
bc-YGL002W	Control	32	5	37
bc-YKL184W	Control	21	16	37
bc-YLR311C	Control	29	8	37
bc-YLR393W	Control	29	8	37
bc-YLR418C	Control	27	10	37
bc-YML102W	Control	23	14	37
bc-YMR152W	Control	7	30	37
bc-YMR202W-2	Control	21	16	37
bc-YPR158W	Control	16	21	37
bc-YPR160W	Control	9	28	37
bc-YFR041C	Control	25	11	36
bc-YGL212W	Control	34	2	36
bc-YHR141C	Control	20	16	36
bc-YKL117W	Control	30	6	36
bc-YLR368W	Control	30	6	36
bc-YNL187W	Control	24	12	36
bc-YNL269W	Control	30	6	36
bc-YOR275C	Control	14	22	36
bc-YDR334W	Control	19	16	35
bc-YFR032C	Control	5	30	35
bc-YGL045W-2	Control	25	10	35
bc-YGR202C	Control	15	20	35
bc-YGR232W	Control	12	23	35
bc-YHR206W	Control	24	11	35
bc-YIL164C	Control	27	8	35
bc-YLR322W	Control	15	20	35
bc-YLR402W	Control	28	7	35
bc-YOR072W	Control	22	13	35
bc-YPR126C	Control	26	9	35
bc-YAL047C	Control	17	17	34
bc-YDL085W	Control	28	6	34
bc-YDR245W	Control	26	8	34
bc-YER042W	Control	9	25	34
bc-YER151C	Control	30	4	34
bc-YJR050W	Control	22	12	34
bc-YLR417W	Control	24	10	34
bc-YNL198C	Control	27	7	34
bc-YPL055C	Control	31	3	34
bc-YCR011C	Control	13	20	33
bc-YDL118W	Control	29	4	33
bc-YDR392W	Control	21	12	33
bc-YDR521W	Control	4	29	33
bc-YGL127C	Control	25	8	33
bc-YHR013C	Control	20	13	33
bc-YJL062W-A	Control	23	10	33
bc-YKL183W	Control	24	9	33
bc-YKR099C-A	Control	29	4	33
bc-YLR369W	Control	9	24	33
bc-YNL289W	Control	16	17	33
bc-YDR418W	Control	24	8	32
bc-YFL016C	Control	22	10	32
bc-YGR196C	Control	7	25	32
bc-YKL176C	Control	31	1	32
bc-YLR415C	Control	31	1	32
bc-YPR051W	Control	16	16	32
bc-YBR284W	Control	25	6	31
bc-YCL063W	Control	26	5	31
bc-YDL053C	Control	15	16	31
bc-YDR149C	Control	28	3	31
bc-YDR462W	Control	23	8	31
bc-YER074W	Control	19	12	31
bc-YER116C	Control	27	4	31
bc-YHL037C	Control	25	6	31
bc-YJL218W	Control	18	13	31
bc-YJR114W	Control	16	15	31
bc-YKL069W	Control	28	3	31
bc-YKR024C	Control	21	10	31
bc-YLR042C	Control	14	17	31
bc-YLR180W	Control	23	8	31
bc-YNR074C	Control	13	18	31
bc-YPR042C	Control	28	3	31
bc-YBR277C	Control	30	0	30
bc-YBR289W	Control	16	14	30
bc-YCR085W	Control	24	6	30
bc-YDR350C	Control	16	14	30
bc-YDR506C-1	Control	22	8	30
bc-YGL031C	Control	29	1	30
bc-YHL041W	Control	23	7	30
bc-YHR060W	Control	23	7	30
bc-YHR090C	Control	22	8	30
bc-YHR143W	Control	24	6	30
bc-YHR177W	Control	25	5	30
bc-YIL012W	Control	20	10	30
bc-YKR032W	Control	15	15	30
bc-YMR081C	Control	21	9	30
bc-YOL023W	Control	15	15	30
bc-YOL052C-A	Control	15	15	30
bc-YOR035C	Control	27	3	30
bc-YOR101W	Control	17	13	30
bc-YOR358W	Control	24	6	30
bc-YOR363C	Control	20	10	30
bc-YPL029W	Control	22	8	30
bc-YPL191C	Control	25	5	30
bc-YPR129W	Control	19	11	30
bc-YBL043W	Control	22	7	29
bc-YBR047W	Control	22	7	29
bc-YBR129C	Control	4	25	29
bc-YCL061C-1	Control	17	12	29
bc-YDL021W	Control	27	2	29
bc-YDR030C	Control	26	3	29
bc-YDR066C	Control	10	19	29
bc-YDR336W	Control	17	12	29
bc-YDR470C	Control	10	19	29
bc-YFL020C	Control	11	18	29
bc-YGL095C	Control	12	17	29
bc-YGR135W	Control	21	8	29
bc-YHL038C	Control	15	14	29
bc-YIR001C	Control	25	4	29
bc-YJR082C	Control	18	11	29
bc-YKL135C	Control	26	3	29
bc-YLR006C	Control	6	23	29
bc-YML094W	Control	13	16	29
bc-YMR070W	Control	11	18	29
bc-YMR095C	Control	16	13	29
bc-YMR160W-2	Control	25	4	29
bc-YNL099C	Control	18	11	29
bc-YNL173C	Control	18	11	29
bc-YNR068C	Control	21	8	29
bc-YOR028C	Control	22	7	29
bc-YOR052C	Control	18	11	29
bc-YPL090C	Control	27	2	29
bc-YPR108W-A	Control	25	4	29
bc-YBL069W	Control	23	5	28
bc-YBR224W	Control	27	1	28
bc-YDL013W	Control	25	3	28
bc-YDL184C	Control	11	17	28
bc-YDR514C	Control	15	13	28
bc-YFL006W	Control	10	18	28
bc-YGR207C	Control	14	14	28
bc-YHL003C	Control	20	8	28
bc-YHR051W	Control	21	7	28
bc-YHR081W	Control	17	11	28
bc-YJL160C-2	Control	22	6	28
bc-YKR054C-1	Control	20	8	28
bc-YLL062C	Control	18	10	28
bc-YLL063C	Control	21	7	28
bc-YLR255C	Control	20	8	28
bc-YNL095C	Control	27	1	28
bc-YNL176C	Control	12	16	28
bc-YNL218W	Control	22	6	28
bc-YNR010W	Control	14	14	28
bc-YOL001W	Control	14	14	28
bc-YOR199W	Control	17	11	28
bc-YBL072C	Control	23	4	27
bc-YBR209W	Control	17	10	27
bc-YCL010C	Control	23	4	27
bc-YCR066W	Control	22	5	27
bc-YDR076W	Control	21	6	27
bc-YDR247W	Control	18	9	27
bc-YDR252W	Control	16	11	27
bc-YDR422C	Control	10	17	27
bc-YEL012W	Control	13	14	27
bc-YEL043W	Control	9	18	27
bc-YER110C	Control	14	13	27
bc-YGR020C	Control	17	10	27
bc-YGR072W	Control	14	13	27
bc-YGR122W	Control	14	13	27
bc-YGR290W	Control	24	3	27
bc-YHR195W	Control	12	15	27
bc-YKL119C	Control	16	11	27
bc-YLL015W	Control	21	6	27
bc-YLR366W	Control	24	3	27
bc-YMR159C	Control	25	2	27
bc-YMR166C	Control	26	1	27
bc-YNL135C	Control	12	15	27
bc-YNL184C	Control	2	25	27
bc-YNL227C	Control	23	4	27
bc-YNL266W	Control	24	3	27
bc-YOL160W	Control	10	17	27
bc-YOR165W	Control	9	18	27
bc-YOR211C	Control	18	9	27
bc-YOR311C	Control	10	17	27
bc-YPL116W	Control	19	8	27
bc-YPL133C	Control	23	4	27
bc-YPL141C	Control	22	5	27
bc-YPR053C	Control	16	11	27
bc-YBR128C	Control	22	4	26
bc-YCR087W	Control	20	6	26
bc-YDR143C	Control	9	17	26
bc-YDR293C	Control	22	4	26
bc-YDR433W-2	Control	19	7	26
bc-YEL061C	Control	19	7	26
bc-YER083C	Control	14	12	26
bc-YFR033C	Control	13	13	26
bc-YGL084C	Control	21	5	26
bc-YGL211W-1	Control	23	3	26
bc-YGL252C	Control	11	15	26
bc-YHL033C	Control	21	5	26
bc-YIL060W	Control	25	1	26
bc-YIL098C	Control	11	15	26
bc-YIR018W	Control	11	15	26
bc-YJL100W	Control	7	19	26
bc-YKR015C	Control	21	5	26
bc-YKR073C	Control	24	2	26
bc-YLL027W	Control	14	12	26
bc-YLR320W	Control	17	9	26
bc-YML042W	Control	14	12	26
bc-YMR253C	Control	20	6	26
bc-YNL109W	Control	18	8	26
bc-YNL157W	Control	9	17	26
bc-YNL241C	Control	22	4	26
bc-YNL328C	Control	21	5	26
bc-YOL081W	Control	15	11	26
bc-YOR208W	Control	17	9	26
bc-YPL185W	Control	15	11	26
bc-YPR109W	Control	10	16	26
bc-YBR162C	Control	14	11	25
bc-YCL014W-1	Control	23	2	25
bc-YCR025C	Control	16	9	25
bc-YCR063W	Control	18	7	25
bc-YDL133W	Control	11	14	25
bc-YDL225W	Control	13	12	25
bc-YDR065W	Control	8	17	25
bc-YDR079W	Control	12	13	25
bc-YDR093W	Control	14	11	25
bc-YDR156W	Control	20	5	25
bc-YDR250C	Control	11	14	25
bc-YDR286C	Control	12	13	25
bc-YDR538W	Control	7	18	25
bc-YFL040W	Control	15	10	25
bc-YGL200C	Control	21	4	25
bc-YGR273C	Control	16	9	25
bc-YIL093C	Control	20	5	25
bc-YIL111W	Control	13	12	25
bc-YJL215C	Control	21	4	25
bc-YJR074W	Control	13	12	25
bc-YKR099W	Control	20	5	25
bc-YLL044W	Control	14	11	25
bc-YLR049C	Control	14	11	25
bc-YLR061W	Control	15	10	25
bc-YLR334C	Control	22	3	25
bc-YLR408C	Control	22	3	25
bc-YMR084W	Control	18	7	25
bc-YMR224C	Control	11	14	25
bc-YMR291W	Control	12	13	25
bc-YMR322C	Control	15	10	25
bc-YNL162W-2	Control	18	7	25
bc-YOR209C	Control	4	21	25
bc-YPL249C-A	Control	7	18	25
bc-YPL271W	Control	9	16	25
bc-YPR020W	Control	7	18	25
bc-YBL032W	Control	12	12	24
bc-YBR132C	Control	15	9	24
bc-YBR171W	Control	21	3	24
bc-YBR186W	Control	22	2	24
bc-YCL026C	Control	18	6	24
bc-YCL036W	Control	13	11	24
bc-YDL036C-1	Control	16	8	24
bc-YDR048C	Control	11	13	24
bc-YDR049W	Control	11	13	24
bc-YDR181C	Control	16	8	24
bc-YEL004W	Control	11	13	24
bc-YER068W	Control	14	10	24
bc-YER093C-A	Control	7	17	24
bc-YER180C-A	Control	17	7	24
bc-YGL191W	Control	8	16	24
bc-YHR079C	Control	20	4	24
bc-YHR097C	Control	9	15	24
bc-YHR156C	Control	23	1	24
bc-YIL086C	Control	22	2	24
bc-YIL089W	Control	20	4	24
bc-YKL109W	Control	12	12	24
bc-YKR054C-2	Control	14	10	24
bc-YLL013C	Control	17	7	24
bc-YLR357W	Control	11	13	24
bc-YMR091C	Control	17	7	24
bc-YMR283C	Control	12	12	24
bc-YNL079C	Control	11	13	24
bc-YNL130C-A	Control	17	7	24
bc-YNL154C	Control	9	15	24
bc-YOL061W	Control	9	15	24
bc-YOR152C	Control	9	15	24
bc-YOR213C	Control	12	12	24
bc-YPL097W	Control	17	7	24
bc-YPL163C	Control	19	5	24
bc-YPR001W	Control	19	5	24
bc-YBL022C	Control	13	10	23
bc-YBL024W	Control	11	12	23
bc-YBL057C	Control	10	13	23
bc-YBR226C	Control	16	7	23
bc-YBR267W	Control	11	12	23
bc-YCL013W	Control	20	3	23
bc-YCR045C	Control	14	9	23
bc-YCR076C	Control	10	13	23
bc-YDL101C	Control	20	3	23
bc-YDL160C-A	Control	16	7	23
bc-YDR174W	Control	8	15	23
bc-YDR195W	Control	15	8	23
bc-YDR265W	Control	19	4	23
bc-YDR315C-2	Control	13	10	23
bc-YDR333C	Control	19	4	23
bc-YDR354W	Control	18	5	23
bc-YDR457W	Control	23	0	23
bc-YEL042W	Control	12	11	23
bc-YEL054C	Control	19	4	23
bc-YER095W	Control	17	6	23
bc-YFR043C	Control	17	6	23
bc-YGL114W	Control	16	7	23
bc-YGL229C	Control	14	9	23
bc-YGR077C	Control	9	14	23
bc-YGR180C-2	Control	17	6	23
bc-YGR183C	Control	14	9	23
bc-YGR212W	Control	17	6	23
bc-YIL045W	Control	9	14	23
bc-YIL154C	Control	15	8	23
bc-YIR028W	Control	2	21	23
bc-YIR030C	Control	11	12	23
bc-YJL017W	Control	20	3	23
bc-YJL055W	Control	6	17	23
bc-YJL169W	Control	18	5	23
bc-YJR122W	Control	17	6	23
bc-YLL041C	Control	21	2	23
bc-YLL049W	Control	15	8	23
bc-YLR087C	Control	12	11	23
bc-YLR107W	Control	10	13	23
bc-YML090W	Control	17	6	23
bc-YMR175W-A	Control	22	1	23
bc-YMR207C	Control	17	6	23
bc-YMR230W-A	Control	16	7	23
bc-YMR254C	Control	17	6	23
bc-YMR287C	Control	15	8	23
bc-YNL106C	Control	22	1	23
bc-YNL246W	Control	17	6	23
bc-YOR022C	Control	15	8	23
bc-YPL106C	Control	11	12	23
bc-YPR049C	Control	11	12	23
bc-YAL012W	Control	11	11	22
bc-YCR031C	Control	18	4	22
bc-YDL192W	Control	11	11	22
bc-YDR368W	Control	13	9	22
bc-YDR380W	Control	18	4	22
bc-YDR436W	Control	13	9	22
bc-YEL072W	Control	16	6	22
bc-YGL023C-1	Control	17	5	22
bc-YGL088W	Control	10	12	22
bc-YGL213C	Control	13	9	22
bc-YGR015C	Control	8	14	22
bc-YGR057C	Control	13	9	22
bc-YGR136W	Control	16	6	22
bc-YGR221C	Control	9	13	22
bc-YHL016C	Control	8	14	22
bc-YIL064W	Control	6	16	22
bc-YJL110C	Control	13	9	22
bc-YKL020C	Control	14	8	22
bc-YKL051W	Control	18	4	22
bc-YKR040C	Control	19	3	22
bc-YKR092C	Control	17	5	22
bc-YLR030W	Control	14	8	22
bc-YLR200W	Control	19	3	22
bc-YLR414C	Control	17	5	22
bc-YLR446W	Control	20	2	22
bc-YMR055C	Control	19	3	22
bc-YMR069W	Control	18	4	22
bc-YMR132C	Control	8	14	22
bc-YMR147W	Control	18	4	22
bc-YMR177W	Control	11	11	22
bc-YMR295C	Control	17	5	22
bc-YNL069C-1	Control	11	11	22
bc-YNL085W	Control	17	5	22
bc-YNL162W-1	Control	20	2	22
bc-YOL017W	Control	1	21	22
bc-YOR205C	Control	12	10	22
bc-YOR385W	Control	16	6	22
bc-YPL092W	Control	7	15	22
bc-YPL154C	Control	10	12	22
bc-YPL246C	Control	9	13	22
bc-YPR096C	Control	12	10	22
bc-YPR189W	Control	13	9	22
bc-YBR238C	Control	19	2	21
bc-YBR282W	Control	9	12	21
bc-YCR079W	Control	19	2	21
bc-YDL198C	Control	16	5	21
bc-YDL223C	Control	17	4	21
bc-YDR098C	Control	14	7	21
bc-YDR271C	Control	19	2	21
bc-YDR278C	Control	11	10	21
bc-YDR298C	Control	15	6	21
bc-YDR532C	Control	16	5	21
bc-YEL023C	Control	12	9	21
bc-YER087W	Control	8	13	21
bc-YER098W	Control	18	3	21
bc-YGL217C	Control	7	14	21
bc-YGR150C	Control	12	9	21
bc-YGR260W	Control	7	14	21
bc-YHR134W	Control	17	4	21
bc-YHR180W	Control	16	5	21
bc-YIL069C	Control	10	11	21
bc-YIL168W	Control	10	11	21
bc-YIR039C	Control	15	6	21
bc-YJL047C	Control	7	14	21
bc-YJR010W	Control	8	13	21
bc-YJR118C	Control	9	12	21
bc-YKL080W	Control	10	11	21
bc-YKL102C	Control	16	5	21
bc-YKL198C-2	Control	20	1	21
bc-YKR075C	Control	9	12	21
bc-YKR094C	Control	17	4	21
bc-YLL005C	Control	14	7	21
bc-YLR025W	Control	12	9	21
bc-YLR287C-A	Control	7	14	21
bc-YLR290C	Control	9	12	21
bc-YLR423C	Control	12	9	21
bc-YLR447C	Control	11	10	21
bc-YMR066W	Control	10	11	21
bc-YMR088C	Control	9	12	21
bc-YMR176W	Control	6	15	21
bc-YMR179W	Control	8	13	21
bc-YMR209C	Control	17	4	21
bc-YMR275C	Control	11	10	21
bc-YMR303C	Control	10	11	21
bc-YMR306C-A	Control	20	1	21
bc-YNL058C	Control	3	18	21
bc-YNL091W	Control	19	2	21
bc-YNL329C	Control	7	14	21
bc-YOL067C	Control	15	6	21
bc-YOR024W	Control	18	3	21
bc-YOR140W	Control	14	7	21
bc-YPL088W	Control	18	3	21
bc-YPL101W	Control	3	18	21
bc-YPL202C	Control	20	1	21
bc-YPL267W	Control	12	9	21
bc-YPL277C	Control	18	3	21
bc-YPR007C	Control	19	2	21
bc-YPR039W	Control	20	1	21
bc-YBL013W	Control	19	1	20
bc-YBL016W	Control	14	6	20
bc-YBL042C	Control	15	5	20
bc-YBL065W	Control	6	14	20
bc-YBR078W	Control	11	9	20
bc-YBR219C	Control	13	7	20
bc-YBR266C	Control	9	11	20
bc-YCL006C	Control	17	3	20
bc-YCR006C	Control	17	3	20
bc-YDL020C	Control	12	8	20
bc-YDL167C	Control	2	18	20
bc-YDR176W	Control	11	9	20
bc-YDR209C	Control	16	4	20
bc-YDR217C	Control	20	0	20
bc-YDR349C	Control	12	8	20
bc-YDR360W	Control	16	4	20
bc-YDR415C	Control	7	13	20
bc-YDR523C	Control	5	15	20
bc-YEL007W	Control	11	9	20
bc-YEL041W-1	Control	16	4	20
bc-YFR055W	Control	15	5	20
bc-YGL152C	Control	16	4	20
bc-YGL227W	Control	14	6	20
bc-YGR003W	Control	6	14	20
bc-YGR164W	Control	10	10	20
bc-YGR224W	Control	15	5	20
bc-YHR061C	Control	15	5	20
bc-YHR104W	Control	1	19	20
bc-YHR135C	Control	10	10	20
bc-YIL006W	Control	18	2	20
bc-YIL057C	Control	19	1	20
bc-YIL090W	Control	16	4	20
bc-YIL101C	Control	15	5	20
bc-YJL112W	Control	14	6	20
bc-YJL142C	Control	17	3	20
bc-YJL198W	Control	12	8	20
bc-YKL017C	Control	10	10	20
bc-YKL213C	Control	12	8	20
bc-YKR033C	Control	14	6	20
bc-YKR100C-1	Control	18	2	20
bc-YLR094C	Control	14	6	20
bc-YLR201C	Control	17	3	20
bc-YLR449W	Control	3	17	20
bc-YML118W	Control	16	4	20
bc-YML121W	Control	8	12	20
bc-YMR097C	Control	8	12	20
bc-YMR192W	Control	9	11	20
bc-YMR279C	Control	12	8	20
bc-YMR304C-A	Control	16	4	20
bc-YNL015W	Control	13	7	20
bc-YNL089C-1	Control	16	4	20
bc-YNL136W	Control	17	3	20
bc-YNL225C	Control	9	11	20
bc-YNL248C	Control	8	12	20
bc-YNR037C	Control	7	13	20
bc-YOL054W	Control	10	10	20
bc-YOL092W	Control	7	13	20
bc-YOR021C	Control	6	14	20
bc-YOR198C	Control	10	10	20
bc-YOR241W	Control	12	8	20
bc-YOR263C	Control	18	2	20
bc-YOR330C	Control	15	5	20
bc-YPL017C-2	Control	14	6	20
bc-YPL056C	Control	19	1	20
bc-YPL261C	Control	16	4	20
bc-YPL264C	Control	16	4	20
bc-YPR091C	Control	5	15	20
bc-YPR156C	Control	16	4	20
bc-YPR200C	Control	7	13	20
bc-YBR161W	Control	10	9	19
bc-YBR188C	Control	8	11	19
bc-YBR264C	Control	12	7	19
bc-YCL057C-A	Control	10	9	19
bc-YCR046C	Control	6	13	19
bc-YCR095W-A	Control	18	1	19
bc-YDL050C	Control	18	1	19
bc-YDR017C	Control	17	2	19
bc-YDR056C	Control	5	14	19
bc-YDR067C	Control	15	4	19
bc-YDR194C	Control	4	15	19
bc-YDR227W	Control	12	7	19
bc-YDR254W	Control	12	7	19
bc-YDR310C	Control	13	6	19
bc-YDR322C-A	Control	13	6	19
bc-YDR516C	Control	18	1	19
bc-YER085C	Control	6	13	19
bc-YER091C	Control	16	3	19
bc-YFL032W	Control	14	5	19
bc-YFR001W	Control	2	17	19
bc-YGL080W	Control	15	4	19
bc-YGL192W	Control	10	9	19
bc-YGL249W	Control	17	2	19
bc-YGR127W	Control	5	14	19
bc-YGR180C-1	Control	11	8	19
bc-YGR286C	Control	15	4	19
bc-YHR045W	Control	12	7	19
bc-YHR181W	Control	16	3	19
bc-YIL100W	Control	16	3	19
bc-YIR044C	Control	11	8	19
bc-YJL099W	Control	15	4	19
bc-YJL144W	Control	13	6	19
bc-YJL166W	Control	18	1	19
bc-YJR038C	Control	14	5	19
bc-YKL133C	Control	7	12	19
bc-YKL158W	Control	15	4	19
bc-YKL202W	Control	12	7	19
bc-YKR018C	Control	15	4	19
bc-YKR056W	Control	5	14	19
bc-YLL006W	Control	6	13	19
bc-YLR069C	Control	14	5	19
bc-YLR213C	Control	13	6	19
bc-YLR282C	Control	13	6	19
bc-YLR288C	Control	7	12	19
bc-YMR103C	Control	14	5	19
bc-YMR150C	Control	7	12	19
bc-YMR164C	Control	17	2	19
bc-YMR173W-A	Control	11	8	19
bc-YMR182W-A	Control	13	6	19
bc-YMR206W	Control	14	5	19
bc-YMR242C	Control	8	11	19
bc-YMR267W	Control	14	5	19
bc-YNL167C	Control	9	10	19
bc-YNL237W	Control	14	5	19
bc-YNL252C	Control	12	7	19
bc-YNL265C	Control	5	14	19
bc-YNL334C	Control	16	3	19
bc-YNR002C	Control	14	5	19
bc-YNR034W	Control	8	11	19
bc-YOR030W	Control	17	2	19
bc-YOR093C	Control	10	9	19
bc-YOR135C	Control	8	11	19
bc-YOR155C	Control	16	3	19
bc-YOR161C-C	Control	17	2	19
bc-YOR251C	Control	6	13	19
bc-YOR252W	Control	8	11	19
bc-YPL041C	Control	9	10	19
bc-YPL132W	Control	7	12	19
bc-YPL179W	Control	13	6	19
bc-YPR003C	Control	15	4	19
bc-YPR012W	Control	14	5	19
bc-YPR111W	Control	15	4	19
bc-YPR121W	Control	6	13	19
bc-YBL002W	Control	8	10	18
bc-YBL005W	Control	15	3	18
bc-YBR163W	Control	11	7	18
bc-YBR179C	Control	6	12	18
bc-YBR225W	Control	5	13	18
bc-YCL060C	Control	11	7	18
bc-YDL036C-2	Control	10	8	18
bc-YDL146W	Control	8	10	18
bc-YDL200C	Control	7	11	18
bc-YDL229W	Control	15	3	18
bc-YDR083W	Control	0	18	18
bc-YDR285W	Control	6	12	18
bc-YDR474C	Control	11	7	18
bc-YDR535C	Control	14	4	18
bc-YEL041W-2	Control	16	2	18
bc-YER156C	Control	17	1	18
bc-YER186C	Control	8	10	18
bc-YFL051C	Control	15	3	18
bc-YGL167C	Control	18	0	18
bc-YGL175C	Control	17	1	18
bc-YGL194C	Control	13	5	18
bc-YGR023W	Control	13	5	18
bc-YHL012W	Control	5	13	18
bc-YHR032W	Control	17	1	18
bc-YHR059W	Control	9	9	18
bc-YHR121W	Control	4	14	18
bc-YHR124W	Control	13	5	18
bc-YHR193C	Control	7	11	18
bc-YIL037C	Control	13	5	18
bc-YIR018C-A	Control	14	4	18
bc-YJL077C	Control	15	3	18
bc-YJR005C-A	Control	13	5	18
bc-YJR043C	Control	13	5	18
bc-YJR086W	Control	8	10	18
bc-YJR092W	Control	18	0	18
bc-YJR113C	Control	8	10	18
bc-YKL124W	Control	15	3	18
bc-YLL002W	Control	3	15	18
bc-YLL019C	Control	13	5	18
bc-YLR068W	Control	11	7	18
bc-YLR084C-2	Control	13	5	18
bc-YLR091W	Control	5	13	18
bc-YLR108C	Control	13	5	18
bc-YLR204W	Control	11	7	18
bc-YLR326W	Control	12	6	18
bc-YLR337C	Control	8	10	18
bc-YLR371W-2	Control	6	12	18
bc-YLR448W	Control	11	7	18
bc-YML122C	Control	4	14	18
bc-YMR037C	Control	1	17	18
bc-YMR153C-A	Control	12	6	18
bc-YMR210W	Control	8	10	18
bc-YMR247W-A	Control	14	4	18
bc-YMR293C	Control	9	9	18
bc-YNL037C	Control	11	7	18
bc-YNL053W	Control	4	14	18
bc-YNL229C	Control	15	3	18
bc-YNL253W	Control	7	11	18
bc-YNL259C	Control	12	6	18
bc-YNR033W-2	Control	16	2	18
bc-YOL004W	Control	10	8	18
bc-YOL152W	Control	18	0	18
bc-YOR082C	Control	11	7	18
bc-YPL066W	Control	17	1	18
bc-YPL067C	Control	11	7	18
bc-YPL102C	Control	12	6	18
bc-YPL171C	Control	12	6	18
bc-YPL221W	Control	15	3	18
bc-YPL262W	Control	17	1	18
bc-YPR101W	Control	8	10	18
bc-YBR020W-2	Control	14	3	17
bc-YBR107C	Control	13	4	17
bc-YBR127C	Control	4	13	17
bc-YBR232C	Control	11	6	17
bc-YBR290W	Control	13	4	17
bc-YCL056C	Control	15	2	17
bc-YCR087C-A	Control	9	8	17
bc-YDL027C	Control	4	13	17
bc-YDL051W	Control	5	12	17
bc-YDR069C	Control	17	0	17
bc-YDR213W	Control	15	2	17
bc-YDR269C	Control	15	2	17
bc-YDR276C	Control	7	10	17
bc-YDR289C	Control	1	16	17
bc-YDR315C-1	Control	11	6	17
bc-YDR363W-A	Control	5	12	17
bc-YDR375C	Control	11	6	17
bc-YDR406W	Control	8	9	17
bc-YDR525W-A	Control	13	4	17
bc-YDR529C	Control	2	15	17
bc-YEL008W	Control	11	6	17
bc-YER058W	Control	10	7	17
bc-YER131W	Control	4	13	17
bc-YER140W	Control	13	4	17
bc-YFL007W	Control	14	3	17
bc-YFL056C	Control	16	1	17
bc-YGL066W	Control	5	12	17
bc-YGL174W	Control	11	6	17
bc-YGL253W	Control	13	4	17
bc-YGR034W	Control	12	5	17
bc-YGR134W	Control	5	12	17
bc-YGR162W	Control	10	7	17
bc-YGR220C	Control	12	5	17
bc-YGR228W	Control	17	0	17
bc-YGR249W	Control	9	8	17
bc-YHL027W	Control	11	6	17
bc-YHL036W	Control	16	1	17
bc-YHL044W	Control	13	4	17
bc-YHR044C	Control	14	3	17
bc-YHR064C	Control	13	4	17
bc-YHR117W	Control	12	5	17
bc-YIL044C	Control	8	9	17
bc-YIL052C	Control	10	7	17
bc-YJL089W	Control	5	12	17
bc-YJL123C	Control	14	3	17
bc-YJL154C	Control	4	13	17
bc-YJR051W	Control	14	3	17
bc-YJR055W-1	Control	12	5	17
bc-YJR116W	Control	10	7	17
bc-YKL143W	Control	7	10	17
bc-YKR006C	Control	14	3	17
bc-YKR076W	Control	14	3	17
bc-YKR097W	Control	5	12	17
bc-YLL026W	Control	6	11	17
bc-YLL045C	Control	7	10	17
bc-YLR058C	Control	10	7	17
bc-YLR085C	Control	16	1	17
bc-YLR139C	Control	6	11	17
bc-YLR211C-1	Control	16	1	17
bc-YLR352W	Control	9	8	17
bc-YLR372W	Control	12	5	17
bc-YLR444C	Control	14	3	17
bc-YML068W	Control	12	5	17
bc-YMR089C	Control	6	11	17
bc-YMR098C	Control	2	15	17
bc-YMR230W	Control	4	13	17
bc-YMR261C	Control	10	7	17
bc-YNL074C	Control	7	10	17
bc-YNL204C	Control	7	10	17
bc-YNL205C	Control	12	5	17
bc-YOL003C	Control	10	7	17
bc-YOL033W	Control	8	9	17
bc-YOL106W	Control	13	4	17
bc-YOL124C	Control	2	15	17
bc-YOL126C	Control	14	3	17
bc-YOR006C	Control	16	1	17
bc-YOR014W	Control	14	3	17
bc-YOR073W	Control	16	1	17
bc-YOR201C	Control	9	8	17
bc-YOR225W	Control	9	8	17
bc-YPL002C	Control	12	5	17
bc-YPL069C	Control	12	5	17
bc-YPL193W	Control	8	9	17
bc-YPL206C	Control	6	11	17
bc-YPR014C	Control	14	3	17
bc-YPR023C	Control	13	4	17
bc-YBL059W	Control	6	10	16
bc-YBR157C-1	Control	10	6	16
bc-YBR178W	Control	12	4	16
bc-YBR213W	Control	0	16	16
bc-YBR281C	Control	10	6	16
bc-YCL034W	Control	8	8	16
bc-YCR024C	Control	10	6	16
bc-YDL038C	Control	10	6	16
bc-YDL156W	Control	6	10	16
bc-YDL238C	Control	9	7	16
bc-YDL241W	Control	9	7	16
bc-YDR101C	Control	3	13	16
bc-YDR102C	Control	13	3	16
bc-YDR133C	Control	5	11	16
bc-YDR205W	Control	14	2	16
bc-YDR347W	Control	6	10	16
bc-YDR378C	Control	12	4	16
bc-YDR399W	Control	14	2	16
bc-YDR401W	Control	12	4	16
bc-YDR541C	Control	9	7	16
bc-YEL015W	Control	9	7	16
bc-YFL041W-A	Control	11	5	16
bc-YFL055W	Control	12	4	16
bc-YFR053C	Control	8	8	16
bc-YGL016W	Control	4	12	16
bc-YGL105W	Control	4	12	16
bc-YGL107C	Control	3	13	16
bc-YGL230C	Control	14	2	16
bc-YGL246C	Control	9	7	16
bc-YGR039W	Control	12	4	16
bc-YGR051C	Control	11	5	16
bc-YGR176W	Control	6	10	16
bc-YHL047C	Control	10	6	16
bc-YHR125W	Control	14	2	16
bc-YHR137W	Control	7	9	16
bc-YHR149C	Control	11	5	16
bc-YHR178W	Control	10	6	16
bc-YIL001W	Control	10	6	16
bc-YIL123W	Control	13	3	16
bc-YIL124W	Control	8	8	16
bc-YIL158W	Control	10	6	16
bc-YIL160C	Control	5	11	16
bc-YIL161W	Control	15	1	16
bc-YIR025W	Control	9	7	16
bc-YIR038C	Control	8	8	16
bc-YJL043W	Control	6	10	16
bc-YJL066C	Control	11	5	16
bc-YJL138C	Control	7	9	16
bc-YJR031C	Control	3	13	16
bc-YJR063W	Control	7	9	16
bc-YJR120W	Control	5	11	16
bc-YJR129C	Control	14	2	16
bc-YKL029C	Control	11	5	16
bc-YKL032C	Control	8	8	16
bc-YKL084W	Control	8	8	16
bc-YKL110C	Control	5	11	16
bc-YKL155C	Control	8	8	16
bc-YKR017C	Control	10	6	16
bc-YKR051W	Control	12	4	16
bc-YLR120C	Control	8	8	16
bc-YLR239C	Control	10	6	16
bc-YLR292C	Control	11	5	16
bc-YLR343W	Control	8	8	16
bc-YLR349W	Control	12	4	16
bc-YLR384C	Control	5	11	16
bc-YLR455W	Control	9	7	16
bc-YML086C	Control	9	7	16
bc-YML109W	Control	14	2	16
bc-YMR082C	Control	11	5	16
bc-YMR154C	Control	12	4	16
bc-YMR251W	Control	8	8	16
bc-YMR274C	Control	11	5	16
bc-YMR288W	Control	8	8	16
bc-YMR312W	Control	11	5	16
bc-YNL117W	Control	8	8	16
bc-YNL160W	Control	4	12	16
bc-YNL309W	Control	12	4	16
bc-YNL338W	Control	15	1	16
bc-YNR051C	Control	16	0	16
bc-YOL035C	Control	12	4	16
bc-YOL036W	Control	8	8	16
bc-YOR027W	Control	8	8	16
bc-YOR088W	Control	14	2	16
bc-YOR137C	Control	12	4	16
bc-YOR185C	Control	9	7	16
bc-YOR324C	Control	10	6	16
bc-YOR384W	Control	13	3	16
bc-YPL065W	Control	11	5	16
bc-YPL149W	Control	12	4	16
bc-YPL159C	Control	8	8	16
bc-YPL236C	Control	14	2	16
bc-YPL240C	Control	7	9	16
bc-YPL265W	Control	13	3	16
bc-YPR018W	Control	12	4	16
bc-YPR022C	Control	11	5	16
bc-YPR153W	Control	13	3	16
bc-YBL003C	Control	9	6	15
bc-YBL021C	Control	8	7	15
bc-YBL045C	Control	13	2	15
bc-YBL089W	Control	11	4	15
bc-YBR063C	Control	10	5	15
bc-YBR105C-2	Control	11	4	15
bc-YBR187W	Control	5	10	15
bc-YBR223C	Control	12	3	15
bc-YBR283C	Control	11	4	15
bc-YBR286W	Control	11	4	15
bc-YCR037C	Control	10	5	15
bc-YCR043C	Control	14	1	15
bc-YDL023C	Control	12	3	15
bc-YDL159W	Control	3	12	15
bc-YDL202W	Control	8	7	15
bc-YDL227C	Control	7	8	15
bc-YDL242W	Control	13	2	15
bc-YDR084C	Control	6	9	15
bc-YDR121W	Control	4	11	15
bc-YDR158W	Control	9	6	15
bc-YDR216W	Control	12	3	15
bc-YDR237W	Control	6	9	15
bc-YDR249C	Control	14	1	15
bc-YDR268W	Control	10	5	15
bc-YDR304C	Control	13	2	15
bc-YDR338C	Control	9	6	15
bc-YDR382W	Control	5	10	15
bc-YDR475C-1	Control	12	3	15
bc-YDR486C	Control	8	7	15
bc-YDR504C	Control	7	8	15
bc-YDR537C	Control	12	3	15
bc-YEL067C	Control	11	4	15
bc-YER047C	Control	13	2	15
bc-YER049W	Control	9	6	15
bc-YER050C	Control	5	10	15
bc-YER181C	Control	11	4	15
bc-YFL031W-1	Control	12	3	15
bc-YFR021W	Control	9	6	15
bc-YGL007W	Control	13	2	15
bc-YGL026C	Control	12	3	15
bc-YGL083W	Control	10	5	15
bc-YGL186C	Control	11	4	15
bc-YGL196W-1	Control	12	3	15
bc-YGL199C	Control	11	4	15
bc-YGL205W	Control	10	5	15
bc-YGL209W	Control	13	2	15
bc-YGL218W	Control	9	6	15
bc-YGL226W	Control	14	1	15
bc-YGR019W	Control	4	11	15
bc-YGR100W	Control	13	2	15
bc-YGR148C	Control	6	9	15
bc-YHL004W	Control	4	11	15
bc-YHL025W	Control	5	10	15
bc-YHR039C-B	Control	4	11	15
bc-YHR095W	Control	12	3	15
bc-YHR111W	Control	10	5	15
bc-YHR162W	Control	5	10	15
bc-YIL029C	Control	14	1	15
bc-YIL108W	Control	14	1	15
bc-YJL027C	Control	7	8	15
bc-YJL068C	Control	1	14	15
bc-YJL078C	Control	11	4	15
bc-YJL098W	Control	1	14	15
bc-YJL163C-2	Control	5	10	15
bc-YJL165C-2	Control	9	6	15
bc-YJR070C	Control	9	6	15
bc-YJR109C	Control	11	4	15
bc-YJR140C	Control	12	3	15
bc-YKL005C	Control	10	5	15
bc-YKL068W	Control	12	3	15
bc-YKL131W	Control	10	5	15
bc-YKL134C	Control	10	5	15
bc-YKL137W-1	Control	13	2	15
bc-YKL221W	Control	15	0	15
bc-YKR052C	Control	8	7	15
bc-YKR058W	Control	12	3	15
bc-YLL020C	Control	6	9	15
bc-YLL028W	Control	13	2	15
bc-YLR019W	Control	10	5	15
bc-YLR020C	Control	8	7	15
bc-YLR044C	Control	14	1	15
bc-YLR149C	Control	13	2	15
bc-YLR152C	Control	5	10	15
bc-YLR191W	Control	13	2	15
bc-YLR218C	Control	7	8	15
bc-YLR232W	Control	12	3	15
bc-YLR250W	Control	2	13	15
bc-YLR442C	Control	2	13	15
bc-YML100W-A	Control	14	1	15
bc-YMR067C	Control	15	0	15
bc-YMR193C-A	Control	9	6	15
bc-YMR247C	Control	5	10	15
bc-YMR255W	Control	12	3	15
bc-YMR297W	Control	10	5	15
bc-YNL005C	Control	8	7	15
bc-YNL111C	Control	12	3	15
bc-YNL228W	Control	9	6	15
bc-YNL230C	Control	10	5	15
bc-YNL249C	Control	8	7	15
bc-YNL254C	Control	11	4	15
bc-YNL270C	Control	7	8	15
bc-YNL279W	Control	10	5	15
bc-YNL299W	Control	7	8	15
bc-YNR032C-A	Control	4	11	15
bc-YNR063W	Control	13	2	15
bc-YOL006C	Control	12	3	15
bc-YOL018C	Control	4	11	15
bc-YOL075C	Control	14	1	15
bc-YOR020W-A	Control	11	4	15
bc-YOR065W	Control	7	8	15
bc-YOR091W	Control	11	4	15
bc-YOR125C	Control	14	1	15
bc-YOR187W	Control	7	8	15
bc-YOR233W	Control	7	8	15
bc-YOR243C	Control	14	1	15
bc-YOR277C	Control	5	10	15
bc-YOR292C	Control	8	7	15
bc-YOR301W	Control	10	5	15
bc-YOR304W	Control	7	8	15
bc-YOR348C	Control	11	4	15
bc-YOR354C	Control	14	1	15
bc-YPL109C	Control	12	3	15
bc-YPL114W	Control	11	4	15
bc-YPL145C	Control	8	7	15
bc-YPL161C	Control	12	3	15
bc-YPR131C	Control	1	14	15
bc-YBL008W	Control	7	7	14
bc-YBL049W	Control	7	7	14
bc-YBL079W	Control	2	12	14
bc-YBR037C	Control	9	5	14
bc-YBR064W	Control	8	6	14
bc-YBR106W	Control	8	6	14
bc-YBR108W	Control	12	2	14
bc-YBR191W-2	Control	1	13	14
bc-YBR246W	Control	7	7	14
bc-YBR268W	Control	4	10	14
bc-YBR300C	Control	10	4	14
bc-YCL051W	Control	12	2	14
bc-YCR061W-3	Control	2	12	14
bc-YDL130W	Control	5	9	14
bc-YDL133C-A	Control	4	10	14
bc-YDL168W	Control	12	2	14
bc-YDR022C	Control	2	12	14
bc-YDR051C	Control	6	8	14
bc-YDR090C-1	Control	6	8	14
bc-YDR092W-1	Control	5	9	14
bc-YDR116C	Control	9	5	14
bc-YDR162C	Control	2	12	14
bc-YDR203W	Control	12	2	14
bc-YDR352W	Control	3	11	14
bc-YDR405W	Control	3	11	14
bc-YDR459C	Control	9	5	14
bc-YDR463W	Control	7	7	14
bc-YDR505C	Control	12	2	14
bc-YDR506C-2	Control	11	3	14
bc-YEL049W	Control	2	12	14
bc-YER056C	Control	11	3	14
bc-YER067C-A	Control	10	4	14
bc-YER084W	Control	11	3	14
bc-YFR045W-1	Control	11	3	14
bc-YFR057W	Control	5	9	14
bc-YGL064C	Control	6	8	14
bc-YGL143C	Control	4	10	14
bc-YGR017W	Control	12	2	14
bc-YGR085C	Control	9	5	14
bc-YGR151C	Control	6	8	14
bc-YHR046C	Control	12	2	14
bc-YHR123W	Control	11	3	14
bc-YHR184W	Control	11	3	14
bc-YHR194W	Control	1	13	14
bc-YHR203C	Control	10	4	14
bc-YIL066C	Control	11	3	14
bc-YIL107C	Control	6	8	14
bc-YJL052W	Control	10	4	14
bc-YJL096W-1	Control	7	7	14
bc-YJL210W	Control	13	1	14
bc-YJR020W	Control	4	10	14
bc-YJR097W	Control	13	1	14
bc-YKL015W	Control	12	2	14
bc-YKL031W	Control	3	11	14
bc-YKR035W-A	Control	9	5	14
bc-YKR049C	Control	13	1	14
bc-YLR081W	Control	7	7	14
bc-YLR109W	Control	3	11	14
bc-YLR382C	Control	0	14	14
bc-YLR401C	Control	9	5	14
bc-YLR437C	Control	8	6	14
bc-YLR445W-2	Control	12	2	14
bc-YMR075W	Control	6	8	14
bc-YMR228W	Control	2	12	14
bc-YMR244C-A	Control	12	2	14
bc-YMR262W	Control	9	5	14
bc-YMR280C	Control	11	3	14
bc-YNL065W	Control	12	2	14
bc-YNL090W-2	Control	14	0	14
bc-YNL119W	Control	11	3	14
bc-YNL123W	Control	8	6	14
bc-YNL206C	Control	4	10	14
bc-YNL239W	Control	3	11	14
bc-YNL278W	Control	11	3	14
bc-YNR028W	Control	4	10	14
bc-YNR029C	Control	10	4	14
bc-YNR056C	Control	10	4	14
bc-YOL016C	Control	11	3	14
bc-YOR002W	Control	6	8	14
bc-YOR094W	Control	12	2	14
bc-YOR265W	Control	9	5	14
bc-YOR298W	Control	7	7	14
bc-YOR303W-1	Control	6	8	14
bc-YPL026C	Control	10	4	14
bc-YPL039W	Control	11	3	14
bc-YPL053C	Control	9	5	14
bc-YPL164C	Control	10	4	14
bc-YPL194W-1	Control	7	7	14
bc-YPL225W	Control	11	3	14
bc-YPR171W	Control	7	7	14
bc-YPR193C	Control	5	9	14
bc-YBL047C	Control	12	1	13
bc-YBR030W	Control	8	5	13
bc-YBR126C	Control	5	8	13
bc-YBR168W	Control	9	4	13
bc-YBR169C	Control	9	4	13
bc-YBR172C	Control	5	8	13
bc-YBR204C	Control	10	3	13
bc-YBR297W	Control	10	3	13
bc-YDL052C	Control	8	5	13
bc-YDL079C	Control	10	3	13
bc-YDR152W	Control	3	10	13
bc-YDR251W	Control	1	12	13
bc-YDR295C	Control	3	10	13
bc-YDR319C	Control	8	5	13
bc-YDR330W	Control	12	1	13
bc-YDR370C	Control	11	2	13
bc-YDR438W	Control	9	4	13
bc-YEL071W	Control	11	2	13
bc-YER015W	Control	10	3	13
bc-YER066C-A	Control	10	3	13
bc-YER184C	Control	10	3	13
bc-YFR010W	Control	3	10	13
bc-YFR047C	Control	13	0	13
bc-YGL004C	Control	12	1	13
bc-YGL067W	Control	8	5	13
bc-YGL090W	Control	11	2	13
bc-YGL131C	Control	12	1	13
bc-YGL211W-2	Control	7	6	13
bc-YGR016W	Control	11	2	13
bc-YGR054W	Control	5	8	13
bc-YGR071C	Control	8	5	13
bc-YGR161W-C	Control	10	3	13
bc-YGR209C	Control	10	3	13
bc-YGR213C	Control	8	5	13
bc-YGR266W	Control	4	9	13
bc-YHR160C	Control	0	13	13
bc-YHR187W	Control	2	11	13
bc-YHR205W	Control	8	5	13
bc-YIR037W	Control	6	7	13
bc-YJL188C	Control	4	9	13
bc-YKL149C	Control	9	4	13
bc-YKL161C	Control	12	1	13
bc-YKL177W	Control	10	3	13
bc-YKL205W	Control	9	4	13
bc-YKL207W	Control	10	3	13
bc-YKR007W	Control	0	13	13
bc-YKR023W	Control	5	8	13
bc-YKR031C	Control	8	5	13
bc-YLL039C	Control	3	10	13
bc-YLL047W	Control	10	3	13
bc-YLR011W	Control	5	8	13
bc-YLR028C	Control	9	4	13
bc-YLR031W	Control	3	10	13
bc-YLR063W	Control	10	3	13
bc-YLR079W	Control	5	8	13
bc-YLR114C	Control	4	9	13
bc-YLR325C	Control	8	5	13
bc-YLR441C	Control	4	9	13
bc-YML099C	Control	7	6	13
bc-YMR085W	Control	9	4	13
bc-YMR111C	Control	13	0	13
bc-YMR191W-1	Control	3	10	13
bc-YMR223W	Control	6	7	13
bc-YMR246W	Control	11	2	13
bc-YNL008C	Control	12	1	13
bc-YNL055C	Control	7	6	13
bc-YNL100W	Control	6	7	13
bc-YNL140C	Control	10	3	13
bc-YNL297C	Control	2	11	13
bc-YNL300W	Control	9	4	13
bc-YNL303W	Control	5	8	13
bc-YNL315C-1	Control	7	6	13
bc-YOL029C	Control	10	3	13
bc-YOL053C-A	Control	10	3	13
bc-YOL055C	Control	7	6	13
bc-YOL059W	Control	10	3	13
bc-YOR025W	Control	11	2	13
bc-YOR026W-2	Control	8	5	13
bc-YOR085W	Control	13	0	13
bc-YOR092W	Control	8	5	13
bc-YOR156C	Control	5	8	13
bc-YOR163W	Control	8	5	13
bc-YOR212W	Control	5	8	13
bc-YOR219C	Control	9	4	13
bc-YOR291W	Control	7	6	13
bc-YOR308C	Control	3	10	13
bc-YPL013C	Control	7	6	13
bc-YPL077C	Control	11	2	13
bc-YPL140C	Control	9	4	13
bc-YPL187W	Control	12	1	13
bc-YPL205C	Control	1	12	13
bc-YPL270W	Control	9	4	13
bc-YPR083W	Control	9	4	13
bc-YPR201W	Control	11	2	13
bc-YBL044W	Control	4	8	12
bc-YBL067C	Control	8	4	12
bc-YBR042C	Control	9	3	12
bc-YBR043C	Control	3	9	12
bc-YBR116C	Control	4	8	12
bc-YBR166C	Control	10	2	12
bc-YBR220C	Control	7	5	12
bc-YBR235W	Control	10	2	12
bc-YBR245C	Control	3	9	12
bc-YBR272C	Control	2	10	12
bc-YBR292C	Control	9	3	12
bc-YCL027W	Control	2	10	12
bc-YCL032W	Control	7	5	12
bc-YCR002C	Control	10	2	12
bc-YCR021C	Control	4	8	12
bc-YCR082W	Control	11	1	12
bc-YCR106W	Control	6	6	12
bc-YDL057W	Control	8	4	12
bc-YDL082W	Control	8	4	12
bc-YDL107W	Control	4	8	12
bc-YDL234C	Control	7	5	12
bc-YDR036C	Control	8	4	12
bc-YDR057W	Control	3	9	12
bc-YDR073W	Control	10	2	12
bc-YDR127W	Control	5	7	12
bc-YDR134C	Control	8	4	12
bc-YDR220C	Control	9	3	12
bc-YDR255C	Control	10	2	12
bc-YDR266C	Control	7	5	12
bc-YDR281C	Control	6	6	12
bc-YDR287W	Control	6	6	12
bc-YDR305C	Control	3	9	12
bc-YDR313C	Control	7	5	12
bc-YDR329C	Control	10	2	12
bc-YDR414C	Control	4	8	12
bc-YEL048C	Control	8	4	12
bc-YER010C	Control	5	7	12
bc-YER040W	Control	9	3	12
bc-YER061C	Control	8	4	12
bc-YER065C	Control	12	0	12
bc-YER092W	Control	7	5	12
bc-YFL012W	Control	5	7	12
bc-YFL013C	Control	11	1	12
bc-YFL036W	Control	9	3	12
bc-YFR032C-A	Control	9	3	12
bc-YGL014W	Control	8	4	12
bc-YGL051W	Control	7	5	12
bc-YGL153W	Control	9	3	12
bc-YGL162W	Control	4	8	12
bc-YGL166W	Control	10	2	12
bc-YGL196W-2	Control	10	2	12
bc-YGL210W	Control	8	4	12
bc-YGL260W	Control	11	1	12
bc-YGR022C	Control	9	3	12
bc-YGR050C	Control	2	10	12
bc-YGR062C-1	Control	6	6	12
bc-YGR174C	Control	11	1	12
bc-YGR215W	Control	4	8	12
bc-YGR242W	Control	11	1	12
bc-YGR282C	Control	6	6	12
bc-YHR159W	Control	10	2	12
bc-YHR175W-A	Control	6	6	12
bc-YIL015C-A	Control	10	2	12
bc-YIL074C	Control	7	5	12
bc-YIL136W	Control	8	4	12
bc-YIL156W	Control	10	2	12
bc-YIL162W	Control	11	1	12
bc-YIL173W	Control	11	1	12
bc-YJL051W	Control	7	5	12
bc-YJL063C	Control	7	5	12
bc-YJL067W	Control	7	5	12
bc-YJL096W-2	Control	6	6	12
bc-YJL147C	Control	8	4	12
bc-YJL158C	Control	3	9	12
bc-YJL159W	Control	5	7	12
bc-YJL165C-1	Control	7	5	12
bc-YJL209W	Control	5	7	12
bc-YJR040W	Control	6	6	12
bc-YJR101W	Control	6	6	12
bc-YKL094W	Control	7	5	12
bc-YKL130C	Control	3	9	12
bc-YKL148C	Control	7	5	12
bc-YKL157W-2	Control	8	4	12
bc-YKL167C	Control	9	3	12
bc-YKL174C	Control	11	1	12
bc-YKL198C-1	Control	8	4	12
bc-YKL215C	Control	10	2	12
bc-YKR034W	Control	10	2	12
bc-YKR035C	Control	9	3	12
bc-YKR105C	Control	10	2	12
bc-YLL024C	Control	7	5	12
bc-YLL057C	Control	7	5	12
bc-YLL060C	Control	5	7	12
bc-YLR134W	Control	11	1	12
bc-YLR203C	Control	6	6	12
bc-YLR231C	Control	4	8	12
bc-YLR261C	Control	7	5	12
bc-YLR279W	Control	5	7	12
bc-YLR289W	Control	10	2	12
bc-YLR360W	Control	2	10	12
bc-YLR362W	Control	2	10	12
bc-YLR389C	Control	6	6	12
bc-YML107C	Control	9	3	12
bc-YMR058W	Control	2	10	12
bc-YMR096W	Control	5	7	12
bc-YMR102C	Control	7	5	12
bc-YMR104C	Control	8	4	12
bc-YMR120C	Control	9	3	12
bc-YMR155W	Control	8	4	12
bc-YMR163C	Control	7	5	12
bc-YMR237W	Control	8	4	12
bc-YMR299C	Control	2	10	12
bc-YNL190W	Control	8	4	12
bc-YNL284C	Control	7	5	12
bc-YNL293W	Control	9	3	12
bc-YNL315C-2	Control	7	5	12
bc-YNR019W	Control	4	8	12
bc-YNR024W	Control	6	6	12
bc-YNR047W	Control	7	5	12
bc-YOL007C	Control	8	4	12
bc-YOL013C	Control	2	10	12
bc-YOL068C	Control	10	2	12
bc-YOL083W	Control	4	8	12
bc-YOL109W	Control	3	9	12
bc-YOL137W	Control	6	6	12
bc-YOR039W	Control	6	6	12
bc-YOR108W	Control	6	6	12
bc-YOR234C	Control	11	1	12
bc-YOR248W	Control	8	4	12
bc-YOR298C-A-1	Control	3	9	12
bc-YOR314W	Control	11	1	12
bc-YPL025C	Control	11	1	12
bc-YPL035C	Control	11	1	12
bc-YPL049C	Control	3	9	12
bc-YPL072W	Control	11	1	12
bc-YPL079W	Control	10	2	12
bc-YPL103C	Control	8	4	12
bc-YPL115C	Control	7	5	12
bc-YPL118W	Control	7	5	12
bc-YPL177C	Control	6	6	12
bc-YPL184C	Control	7	5	12
bc-YPL229W	Control	10	2	12
bc-YPL272C	Control	4	8	12
bc-YPR100W	Control	3	9	12
bc-YPR114W	Control	8	4	12
bc-YPR150W	Control	6	6	12
bc-YAL054C	Control	3	8	11
bc-YBL053W	Control	8	3	11
bc-YBL064C	Control	9	2	11
bc-YBL068W	Control	2	9	11
bc-YBR025C	Control	0	11	11
bc-YBR045C	Control	8	3	11
bc-YBR177C	Control	9	2	11
bc-YBR231C	Control	6	5	11
bc-YCL011C	Control	4	7	11
bc-YCL012C	Control	7	4	11
bc-YCL074W	Control	8	3	11
bc-YCR036W	Control	4	7	11
bc-YCR086W	Control	9	2	11
bc-YDL071C	Control	9	2	11
bc-YDL109C	Control	10	1	11
bc-YDL138W	Control	3	8	11
bc-YDL142C	Control	10	1	11
bc-YDR077W	Control	2	9	11
bc-YDR099W	Control	9	2	11
bc-YDR150W	Control	5	6	11
bc-YDR151C	Control	8	3	11
bc-YDR241W	Control	6	5	11
bc-YDR253C	Control	6	5	11
bc-YDR257C	Control	9	2	11
bc-YDR270W	Control	8	3	11
bc-YDR306C	Control	9	2	11
bc-YDR322W	Control	3	8	11
bc-YDR351W	Control	1	10	11
bc-YDR369C	Control	7	4	11
bc-YDR408C	Control	4	7	11
bc-YDR518W-2	Control	10	1	11
bc-YDR530C	Control	9	2	11
bc-YEL017W	Control	2	9	11
bc-YEL020C	Control	2	9	11
bc-YER039C	Control	7	4	11
bc-YER154W	Control	4	7	11
bc-YER164W	Control	6	5	11
bc-YER169W	Control	4	7	11
bc-YER174C	Control	8	3	11
bc-YER175C	Control	4	7	11
bc-YER176W	Control	3	8	11
bc-YFL043C	Control	4	7	11
bc-YFR056C	Control	2	9	11
bc-YGL019W	Control	7	4	11
bc-YGL079W	Control	10	1	11
bc-YGL132W	Control	9	2	11
bc-YGL228W	Control	9	2	11
bc-YGL244W	Control	6	5	11
bc-YGR014W	Control	6	5	11
bc-YGR025W	Control	8	3	11
bc-YGR061C	Control	7	4	11
bc-YGR079W	Control	5	6	11
bc-YGR122C-A	Control	6	5	11
bc-YGR153W	Control	8	3	11
bc-YGR154C	Control	7	4	11
bc-YGR157W	Control	7	4	11
bc-YGR292W	Control	0	11	11
bc-YHL029C	Control	6	5	11
bc-YHL045W	Control	9	2	11
bc-YHR057C	Control	11	0	11
bc-YHR077C	Control	5	6	11
bc-YHR080C	Control	2	9	11
bc-YHR086W	Control	9	2	11
bc-YHR105W	Control	7	4	11
bc-YHR120W	Control	7	4	11
bc-YHR150W	Control	4	7	11
bc-YIL009W	Control	10	1	11
bc-YIL020C	Control	7	4	11
bc-YIL058W	Control	7	4	11
bc-YIL119C	Control	6	5	11
bc-YIL149C	Control	8	3	11
bc-YIR019C	Control	8	3	11
bc-YJL082W	Control	6	5	11
bc-YJL152W	Control	2	9	11
bc-YJR021C	Control	3	8	11
bc-YJR032W	Control	9	2	11
bc-YJR048W	Control	1	10	11
bc-YJR079W	Control	5	6	11
bc-YKL008C	Control	11	0	11
bc-YKL092C	Control	9	2	11
bc-YKL113C	Control	5	6	11
bc-YKL151C	Control	6	5	11
bc-YKL168C	Control	6	5	11
bc-YKR020W	Control	8	3	11
bc-YLL032C	Control	7	4	11
bc-YLR092W	Control	8	3	11
bc-YLR095C	Control	2	9	11
bc-YLR096W	Control	6	5	11
bc-YLR112W	Control	7	4	11
bc-YLR146C	Control	10	1	11
bc-YLR176C	Control	6	5	11
bc-YLR214W	Control	7	4	11
bc-YLR257W	Control	3	8	11
bc-YLR268W	Control	2	9	11
bc-YLR285C-A	Control	9	2	11
bc-YLR410W	Control	5	6	11
bc-YLR426W	Control	2	9	11
bc-YLR431C	Control	9	2	11
bc-YML101C	Control	4	7	11
bc-YMR013W-A	Control	9	2	11
bc-YMR032W	Control	2	9	11
bc-YMR064W	Control	3	8	11
bc-YMR143W-1	Control	4	7	11
bc-YMR265C	Control	9	2	11
bc-YNL021W	Control	10	1	11
bc-YNL047C	Control	5	6	11
bc-YNL081C	Control	7	4	11
bc-YNL146C-A	Control	4	7	11
bc-YNL153C	Control	3	8	11
bc-YNL175C	Control	8	3	11
bc-YNL212W	Control	1	10	11
bc-YNL223W	Control	7	4	11
bc-YOL011W	Control	8	3	11
bc-YOL031C	Control	6	5	11
bc-YOL041C	Control	6	5	11
bc-YOL047C	Control	3	8	11
bc-YOL052C	Control	2	9	11
bc-YOL076W	Control	6	5	11
bc-YOL128C	Control	8	3	11
bc-YOR016C	Control	4	7	11
bc-YOR059C	Control	2	9	11
bc-YOR066W	Control	6	5	11
bc-YOR068C	Control	9	2	11
bc-YOR128C	Control	1	10	11
bc-YOR177C	Control	4	7	11
bc-YOR178C	Control	8	3	11
bc-YOR226C	Control	9	2	11
bc-YOR237W	Control	7	4	11
bc-YOR273C	Control	6	5	11
bc-YOR298C-A-2	Control	8	3	11
bc-YOR298C-A-3	Control	7	4	11
bc-YOR366W	Control	10	1	11
bc-YPL036W	Control	8	3	11
bc-YPL070W	Control	8	3	11
bc-YPL095C	Control	7	4	11
bc-YPL130W	Control	6	5	11
bc-YPL155C	Control	7	4	11
bc-YPL156C	Control	11	0	11
bc-YPL158C	Control	9	2	11
bc-YPL241C	Control	7	4	11
bc-YPL257W	Control	7	4	11
bc-YPL259C	Control	8	3	11
bc-YPR122W	Control	6	5	11
bc-YPR192W	Control	8	3	11
bc-YBL056W	Control	6	4	10
bc-YBL078C	Control	7	3	10
bc-YBL081W	Control	10	0	10
bc-YBL090W	Control	2	8	10
bc-YBR175W	Control	4	6	10
bc-YBR183W	Control	4	6	10
bc-YCL061C-2	Control	10	0	10
bc-YCR003W	Control	2	8	10
bc-YDL066W	Control	7	3	10
bc-YDL125C	Control	5	5	10
bc-YDR034C	Control	4	6	10
bc-YDR042C	Control	5	5	10
bc-YDR074W	Control	2	8	10
bc-YDR090C-2	Control	7	3	10
bc-YDR100W	Control	8	2	10
bc-YDR103W	Control	2	8	10
bc-YDR110W	Control	4	6	10
bc-YDR112W	Control	5	5	10
bc-YDR128W	Control	3	7	10
bc-YDR184C	Control	4	6	10
bc-YDR202C	Control	8	2	10
bc-YDR233C	Control	5	5	10
bc-YDR284C	Control	5	5	10
bc-YDR363W	Control	8	2	10
bc-YDR372C	Control	2	8	10
bc-YDR388W	Control	3	7	10
bc-YDR428C	Control	5	5	10
bc-YDR497C	Control	8	2	10
bc-YDR534C	Control	7	3	10
bc-YER032W	Control	9	1	10
bc-YER090W	Control	6	4	10
bc-YER166W	Control	5	5	10
bc-YFR031C-A	Control	5	5	10
bc-YGL054C	Control	8	2	10
bc-YGL109W	Control	4	6	10
bc-YGL176C	Control	6	4	10
bc-YGL222C	Control	3	7	10
bc-YGL226C-A	Control	7	3	10
bc-YGR021W	Control	7	3	10
bc-YGR087C	Control	8	2	10
bc-YGR210C	Control	6	4	10
bc-YGR288W	Control	8	2	10
bc-YHL019C	Control	9	1	10
bc-YHL026C	Control	4	6	10
bc-YHL031C	Control	5	5	10
bc-YHR004C	Control	6	4	10
bc-YHR011W	Control	3	7	10
bc-YHR037W	Control	3	7	10
bc-YHR098C	Control	7	3	10
bc-YHR126C	Control	2	8	10
bc-YHR133C	Control	6	4	10
bc-YHR167W	Control	4	6	10
bc-YIL024C	Control	6	4	10
bc-YIL042C	Control	6	4	10
bc-YIL096C	Control	5	5	10
bc-YJL023C	Control	3	7	10
bc-YJL148W	Control	4	6	10
bc-YJR103W	Control	8	2	10
bc-YKL025C	Control	7	3	10
bc-YKL070W	Control	8	2	10
bc-YKL086W	Control	9	1	10
bc-YKL093W	Control	10	0	10
bc-YKL106W	Control	4	6	10
bc-YKL123W	Control	7	3	10
bc-YKL217W	Control	5	5	10
bc-YKR028W	Control	3	7	10
bc-YKR050W	Control	4	6	10
bc-YKR091W-1	Control	4	6	10
bc-YLL012W	Control	7	3	10
bc-YLL038C	Control	9	1	10
bc-YLR023C	Control	9	1	10
bc-YLR090W	Control	4	6	10
bc-YLR217W	Control	6	4	10
bc-YLR219W	Control	4	6	10
bc-YLR220W	Control	2	8	10
bc-YLR281C	Control	5	5	10
bc-YLR285W	Control	9	1	10
bc-YLR318W	Control	7	3	10
bc-YLR338W	Control	5	5	10
bc-YLR354C	Control	7	3	10
bc-YLR364W	Control	3	7	10
bc-YLR388W	Control	5	5	10
bc-YLR433C	Control	9	1	10
bc-YLR438W	Control	3	7	10
bc-YML095C-A	Control	6	4	10
bc-YMR062C	Control	7	3	10
bc-YMR075C-A	Control	5	5	10
bc-YMR122C	Control	8	2	10
bc-YMR180C	Control	3	7	10
bc-YMR184W	Control	1	9	10
bc-YMR233W	Control	6	4	10
bc-YMR244W	Control	3	7	10
bc-YMR257C	Control	7	3	10
bc-YMR271C	Control	5	5	10
bc-YMR284W	Control	7	3	10
bc-YMR300C	Control	2	8	10
bc-YMR304W	Control	5	5	10
bc-YNL010W	Control	3	7	10
bc-YNL030W	Control	4	6	10
bc-YNL032W	Control	4	6	10
bc-YNL052W	Control	6	4	10
bc-YNL191W	Control	7	3	10
bc-YNL288W	Control	4	6	10
bc-YNL298W	Control	3	7	10
bc-YNL305C	Control	6	4	10
bc-YNR073C	Control	6	4	10
bc-YOL009C	Control	0	10	10
bc-YOL039W	Control	2	8	10
bc-YOL044W	Control	9	1	10
bc-YOL096C	Control	2	8	10
bc-YOL100W	Control	6	4	10
bc-YOR008C-A	Control	7	3	10
bc-YOR132W	Control	4	6	10
bc-YOR190W	Control	8	2	10
bc-YOR231W	Control	9	1	10
bc-YOR238W	Control	4	6	10
bc-YOR299W	Control	3	7	10
bc-YOR305W	Control	2	8	10
bc-YOR347C	Control	9	1	10
bc-YOR357C	Control	2	8	10
bc-YOR364W-2	Control	4	6	10
bc-YOR380W	Control	5	5	10
bc-YPL008W	Control	7	3	10
bc-YPL058C	Control	10	0	10
bc-YPL144W	Control	9	1	10
bc-YPL152W-A	Control	5	5	10
bc-YPL196W	Control	5	5	10
bc-YPL224C	Control	4	6	10
bc-YPR008W	Control	2	8	10
bc-YPR199C	Control	8	2	10
bc-YBL009W	Control	9	0	9
bc-YBL028C	Control	2	7	9
bc-YBL038W	Control	4	5	9
bc-YBL055C	Control	7	2	9
bc-YBR036C	Control	2	7	9
bc-YBR051W	Control	4	5	9
bc-YBR056W-A	Control	6	3	9
bc-YBR141C	Control	2	7	9
bc-YBR157C-2	Control	3	6	9
bc-YBR194W	Control	3	6	9
bc-YBR227C	Control	7	2	9
bc-YBR293W	Control	2	7	9
bc-YDL149W	Control	7	2	9
bc-YDL210W	Control	4	5	9
bc-YDL237W	Control	1	8	9
bc-YDR011W	Control	5	4	9
bc-YDR063W	Control	1	8	9
bc-YDR107C	Control	6	3	9
bc-YDR120C	Control	4	5	9
bc-YDR142C	Control	3	6	9
bc-YDR153C	Control	1	8	9
bc-YDR260C	Control	4	5	9
bc-YDR318W-2	Control	6	3	9
bc-YDR377W	Control	7	2	9
bc-YDR400W	Control	2	7	9
bc-YDR419W	Control	6	3	9
bc-YDR484W	Control	4	5	9
bc-YDR485C-1	Control	7	2	9
bc-YDR485C-2	Control	3	6	9
bc-YEL013W	Control	3	6	9
bc-YEL037C	Control	7	2	9
bc-YEL040W	Control	5	4	9
bc-YEL053C	Control	3	6	9
bc-YER051W	Control	3	6	9
bc-YER060W-A	Control	0	9	9
bc-YER073W	Control	6	3	9
bc-YER139C	Control	6	3	9
bc-YER143W	Control	2	7	9
bc-YER155C-1	Control	1	8	9
bc-YFL041W	Control	7	2	9
bc-YFL053W	Control	4	5	9
bc-YGL033W-1	Control	7	2	9
bc-YGL060W	Control	3	6	9
bc-YGL129C	Control	5	4	9
bc-YGL140C	Control	6	3	9
bc-YGL149W	Control	1	8	9
bc-YGL160W	Control	8	1	9
bc-YGL164C	Control	6	3	9
bc-YGL202W-1	Control	4	5	9
bc-YGR058W	Control	9	0	9
bc-YGR068C	Control	7	2	9
bc-YGR097W	Control	2	7	9
bc-YGR109C	Control	5	4	9
bc-YGR121C	Control	3	6	9
bc-YGR130C	Control	0	9	9
bc-YGR132C	Control	9	0	9
bc-YGR199W	Control	4	5	9
bc-YGR222W	Control	3	6	9
bc-YGR281W	Control	2	7	9
bc-YGR284C	Control	4	5	9
bc-YHL017W	Control	6	3	9
bc-YHR022C	Control	8	1	9
bc-YHR076W	Control	7	2	9
bc-YHR158C	Control	3	6	9
bc-YIL039W	Control	7	2	9
bc-YIL059C	Control	3	6	9
bc-YIL146C	Control	5	4	9
bc-YJL105W	Control	8	1	9
bc-YJL133W	Control	6	3	9
bc-YJR003C	Control	3	6	9
bc-YJR099W	Control	3	6	9
bc-YJR107W	Control	6	3	9
bc-YJR139C	Control	2	7	9
bc-YKL072W	Control	8	1	9
bc-YKL087C	Control	4	5	9
bc-YKL098W	Control	3	6	9
bc-YKL166C	Control	7	2	9
bc-YKL171W	Control	4	5	9
bc-YKL179C	Control	8	1	9
bc-YKR061W	Control	6	3	9
bc-YKR093W	Control	5	4	9
bc-YKR098C	Control	6	3	9
bc-YLL021W	Control	2	7	9
bc-YLL046C	Control	5	4	9
bc-YLL048C	Control	2	7	9
bc-YLR013W	Control	3	6	9
bc-YLR043C	Control	5	4	9
bc-YLR093C	Control	4	5	9
bc-YLR136C	Control	3	6	9
bc-YLR154C	Control	8	1	9
bc-YLR174W	Control	6	3	9
bc-YLR280C	Control	6	3	9
bc-YLR353W	Control	1	8	9
bc-YLR412W	Control	4	5	9
bc-YLR451W	Control	4	5	9
bc-YML075C	Control	6	3	9
bc-YML097C	Control	4	5	9
bc-YML100W	Control	6	3	9
bc-YML111W	Control	7	2	9
bc-YMR071C	Control	4	5	9
bc-YMR101C	Control	4	5	9
bc-YMR194W	Control	6	3	9
bc-YMR278W	Control	5	4	9
bc-YNL057W	Control	2	7	9
bc-YNL063W	Control	8	1	9
bc-YNL072W	Control	2	7	9
bc-YNL076W	Control	3	6	9
bc-YNL078W	Control	4	5	9
bc-YNL086W	Control	7	2	9
bc-YNL166C	Control	8	1	9
bc-YNL177C	Control	2	7	9
bc-YNL201C	Control	9	0	9
bc-YNL214W	Control	1	8	9
bc-YNL231C	Control	6	3	9
bc-YNL271C	Control	7	2	9
bc-YNL291C	Control	7	2	9
bc-YNL325C	Control	7	2	9
bc-YNL326C	Control	5	4	9
bc-YNR025C	Control	6	3	9
bc-YNR032W	Control	8	1	9
bc-YNR055C	Control	5	4	9
bc-YNR060W	Control	5	4	9
bc-YNR069C	Control	4	5	9
bc-YOL019W	Control	7	2	9
bc-YOL082W	Control	6	3	9
bc-YOR031W	Control	5	4	9
bc-YOR111W	Control	2	7	9
bc-YOR216C	Control	6	3	9
bc-YOR245C	Control	5	4	9
bc-YOR266W	Control	5	4	9
bc-YOR289W	Control	6	3	9
bc-YOR355W	Control	2	7	9
bc-YPL024W	Control	5	4	9
bc-YPL073C	Control	1	8	9
bc-YPL100W	Control	6	3	9
bc-YPL105C	Control	2	7	9
bc-YPL110C	Control	5	4	9
bc-YPL112C	Control	6	3	9
bc-YPL120W	Control	1	8	9
bc-YPL125W	Control	5	4	9
bc-YPL138C	Control	9	0	9
bc-YPL189W-1	Control	5	4	9
bc-YPL208W	Control	8	1	9
bc-YPL212C	Control	3	6	9
bc-YPL274W	Control	5	4	9
bc-YPR037C	Control	5	4	9
bc-YPR138C	Control	7	2	9
bc-YPR146C	Control	5	4	9
bc-YBL031W	Control	3	5	8
bc-YBL099W	Control	4	4	8
bc-YBR007C	Control	8	0	8
bc-YBR021W	Control	6	2	8
bc-YBR054W	Control	0	8	8
bc-YBR103W	Control	4	4	8
bc-YBR113W	Control	6	2	8
bc-YBR151W	Control	6	2	8
bc-YBR217W	Control	6	2	8
bc-YBR250W	Control	5	3	8
bc-YCL024W	Control	5	3	8
bc-YCR004C	Control	2	6	8
bc-YCR017C	Control	7	1	8
bc-YCR090C	Control	8	0	8
bc-YDL019C	Control	4	4	8
bc-YDL074C	Control	8	0	8
bc-YDL080C	Control	1	7	8
bc-YDL124W	Control	2	6	8
bc-YDL199C	Control	5	3	8
bc-YDL203C	Control	3	5	8
bc-YDL204W	Control	4	4	8
bc-YDL206W	Control	8	0	8
bc-YDL222C	Control	2	6	8
bc-YDL243C	Control	3	5	8
bc-YDR059C	Control	3	5	8
bc-YDR075W	Control	7	1	8
bc-YDR105C	Control	3	5	8
bc-YDR109C	Control	5	3	8
bc-YDR111C	Control	5	3	8
bc-YDR132C	Control	4	4	8
bc-YDR137W	Control	5	3	8
bc-YDR144C	Control	7	1	8
bc-YDR223W	Control	6	2	8
bc-YDR259C	Control	4	4	8
bc-YDR314C	Control	5	3	8
bc-YDR357C	Control	4	4	8
bc-YDR379W	Control	5	3	8
bc-YDR410C	Control	4	4	8
bc-YDR465C	Control	6	2	8
bc-YDR469W	Control	5	3	8
bc-YEL010W	Control	6	2	8
bc-YER017C	Control	4	4	8
bc-YER057C	Control	2	6	8
bc-YER088C	Control	7	1	8
bc-YER149C	Control	1	7	8
bc-YER158C	Control	5	3	8
bc-YFL018C	Control	3	5	8
bc-YFL046W	Control	4	4	8
bc-YFL054C	Control	4	4	8
bc-YFR007W	Control	1	7	8
bc-YFR036W	Control	6	2	8
bc-YFR049W	Control	6	2	8
bc-YGL094C	Control	3	5	8
bc-YGL148W	Control	6	2	8
bc-YGL156W	Control	2	6	8
bc-YGL170C	Control	6	2	8
bc-YGL250W	Control	3	5	8
bc-YGR026W	Control	5	3	8
bc-YGR031W	Control	5	3	8
bc-YGR059W	Control	4	4	8
bc-YGR069W	Control	8	0	8
bc-YGR165W	Control	5	3	8
bc-YHL032C	Control	6	2	8
bc-YHR110W	Control	2	6	8
bc-YHR131C	Control	6	2	8
bc-YHR161C	Control	5	3	8
bc-YHR176W	Control	4	4	8
bc-YIL017C	Control	5	3	8
bc-YIL112W	Control	4	4	8
bc-YIL113W	Control	1	7	8
bc-YIL122W	Control	5	3	8
bc-YIL170W	Control	4	4	8
bc-YIR034C	Control	4	4	8
bc-YJL128C	Control	6	2	8
bc-YJL201W	Control	5	3	8
bc-YJL212C	Control	4	4	8
bc-YJR004C	Control	4	4	8
bc-YJR015W	Control	4	4	8
bc-YJR088C	Control	5	3	8
bc-YJR106W	Control	5	3	8
bc-YJR151C	Control	6	2	8
bc-YKL027W	Control	6	2	8
bc-YKL046C	Control	4	4	8
bc-YKL062W	Control	4	4	8
bc-YKL063C	Control	4	4	8
bc-YKL081W	Control	4	4	8
bc-YKL106C-A	Control	1	7	8
bc-YKL170W	Control	2	6	8
bc-YKR011C	Control	5	3	8
bc-YKR064W	Control	0	8	8
bc-YLL056C	Control	3	5	8
bc-YLR077W	Control	3	5	8
bc-YLR151C	Control	2	6	8
bc-YLR173W	Control	6	2	8
bc-YLR177W	Control	5	3	8
bc-YLR199C	Control	3	5	8
bc-YLR238W	Control	7	1	8
bc-YLR253W	Control	3	5	8
bc-YLR267W	Control	5	3	8
bc-YLR270W	Control	2	6	8
bc-YLR283W	Control	4	4	8
bc-YLR309C	Control	2	6	8
bc-YLR331C	Control	3	5	8
bc-YLR344W	Control	2	6	8
bc-YLR380W	Control	4	4	8
bc-YLR392C	Control	2	6	8
bc-YLR404W	Control	5	3	8
bc-YLR450W	Control	2	6	8
bc-YML067C	Control	2	6	8
bc-YMR072W	Control	3	5	8
bc-YMR114C	Control	3	5	8
bc-YMR136W	Control	6	2	8
bc-YMR137C	Control	8	0	8
bc-YMR175w-1	Control	5	3	8
bc-YMR175W-2	Control	8	0	8
bc-YMR234W	Control	4	4	8
bc-YMR250W	Control	5	3	8
bc-YMR251W-A	Control	3	5	8
bc-YMR276W	Control	4	4	8
bc-YMR326C	Control	5	3	8
bc-YNL056W	Control	1	7	8
bc-YNL070W	Control	5	3	8
bc-YNL120C	Control	3	5	8
bc-YNL122C	Control	3	5	8
bc-YNL130C	Control	3	5	8
bc-YNL146W	Control	2	6	8
bc-YNL159C	Control	7	1	8
bc-YNL268W-2	Control	6	2	8
bc-YNL339C	Control	4	4	8
bc-YNR020C	Control	4	4	8
bc-YNR022C	Control	5	3	8
bc-YNR041C	Control	2	6	8
bc-YOL008W	Control	6	2	8
bc-YOL030W	Control	3	5	8
bc-YOL058W	Control	6	2	8
bc-YOL087C	Control	2	6	8
bc-YOL117W	Control	7	1	8
bc-YOL122C	Control	3	5	8
bc-YOL132W	Control	4	4	8
bc-YOR041C	Control	5	3	8
bc-YOR084W	Control	5	3	8
bc-YOR215C	Control	6	2	8
bc-YOR240W	Control	6	2	8
bc-YOR242C	Control	4	4	8
bc-YOR246C	Control	5	3	8
bc-YOR338W	Control	7	1	8
bc-YOR343C	Control	7	1	8
bc-YPL019C	Control	3	5	8
bc-YPL034W	Control	2	6	8
bc-YPL037C	Control	4	4	8
bc-YPL038W-A	Control	8	0	8
bc-YPL064C	Control	6	2	8
bc-YPL068C	Control	5	3	8
bc-YPL167C	Control	7	1	8
bc-YPL181W	Control	5	3	8
bc-YPL183C	Control	2	6	8
bc-YPL223C	Control	2	6	8
bc-YPL239W	Control	2	6	8
bc-YPR078C	Control	2	6	8
bc-YPR128C	Control	4	4	8
bc-YPR134W	Control	3	5	8
bc-YBL106C	Control	3	4	7
bc-YBR031W	Control	3	4	7
bc-YBR046C	Control	6	1	7
bc-YBR048W	Control	3	4	7
bc-YBR092C	Control	7	0	7
bc-YBR098W-1	Control	4	3	7
bc-YBR181C	Control	2	5	7
bc-YBR214W	Control	3	4	7
bc-YBR215W	Control	4	3	7
bc-YBR278W	Control	5	2	7
bc-YBR287W	Control	1	6	7
bc-YBR294W	Control	5	2	7
bc-YCR007C	Control	3	4	7
bc-YCR022C	Control	3	4	7
bc-YCR030C	Control	6	1	7
bc-YDL039C	Control	2	5	7
bc-YDL088C	Control	5	2	7
bc-YDL089W	Control	5	2	7
bc-YDL157C	Control	3	4	7
bc-YDL161W	Control	4	3	7
bc-YDL236W	Control	5	2	7
bc-YDR031W	Control	5	2	7
bc-YDR078C	Control	1	6	7
bc-YDR135C	Control	4	3	7
bc-YDR193W	Control	4	3	7
bc-YDR204W	Control	4	3	7
bc-YDR258C	Control	2	5	7
bc-YDR263C	Control	4	3	7
bc-YDR307W	Control	1	6	7
bc-YDR318W-1	Control	6	1	7
bc-YDR326C	Control	6	1	7
bc-YDR379C-A	Control	5	2	7
bc-YDR386W	Control	3	4	7
bc-YDR389W	Control	5	2	7
bc-YDR395W	Control	6	1	7
bc-YDR402C	Control	3	4	7
bc-YDR441C	Control	1	6	7
bc-YDR477W	Control	7	0	7
bc-YDR482C	Control	4	3	7
bc-YDR493W	Control	0	7	7
bc-YDR539W	Control	3	4	7
bc-YEL011W	Control	6	1	7
bc-YEL038W	Control	3	4	7
bc-YER007W-1	Control	2	5	7
bc-YER028C	Control	5	2	7
bc-YER096W	Control	5	2	7
bc-YER114C	Control	1	6	7
bc-YER129W	Control	1	6	7
bc-YFL030W	Control	4	3	7
bc-YFL048C	Control	4	3	7
bc-YGL017W	Control	5	2	7
bc-YGL050W	Control	4	3	7
bc-YGL077C	Control	4	3	7
bc-YGL081W-2	Control	1	6	7
bc-YGL096W	Control	7	0	7
bc-YGL126W	Control	3	4	7
bc-YGL151W	Control	4	3	7
bc-YGL157W	Control	3	4	7
bc-YGL237C-2	Control	3	4	7
bc-YGL241W	Control	4	3	7
bc-YGL255W	Control	5	2	7
bc-YGL258W	Control	5	2	7
bc-YGR011W	Control	5	2	7
bc-YGR033C	Control	4	3	7
bc-YGR053C	Control	4	3	7
bc-YGR125W	Control	0	7	7
bc-YGR138C	Control	4	3	7
bc-YGR152C	Control	5	2	7
bc-YGR168C	Control	2	5	7
bc-YGR173W	Control	5	2	7
bc-YGR270W	Control	5	2	7
bc-YGR275W	Control	4	3	7
bc-YGR276C	Control	1	6	7
bc-YGR285C	Control	5	2	7
bc-YHL006C	Control	2	5	7
[truncated: 1,092 more rows]

## Sheet: Figure 1h-1i
genotype	condition	upregulated	downregulated	total
bc-YJR110W	NaCl	67	78	145
bc-YPR064W	NaCl	45	74	119
bc-YOL065C	NaCl	57	56	113
bc-YJL176C	NaCl	75	32	107
bc-YBR072C-A	NaCl	7	99	106
bc-YJL128C	NaCl	24	71	95
bc-YOR213C	NaCl	30	64	94
bc-YJL175W	NaCl	19	72	91
bc-YER037W-2	NaCl	60	29	89
bc-YGL020C	NaCl	37	50	87
bc-YNL086W	NaCl	35	52	87
bc-YCR033W	NaCl	61	24	85
bc-YER177W	NaCl	6	79	85
bc-YGL060W	NaCl	14	68	82
bc-YNL153C	NaCl	20	62	82
bc-YOR377W	NaCl	52	29	81
bc-YDR418W	NaCl	33	47	80
bc-YGL136C	NaCl	55	24	79
bc-YIL157C	NaCl	60	19	79
bc-YDR048C	NaCl	33	43	76
bc-YDR252W	NaCl	33	43	76
bc-YKR051W	NaCl	19	57	76
bc-YDR538W	NaCl	27	47	74
bc-YLR113W	NaCl	14	60	74
bc-YOR092W	NaCl	17	53	70
bc-YDR253C	NaCl	12	57	69
bc-YOR068C	NaCl	14	55	69
bc-YCL034W	NaCl	16	52	68
bc-YLR112W	NaCl	19	49	68
bc-YOR019W	NaCl	30	38	68
bc-YPL271W	NaCl	30	38	68
bc-YDR030C	NaCl	17	50	67
bc-YKR042W	NaCl	45	22	67
bc-YDR534C	NaCl	14	52	66
bc-YER151C	NaCl	33	33	66
bc-YJR090C	NaCl	46	18	64
bc-YKR018C	NaCl	26	38	64
bc-YHR205W	NaCl	11	52	63
bc-YKR058W	NaCl	42	21	63
bc-YDR448W-1	NaCl	14	48	62
bc-YER074W	NaCl	12	50	62
bc-YGL014W	NaCl	39	23	62
bc-YGL050W	NaCl	4	58	62
bc-YNL142W	NaCl	14	48	62
bc-YBR289W	NaCl	5	56	61
bc-YKL016C	NaCl	12	49	61
bc-YLR042C	NaCl	11	50	61
bc-YDR247W	NaCl	31	28	59
bc-YDR286C	NaCl	20	39	59
bc-YDR392W	NaCl	32	27	59
bc-YNL167C	NaCl	11	48	59
bc-YPL025C	NaCl	1	58	59
bc-YGR056W	NaCl	40	18	58
bc-YIR018W	NaCl	14	44	58
bc-YNL289W	NaCl	25	33	58
bc-YAL047C	NaCl	30	26	56
bc-YDL093W	NaCl	38	18	56
bc-YDR254W	NaCl	13	43	56
bc-YGL002W	NaCl	23	33	56
bc-YGR027C	NaCl	24	32	56
bc-YHL033C	NaCl	31	25	56
bc-YHR152W	NaCl	10	46	56
bc-YKR050W	NaCl	15	41	56
bc-YNL157W	NaCl	14	42	56
bc-YPR053C	NaCl	14	42	56
bc-YBR173C	NaCl	34	21	55
bc-YKR054C-1	NaCl	21	34	55
bc-YOR311C	NaCl	19	36	55
bc-YBR081C	NaCl	5	49	54
bc-YFR041C	NaCl	28	26	54
bc-YGL212W	NaCl	35	19	54
bc-YGR260W	NaCl	22	32	54
bc-YKL176C	NaCl	13	41	54
bc-YKR099W	NaCl	12	42	54
bc-YOL081W	NaCl	14	40	54
bc-YPR101W	NaCl	41	13	54
bc-YNL080C	NaCl	21	32	53
bc-YOR014W	NaCl	21	32	53
bc-YJL112W	NaCl	13	39	52
bc-YPR051W	NaCl	23	29	52
bc-YDL234C	NaCl	8	43	51
bc-YGL023C-1	NaCl	28	23	51
bc-YKR056W	NaCl	13	38	51
bc-YNL154C	NaCl	9	42	51
bc-YPR108W-A	NaCl	10	41	51
bc-YDR028C	NaCl	17	33	50
bc-YDR250C	NaCl	18	32	50
bc-YER034W	NaCl	20	30	50
bc-YGL031C	NaCl	12	38	50
bc-YGR057C	NaCl	21	29	50
bc-YGR286C	NaCl	14	36	50
bc-YLR046C	NaCl	14	36	50
bc-YPL055C	NaCl	37	13	50
bc-YBR209W	NaCl	22	27	49
bc-YDR507C	NaCl	27	22	49
bc-YGL191W	NaCl	15	34	49
bc-YHR064C	NaCl	14	35	49
bc-YHR090C	NaCl	28	21	49
bc-YLR357W	NaCl	37	12	49
bc-YOR275C	NaCl	19	30	49
bc-YBL065W	NaCl	39	9	48
bc-YCL023C	NaCl	29	19	48
bc-YDL085W	NaCl	27	21	48
bc-YDR333C	NaCl	17	31	48
bc-YHL025W	NaCl	8	40	48
bc-YKL124W	NaCl	14	34	48
bc-YPR042C	NaCl	38	10	48
bc-YDR017C	NaCl	17	30	47
bc-YGL149W	NaCl	4	43	47
bc-YKL017C	NaCl	23	24	47
bc-YKR015C	NaCl	12	35	47
bc-YOR363C	NaCl	34	13	47
bc-YDL197C	NaCl	24	22	46
bc-YDR074W	NaCl	20	26	46
bc-YER093C-A	NaCl	21	25	46
bc-YKL149C	NaCl	21	25	46
bc-YNL162W-2	NaCl	37	9	46
bc-YOR001W	NaCl	39	7	46
bc-YDL081C	NaCl	14	31	45
bc-YDL118W	NaCl	28	17	45
bc-YGL095C	NaCl	3	42	45
bc-YGL151W	NaCl	9	36	45
bc-YIL098C	NaCl	26	19	45
bc-YOR165W	NaCl	7	38	45
bc-YPL164C	NaCl	12	33	45
bc-YPL264C	NaCl	19	26	45
bc-YBL021C	NaCl	20	24	44
bc-YCR087C-A	NaCl	30	14	44
bc-YER068W	NaCl	25	19	44
bc-YJR109C	NaCl	15	29	44
bc-YLL027W	NaCl	27	17	44
bc-YOL001W	NaCl	20	24	44
bc-YBR141C	NaCl	10	33	43
bc-YDR336W	NaCl	17	26	43
bc-YDR406W	NaCl	22	21	43
bc-YDR500C-1	NaCl	12	31	43
bc-YJL204C	NaCl	32	11	43
bc-YML109W	NaCl	20	23	43
bc-YNL175C	NaCl	25	18	43
bc-YPL249C-A	NaCl	23	20	43
bc-YBR098W-2	NaCl	24	18	42
bc-YGL229C	NaCl	12	30	42
bc-YIL045W	NaCl	8	34	42
bc-YKL020C	NaCl	24	18	42
bc-YLR107W	NaCl	15	27	42
bc-YMR160W-2	NaCl	22	20	42
bc-YNL225C	NaCl	29	13	42
bc-YNL238W	NaCl	15	27	42
bc-YOL054W	NaCl	13	29	42
bc-YPL041C	NaCl	21	21	42
bc-YPR156C	NaCl	13	29	42
bc-YBR035C	NaCl	27	14	41
bc-YDR470C	NaCl	10	31	41
bc-YHR081W	NaCl	19	22	41
bc-YJR074W	NaCl	22	19	41
bc-YLR083C	NaCl	12	29	41
bc-YLR257W	NaCl	4	37	41
bc-YLR414C	NaCl	10	31	41
bc-YNR070W	NaCl	25	16	41
bc-YBR281C	NaCl	31	9	40
bc-YCR063W	NaCl	32	8	40
bc-YDL047W	NaCl	9	31	40
bc-YDR200C	NaCl	20	20	40
bc-YDR378C	NaCl	21	19	40
bc-YFR032C	NaCl	17	23	40
bc-YLR311C	NaCl	27	13	40
bc-YNL106C	NaCl	23	17	40
bc-YNL187W	NaCl	16	24	40
bc-YOR035C	NaCl	21	19	40
bc-YPR049C	NaCl	8	32	40
bc-YCR085W	NaCl	18	21	39
bc-YDR181C	NaCl	14	25	39
bc-YDR258C	NaCl	11	28	39
bc-YDR334W	NaCl	28	11	39
bc-YDR525W-A	NaCl	16	23	39
bc-YER042W	NaCl	12	27	39
bc-YJR082C	NaCl	16	23	39
bc-YJR118C	NaCl	3	36	39
bc-YKL080W	NaCl	7	32	39
bc-YKR092C	NaCl	13	26	39
bc-YML102W	NaCl	18	21	39
bc-YMR071C	NaCl	6	33	39
bc-YPL216W	NaCl	20	19	39
bc-YPR120C	NaCl	21	18	39
bc-YBR132C	NaCl	1	37	38
bc-YBR284W	NaCl	30	8	38
bc-YDL023C	NaCl	24	14	38
bc-YDL198C	NaCl	21	17	38
bc-YDR143C	NaCl	24	14	38
bc-YHL037C	NaCl	33	5	38
bc-YHR104W	NaCl	7	31	38
bc-YLR225C	NaCl	27	11	38
bc-YNL082W	NaCl	13	25	38
bc-YOL160W	NaCl	19	19	38
bc-YOR052C	NaCl	28	10	38
bc-YOR101W	NaCl	19	19	38
bc-YOR177C	NaCl	7	31	38
bc-YPR138C	NaCl	22	16	38
bc-YBL083C	NaCl	14	23	37
bc-YCL060C	NaCl	33	4	37
bc-YDR506C-1	NaCl	21	16	37
bc-YEL015W	NaCl	22	15	37
bc-YFL006W	NaCl	3	34	37
bc-YGR180C-2	NaCl	21	16	37
bc-YJL144W	NaCl	11	26	37
bc-YKL053W	NaCl	32	5	37
bc-YKR055W	NaCl	28	9	37
bc-YLL049W	NaCl	30	7	37
bc-YLR322W	NaCl	25	12	37
bc-YLR393W	NaCl	33	4	37
bc-YOL004W	NaCl	23	14	37
bc-YOR039W	NaCl	7	30	37
bc-YCL061C-1	NaCl	25	11	36
bc-YER087W	NaCl	8	28	36
bc-YER122C	NaCl	23	13	36
bc-YHR143W	NaCl	27	9	36
bc-YLR189C	NaCl	4	32	36
bc-YLR417W	NaCl	21	15	36
bc-YLR418C	NaCl	14	22	36
bc-YMR152W	NaCl	11	25	36
bc-YMR322C	NaCl	20	16	36
bc-YPR122W	NaCl	6	30	36
bc-YDL192W	NaCl	8	27	35
bc-YER152C	NaCl	22	13	35
bc-YGL082W	NaCl	5	30	35
bc-YHR195W	NaCl	8	27	35
bc-YJR122W	NaCl	11	24	35
bc-YKL183W	NaCl	28	7	35
bc-YNL058C	NaCl	8	27	35
bc-YNL229C	NaCl	20	15	35
bc-YNL315C-2	NaCl	23	12	35
bc-YOR383C	NaCl	18	17	35
bc-YPL002C	NaCl	15	20	35
bc-YPR128C	NaCl	2	33	35
bc-YDR076W	NaCl	23	11	34
bc-YEL012W	NaCl	10	24	34
bc-YGL127C	NaCl	11	23	34
bc-YGL173C	NaCl	22	12	34
bc-YGL253W	NaCl	12	22	34
bc-YGR196C	NaCl	16	18	34
bc-YGR224W	NaCl	10	24	34
bc-YHL016C	NaCl	20	14	34
bc-YIL122W	NaCl	11	23	34
bc-YIL164C	NaCl	20	14	34
bc-YIR025W	NaCl	6	28	34
bc-YKR052C	NaCl	8	26	34
bc-YLR402W	NaCl	21	13	34
bc-YML094W	NaCl	13	21	34
bc-YOR022C	NaCl	18	16	34
bc-YOR211C	NaCl	11	23	34
bc-YPL119C	NaCl	23	11	34
bc-YPL161C	NaCl	13	21	34
bc-YPL199C	NaCl	21	13	34
bc-YDL013W	NaCl	23	10	33
bc-YDR382W	NaCl	8	25	33
bc-YGR232W	NaCl	16	17	33
bc-YGR273C	NaCl	14	19	33
bc-YIL093C	NaCl	25	8	33
bc-YJL142C	NaCl	23	10	33
bc-YKL128C	NaCl	3	30	33
bc-YMR088C	NaCl	14	19	33
bc-YMR293C	NaCl	17	16	33
bc-YNL119W	NaCl	20	13	33
bc-YNR074C	NaCl	12	21	33
bc-YOR005C	NaCl	6	27	33
bc-YBR231C	NaCl	24	8	32
bc-YDR049W	NaCl	16	16	32
bc-YER132C	NaCl	16	16	32
bc-YGL080W	NaCl	14	18	32
bc-YGR003W	NaCl	13	19	32
bc-YHR141C	NaCl	25	7	32
bc-YIL052C	NaCl	16	16	32
bc-YJR114W	NaCl	14	18	32
bc-YLR255C	NaCl	17	15	32
bc-YLR289W	NaCl	3	29	32
bc-YLR369W	NaCl	11	21	32
bc-YMR315W-A	NaCl	27	5	32
bc-YNL228W	NaCl	24	8	32
bc-YOL052C-A	NaCl	17	15	32
bc-YOR089C	NaCl	18	14	32
bc-YPL042C	NaCl	24	8	32
bc-YPL081W	NaCl	18	14	32
bc-YDL053C	NaCl	15	16	31
bc-YDL167C	NaCl	2	29	31
bc-YDR065W	NaCl	10	21	31
bc-YDR321W	NaCl	5	26	31
bc-YFL016C	NaCl	11	20	31
bc-YGL246C	NaCl	14	17	31
bc-YGR162W	NaCl	9	22	31
bc-YHL027W	NaCl	25	6	31
bc-YHR013C	NaCl	16	15	31
bc-YIL002C	NaCl	11	20	31
bc-YKL061W	NaCl	16	15	31
bc-YKL135C	NaCl	27	4	31
bc-YKL166C	NaCl	3	28	31
bc-YLR024C	NaCl	23	8	31
bc-YLR061W	NaCl	14	17	31
bc-YMR037C	NaCl	6	25	31
bc-YNL227C	NaCl	12	19	31
bc-YOL061W	NaCl	8	23	31
bc-YOR072W	NaCl	16	15	31
bc-YPL029W	NaCl	21	10	31
bc-YPL090C	NaCl	27	4	31
bc-YPR189W	NaCl	17	14	31
bc-YBL016W	NaCl	13	17	30
bc-YBL022C	NaCl	20	10	30
bc-YCL010C	NaCl	17	13	30
bc-YCR076C	NaCl	10	20	30
bc-YDR278C	NaCl	16	14	30
bc-YDR350C	NaCl	22	8	30
bc-YDR393W	NaCl	25	5	30
bc-YDR521W	NaCl	13	17	30
bc-YGR164W	NaCl	9	21	30
bc-YJL055W	NaCl	10	20	30
bc-YJR107W	NaCl	9	21	30
bc-YKL143W	NaCl	5	25	30
bc-YKL213C	NaCl	15	15	30
bc-YLR016C	NaCl	22	8	30
bc-YLR292C	NaCl	17	13	30
bc-YLR373C	NaCl	14	16	30
bc-YMR265C	NaCl	5	25	30
bc-YNL231C	NaCl	17	13	30
bc-YNL241C	NaCl	7	23	30
bc-YNL328C	NaCl	26	4	30
bc-YPR001W	NaCl	23	7	30
bc-YBR129C	NaCl	18	11	29
bc-YBR191W-2	NaCl	12	17	29
bc-YBR232C	NaCl	22	7	29
bc-YBR266C	NaCl	3	26	29
bc-YDR149C	NaCl	26	3	29
bc-YDR241W	NaCl	15	14	29
bc-YDR422C	NaCl	11	18	29
bc-YEL023C	NaCl	9	20	29
bc-YEL054C	NaCl	19	10	29
bc-YGR180C-1	NaCl	22	7	29
bc-YIL012W	NaCl	15	14	29
bc-YJL083W	NaCl	20	9	29
bc-YJL169W	NaCl	25	4	29
bc-YJR040W	NaCl	5	24	29
bc-YJR113C	NaCl	8	21	29
bc-YKL205W	NaCl	13	16	29
bc-YKR076W	NaCl	20	9	29
bc-YLL015W	NaCl	16	13	29
bc-YLR006C	NaCl	7	22	29
bc-YLR380W	NaCl	6	23	29
bc-YLR384C	NaCl	3	26	29
bc-YLR455W	NaCl	23	6	29
bc-YMR098C	NaCl	11	18	29
bc-YMR291W	NaCl	16	13	29
bc-YNL133C	NaCl	24	5	29
bc-YNL246W	NaCl	15	14	29
bc-YNR010W	NaCl	9	20	29
bc-YOR021C	NaCl	20	9	29
bc-YOR152C	NaCl	18	11	29
bc-YOR265W	NaCl	13	16	29
bc-YPL078C-2	NaCl	24	5	29
bc-YPL140C	NaCl	6	23	29
bc-YPR129W	NaCl	14	15	29
bc-YCR087W	NaCl	15	13	28
bc-YDR319C	NaCl	20	8	28
bc-YFR021W	NaCl	3	25	28
bc-YGL088W	NaCl	6	22	28
bc-YGL200C	NaCl	20	8	28
bc-YHL028W	NaCl	15	13	28
bc-YHR039C-B	NaCl	17	11	28
bc-YIL067C	NaCl	10	18	28
bc-YKL117W	NaCl	17	11	28
bc-YKR017C	NaCl	6	22	28
bc-YLR180W	NaCl	19	9	28
bc-YLR415C	NaCl	14	14	28
bc-YNL091W	NaCl	16	12	28
bc-YBR264C	NaCl	18	9	27
bc-YCR025C	NaCl	16	11	27
bc-YDR093W	NaCl	16	11	27
bc-YDR192C	NaCl	11	16	27
bc-YDR347W	NaCl	5	22	27
bc-YDR363W	NaCl	21	6	27
bc-YDR414C	NaCl	14	13	27
bc-YEL061C	NaCl	24	3	27
bc-YER061C	NaCl	11	16	27
bc-YGL194C	NaCl	21	6	27
bc-YIR001C	NaCl	19	8	27
bc-YJL133W	NaCl	11	16	27
bc-YJR129C	NaCl	12	15	27
bc-YKL029C	NaCl	13	14	27
bc-YLR267W	NaCl	1	26	27
bc-YLR446W	NaCl	25	2	27
bc-YMR106C	NaCl	6	21	27
bc-YMR143W-1	NaCl	5	22	27
bc-YMR267W	NaCl	10	17	27
bc-YMR326C	NaCl	6	21	27
bc-YNL085W	NaCl	23	4	27
bc-YNL198C	NaCl	14	13	27
bc-YPL059W	NaCl	19	8	27
bc-YBL024W	NaCl	11	15	26
bc-YBL057C	NaCl	3	23	26
bc-YBR151W	NaCl	23	3	26
bc-YBR179C	NaCl	4	22	26
bc-YBR261C	NaCl	17	9	26
bc-YBR267W	NaCl	14	12	26
bc-YCL057C-A	NaCl	11	15	26
bc-YCR011C	NaCl	3	23	26
bc-YCR066W	NaCl	19	7	26
bc-YDR079W	NaCl	5	21	26
bc-YDR369C	NaCl	15	11	26
bc-YEL043W	NaCl	8	18	26
bc-YGL218W	NaCl	7	19	26
bc-YGR050C	NaCl	2	24	26
bc-YGR212W	NaCl	21	5	26
bc-YIL161W	NaCl	19	7	26
bc-YJL210W	NaCl	16	10	26
bc-YKR054C-2	NaCl	20	6	26
bc-YLL013C	NaCl	19	7	26
bc-YLL026W	NaCl	14	12	26
bc-YLL062C	NaCl	14	12	26
bc-YLR320W	NaCl	15	11	26
bc-YLR368W	NaCl	20	6	26
bc-YLR382C	NaCl	9	17	26
bc-YMR154C	NaCl	20	6	26
bc-YMR177W	NaCl	11	15	26
bc-YNL107W	NaCl	17	9	26
bc-YNL173C	NaCl	15	11	26
bc-YNR037C	NaCl	8	18	26
bc-YOL067C	NaCl	21	5	26
bc-YOL152W	NaCl	14	12	26
bc-YPL152W-A	NaCl	16	10	26
bc-YPL261C	NaCl	17	9	26
bc-YPR014C	NaCl	25	1	26
bc-YPR160W	NaCl	7	19	26
bc-YBL013W	NaCl	14	11	25
bc-YBR127C	NaCl	2	23	25
bc-YBR169C	NaCl	11	14	25
bc-YCL036W	NaCl	8	17	25
bc-YCR043C	NaCl	24	1	25
bc-YDR195W	NaCl	16	9	25
bc-YDR277C	NaCl	17	8	25
bc-YDR537C	NaCl	22	3	25
bc-YGL083W	NaCl	7	18	25
bc-YGL084C	NaCl	14	11	25
bc-YGL252C	NaCl	11	14	25
bc-YGR122W	NaCl	15	10	25
bc-YGR202C	NaCl	9	16	25
bc-YHR051W	NaCl	18	7	25
bc-YHR057C	NaCl	19	6	25
bc-YIL037C	NaCl	13	12	25
bc-YIL069C	NaCl	20	5	25
bc-YJL051W	NaCl	2	23	25
bc-YJL123C	NaCl	11	14	25
bc-YKR040C	NaCl	8	17	25
bc-YLL006W	NaCl	14	11	25
bc-YLR068W	NaCl	18	7	25
bc-YLR334C	NaCl	13	12	25
bc-YMR166C	NaCl	21	4	25
bc-YNL213C	NaCl	16	9	25
bc-YNL284C	NaCl	6	19	25
bc-YNR029C	NaCl	7	18	25
bc-YNR068C	NaCl	24	1	25
bc-YOL036W	NaCl	15	10	25
bc-YOL087C	NaCl	23	2	25
bc-YOR018W	NaCl	12	13	25
bc-YOR135C	NaCl	11	14	25
bc-YOR301W	NaCl	15	10	25
bc-YPL099C	NaCl	14	11	25
bc-YBL069W	NaCl	20	4	24
bc-YBL072C	NaCl	11	13	24
bc-YCL061C-2	NaCl	12	12	24
bc-YCL063W	NaCl	20	4	24
bc-YDL020C	NaCl	12	12	24
bc-YDL109C	NaCl	20	4	24
bc-YDL201W	NaCl	2	22	24
bc-YDR493W	NaCl	2	22	24
bc-YDR504C	NaCl	15	9	24
bc-YDR532C	NaCl	17	7	24
bc-YEL013W	NaCl	3	21	24
bc-YER010C	NaCl	13	11	24
bc-YFL032W	NaCl	12	12	24
bc-YGR144W	NaCl	14	10	24
bc-YGR261C	NaCl	5	19	24
bc-YHL038C	NaCl	11	13	24
bc-YHR059W	NaCl	11	13	24
bc-YHR094C	NaCl	7	17	24
bc-YIL015C-A	NaCl	17	7	24
bc-YIL154C	NaCl	7	17	24
bc-YIR039C	NaCl	15	9	24
bc-YJL027C	NaCl	6	18	24
bc-YKR073C	NaCl	19	5	24
bc-YKR087C	NaCl	11	13	24
bc-YLL005C	NaCl	11	13	24
bc-YLR049C	NaCl	12	12	24
bc-YLR337C	NaCl	3	21	24
bc-YLR444C	NaCl	22	2	24
bc-YMR070W	NaCl	10	14	24
bc-YMR261C	NaCl	11	13	24
bc-YMR295C	NaCl	16	8	24
bc-YNL095C	NaCl	13	11	24
bc-YNL135C	NaCl	12	12	24
bc-YNL259C	NaCl	13	11	24
bc-YOL023W	NaCl	18	6	24
bc-YOR082C	NaCl	16	8	24
bc-YOR352W	NaCl	9	15	24
bc-YPL141C	NaCl	15	9	24
bc-YPR023C	NaCl	6	18	24
bc-YPR039W	NaCl	23	1	24
bc-YBL028C	NaCl	17	6	23
bc-YBL032W	NaCl	10	13	23
bc-YBL091C	NaCl	5	18	23
bc-YBR047W	NaCl	10	13	23
bc-YBR111W-A	NaCl	8	15	23
bc-YBR126C	NaCl	9	14	23
bc-YBR162C	NaCl	8	15	23
bc-YBR188C	NaCl	13	10	23
bc-YCL014W-1	NaCl	20	3	23
bc-YDR298C	NaCl	9	14	23
bc-YDR354W	NaCl	10	13	23
bc-YDR368W	NaCl	9	14	23
bc-YDR408C	NaCl	9	14	23
bc-YDR433W-2	NaCl	15	8	23
bc-YDR514C	NaCl	8	15	23
bc-YDR529C	NaCl	4	19	23
bc-YGR183C	NaCl	10	13	23
bc-YHR123W	NaCl	13	10	23
bc-YHR206W	NaCl	15	8	23
bc-YIL057C	NaCl	10	13	23
bc-YJL166W	NaCl	8	15	23
bc-YJL188C	NaCl	5	18	23
bc-YJL198W	NaCl	13	10	23
bc-YKL113C	NaCl	1	22	23
bc-YKL115C	NaCl	13	10	23
bc-YKL202W	NaCl	15	8	23
bc-YKR024C	NaCl	13	10	23
bc-YKR075C	NaCl	12	11	23
bc-YLL063C	NaCl	7	16	23
bc-YLR248W	NaCl	3	20	23
bc-YLR309C	NaCl	4	19	23
bc-YML121W	NaCl	12	11	23
bc-YMR104C	NaCl	19	4	23
bc-YMR175W-A	NaCl	19	4	23
bc-YMR179W	NaCl	11	12	23
bc-YMR192W	NaCl	10	13	23
bc-YMR283C	NaCl	15	8	23
bc-YNL008C	NaCl	5	18	23
bc-YNL052W	NaCl	14	9	23
bc-YNL067W	NaCl	16	7	23
bc-YNL252C	NaCl	8	15	23
bc-YNL269W	NaCl	18	5	23
bc-YOR088W	NaCl	15	8	23
bc-YOR323C	NaCl	20	3	23
bc-YOR358W	NaCl	20	3	23
bc-YOR385W	NaCl	19	4	23
bc-YPL106C	NaCl	8	15	23
bc-YPR020W	NaCl	5	18	23
bc-YPR126C	NaCl	16	7	23
bc-YBR171W	NaCl	16	6	22
bc-YBR175W	NaCl	20	2	22
bc-YCL013W	NaCl	14	8	22
bc-YDL160C-A	NaCl	17	5	22
bc-YDR085C	NaCl	10	12	22
bc-YDR202C	NaCl	11	11	22
bc-YDR257C	NaCl	14	8	22
bc-YDR263C	NaCl	2	20	22
bc-YDR271C	NaCl	21	1	22
bc-YDR401W	NaCl	14	8	22
bc-YEL072W	NaCl	18	4	22
bc-YER066C-A	NaCl	16	6	22
bc-YGL249W	NaCl	10	12	22
bc-YGR215W	NaCl	4	18	22
bc-YHR079C	NaCl	7	15	22
bc-YHR175W-A	NaCl	3	19	22
bc-YIR030C	NaCl	8	14	22
bc-YJL047C	NaCl	5	17	22
bc-YJL138C	NaCl	5	17	22
bc-YJL160C-2	NaCl	12	10	22
bc-YJL215C	NaCl	19	3	22
bc-YJR050W	NaCl	12	10	22
bc-YJR086W	NaCl	5	17	22
bc-YJR120W	NaCl	15	7	22
bc-YKL134C	NaCl	9	13	22
bc-YKL207W	NaCl	4	18	22
bc-YLL002W	NaCl	9	13	22
bc-YLR030W	NaCl	15	7	22
bc-YLR044C	NaCl	2	20	22
bc-YLR151C	NaCl	20	2	22
bc-YLR343W	NaCl	8	14	22
bc-YML042W	NaCl	16	6	22
bc-YMR082C	NaCl	15	7	22
bc-YMR207C	NaCl	15	7	22
bc-YMR279C	NaCl	7	15	22
bc-YNL099C	NaCl	8	14	22
bc-YNL191W	NaCl	12	10	22
bc-YNL253W	NaCl	6	16	22
bc-YOL035C	NaCl	18	4	22
bc-YOL092W	NaCl	9	13	22
bc-YOR251C	NaCl	18	4	22
bc-YOR280C	NaCl	6	16	22
bc-YOR292C	NaCl	19	3	22
bc-YPL079W	NaCl	18	4	22
bc-YPL270W	NaCl	7	15	22
bc-YPR193C	NaCl	14	8	22
bc-YBL079W	NaCl	2	19	21
bc-YBR042C	NaCl	5	16	21
bc-YBR287W	NaCl	13	8	21
bc-YCL026C	NaCl	17	4	21
bc-YCL032W	NaCl	6	15	21
bc-YCR046C	NaCl	8	13	21
bc-YDR217C	NaCl	13	8	21
bc-YDR276C	NaCl	7	14	21
bc-YDR315C-2	NaCl	8	13	21
bc-YDR363W-A	NaCl	4	17	21
bc-YDR377W	NaCl	12	9	21
bc-YER085C	NaCl	9	12	21
bc-YER098W	NaCl	9	12	21
bc-YER175C	NaCl	4	17	21
bc-YFL036W	NaCl	14	7	21
bc-YGL045W-2	NaCl	10	11	21
bc-YGL186C	NaCl	17	4	21
bc-YGL216W-1	NaCl	14	7	21
bc-YGL244W	NaCl	2	19	21
bc-YGL254W	NaCl	17	4	21
bc-YGR020C	NaCl	14	7	21
bc-YIL124W	NaCl	7	14	21
bc-YIL158W	NaCl	9	12	21
bc-YIR036C	NaCl	3	18	21
bc-YJL058C	NaCl	12	9	21
bc-YJL062W-A	NaCl	13	8	21
bc-YJL154C	NaCl	19	2	21
bc-YJR043C	NaCl	12	9	21
bc-YJR055W-1	NaCl	14	7	21
bc-YKL119C	NaCl	7	14	21
bc-YKL151C	NaCl	5	16	21
bc-YKR023W	NaCl	7	14	21
bc-YLR354C	NaCl	9	12	21
bc-YLR423C	NaCl	12	9	21
bc-YMR159C	NaCl	16	5	21
bc-YMR190C	NaCl	12	9	21
bc-YMR304W	NaCl	3	18	21
bc-YMR319C	NaCl	6	15	21
bc-YNL055C	NaCl	6	15	21
bc-YNL070W	NaCl	3	18	21
bc-YNL079C	NaCl	12	9	21
bc-YNL147W-2	NaCl	16	5	21
bc-YNL270C	NaCl	7	14	21
bc-YNL334C	NaCl	18	3	21
bc-YOL059W	NaCl	17	4	21
bc-YOR234C	NaCl	19	2	21
bc-YOR241W	NaCl	11	10	21
bc-YOR253W	NaCl	14	7	21
bc-YPL058C	NaCl	5	16	21
bc-YPL069C	NaCl	18	3	21
bc-YPL092W	NaCl	7	14	21
bc-YPL114W	NaCl	19	2	21
bc-YPL116W	NaCl	8	13	21
bc-YPL177C	NaCl	3	18	21
bc-YPR003C	NaCl	5	16	21
bc-YPR017C	NaCl	4	17	21
bc-YPR091C	NaCl	3	18	21
bc-YBL005W	NaCl	16	4	20
bc-YBL081W	NaCl	7	13	20
bc-YBR083W	NaCl	2	18	20
bc-YBR128C	NaCl	11	9	20
bc-YBR224W	NaCl	13	7	20
bc-YCL011C	NaCl	9	11	20
bc-YCL051W	NaCl	3	17	20
bc-YCL056C	NaCl	18	2	20
bc-YCR079W	NaCl	18	2	20
bc-YDL184C	NaCl	13	7	20
bc-YDL223C	NaCl	12	8	20
bc-YDL241W	NaCl	10	10	20
bc-YDR102C	NaCl	12	8	20
bc-YDR227W	NaCl	9	11	20
bc-YDR399W	NaCl	17	3	20
bc-YDR415C	NaCl	10	10	20
bc-YDR462W	NaCl	10	10	20
bc-YEL067C	NaCl	7	13	20
bc-YER083C	NaCl	10	10	20
bc-YER091C	NaCl	10	10	20
bc-YER095W	NaCl	12	8	20
bc-YER150W	NaCl	2	18	20
bc-YER155C-1	NaCl	3	17	20
bc-YFR033C	NaCl	9	11	20
bc-YGR072W	NaCl	7	13	20
bc-YHL003C	NaCl	9	11	20
bc-YHL045W	NaCl	10	10	20
bc-YHR032W	NaCl	14	6	20
bc-YHR046C	NaCl	18	2	20
bc-YHR120W	NaCl	10	10	20
bc-YIL111W	NaCl	3	17	20
bc-YJL209W	NaCl	12	8	20
bc-YKL069W	NaCl	15	5	20
bc-YKL155C	NaCl	7	13	20
bc-YKL184W	NaCl	11	9	20
bc-YKR035C	NaCl	12	8	20
bc-YKR100C-1	NaCl	12	8	20
bc-YLL047W	NaCl	17	3	20
bc-YLR025W	NaCl	12	8	20
bc-YLR290C	NaCl	7	13	20
bc-YLR442C	NaCl	2	18	20
bc-YMR069W	NaCl	12	8	20
bc-YMR095C	NaCl	12	8	20
bc-YMR153C-A	NaCl	14	6	20
bc-YMR181C	NaCl	18	2	20
bc-YMR304C-A	NaCl	17	3	20
bc-YNL015W	NaCl	7	13	20
bc-YNL053W	NaCl	10	10	20
bc-YNL065W	NaCl	16	4	20
bc-YNL146C-A	NaCl	11	9	20
bc-YOL011W	NaCl	5	15	20
bc-YOL076W	NaCl	15	5	20
bc-YOL128C	NaCl	18	2	20
bc-YOR093C	NaCl	20	0	20
bc-YOR161C-C	NaCl	11	9	20
bc-YOR255W	NaCl	19	1	20
bc-YOR295W	NaCl	14	6	20
bc-YOR354C	NaCl	15	5	20
bc-YPL155C	NaCl	7	13	20
bc-YPL181W	NaCl	6	14	20
bc-YPL193W	NaCl	2	18	20
bc-YPR083W	NaCl	3	17	20
bc-YPR096C	NaCl	9	11	20
bc-YPR171W	NaCl	3	17	20
bc-YAL012W	NaCl	4	15	19
bc-YBR144C	NaCl	17	2	19
bc-YBR246W	NaCl	6	13	19
bc-YCL006C	NaCl	5	14	19
bc-YCR006C	NaCl	12	7	19
bc-YDL052C	NaCl	5	14	19
bc-YDL238C	NaCl	12	7	19
bc-YDR084C	NaCl	7	12	19
bc-YDR245W	NaCl	14	5	19
bc-YDR265W	NaCl	7	12	19
bc-YDR266C	NaCl	4	15	19
bc-YEL007W	NaCl	4	15	19
bc-YER164W	NaCl	4	15	19
bc-YFR056C	NaCl	17	2	19
bc-YGL007W	NaCl	7	12	19
bc-YGL131C	NaCl	13	6	19
bc-YGR017W	NaCl	15	4	19
bc-YGR039W	NaCl	16	3	19
bc-YGR071C	NaCl	6	13	19
bc-YGR109C	NaCl	10	9	19
bc-YGR134W	NaCl	6	13	19
bc-YGR135W	NaCl	17	2	19
bc-YGR207C	NaCl	10	9	19
bc-YGR210C	NaCl	10	9	19
bc-YHL041W	NaCl	14	5	19
bc-YHR140W	NaCl	15	4	19
bc-YHR193C	NaCl	9	10	19
bc-YHR194W	NaCl	0	19	19
bc-YIL064W	NaCl	3	16	19
bc-YIL086C	NaCl	15	4	19
bc-YIL110W	NaCl	16	3	19
bc-YJL096W-1	NaCl	8	11	19
bc-YJL137C	NaCl	5	14	19
bc-YJL152W	NaCl	11	8	19
bc-YJR010W	NaCl	5	14	19
bc-YKR094C	NaCl	13	6	19
bc-YLL038C	NaCl	13	6	19
bc-YLR091W	NaCl	3	16	19
bc-YLR372W	NaCl	5	14	19
bc-YLR388W	NaCl	7	12	19
bc-YLR401C	NaCl	14	5	19
bc-YLR431C	NaCl	9	10	19
bc-YLR449W	NaCl	7	12	19
bc-YMR176W	NaCl	5	14	19
bc-YMR247C	NaCl	10	9	19
bc-YNL047C	NaCl	6	13	19
bc-YNL069C-1	NaCl	10	9	19
bc-YNR051C	NaCl	6	13	19
bc-YOL041C	NaCl	12	7	19
bc-YOR028C	NaCl	13	6	19
bc-YOR140W	NaCl	14	5	19
bc-YOR190W	NaCl	15	4	19
bc-YPL149W	NaCl	16	3	19
bc-YPL267W	NaCl	9	10	19
bc-YPR121W	NaCl	5	14	19
bc-YPR188C	NaCl	7	12	19
bc-YBL047C	NaCl	17	1	18
bc-YBR069C	NaCl	15	3	18
bc-YBR158W	NaCl	14	4	18
bc-YBR216C	NaCl	12	6	18
bc-YBR238C	NaCl	9	9	18
bc-YBR277C	NaCl	13	5	18
bc-YBR290W	NaCl	8	10	18
bc-YCL074W	NaCl	13	5	18
bc-YDL130W	NaCl	1	17	18
bc-YDL199C	NaCl	7	11	18
bc-YDL225W	NaCl	5	13	18
bc-YDR098C	NaCl	7	11	18
bc-YDR156W	NaCl	3	15	18
bc-YDR306C	NaCl	6	12	18
bc-YDR313C	NaCl	16	2	18
bc-YDR349C	NaCl	4	14	18
bc-YDR360W	NaCl	7	11	18
bc-YDR475C-1	NaCl	15	3	18
bc-YEL042W	NaCl	7	11	18
bc-YEL071W	NaCl	12	6	18
bc-YER058W	NaCl	14	4	18
bc-YER110C	NaCl	13	5	18
bc-YER161C	NaCl	14	4	18
bc-YFR010W	NaCl	4	14	18
bc-YFR043C	NaCl	4	14	18
bc-YGL066W	NaCl	1	17	18
bc-YGL105W	NaCl	4	14	18
bc-YGL167C	NaCl	12	6	18
bc-YGL195W	NaCl	12	6	18
bc-YGL211W-2	NaCl	11	7	18
bc-YGR015C	NaCl	6	12	18
bc-YGR136W	NaCl	4	14	18
bc-YGR157W	NaCl	8	10	18
bc-YGR271W	NaCl	3	15	18
bc-YGR285C	NaCl	7	11	18
bc-YGR292W	NaCl	9	9	18
bc-YHR135C	NaCl	7	11	18
bc-YIL096C	NaCl	8	10	18
bc-YJL068C	NaCl	2	16	18
bc-YJL100W	NaCl	5	13	18
bc-YJL110C	NaCl	8	10	18
bc-YJL218W	NaCl	8	10	18
bc-YJR088C	NaCl	11	7	18
bc-YKL051W	NaCl	9	9	18
bc-YKL123W	NaCl	9	9	18
bc-YKL167C	NaCl	12	6	18
bc-YKR099C-A	NaCl	8	10	18
bc-YLR079W	NaCl	3	15	18
bc-YLR204W	NaCl	2	16	18
bc-YML107C	NaCl	14	4	18
bc-YMR132C	NaCl	6	12	18
bc-YMR157C	NaCl	14	4	18
bc-YMR242C	NaCl	7	11	18
bc-YNL162W-1	NaCl	14	4	18
bc-YNL176C	NaCl	4	14	18
bc-YNL230C	NaCl	10	8	18
bc-YNL248C	NaCl	6	12	18
bc-YNL338W	NaCl	16	2	18
bc-YNR031C	NaCl	6	12	18
bc-YOL027C	NaCl	14	4	18
bc-YOL053C-A	NaCl	10	8	18
bc-YOL068C	NaCl	15	3	18
bc-YOL093W	NaCl	10	8	18
bc-YOR243C	NaCl	11	7	18
bc-YPL118W	NaCl	6	12	18
bc-YPL144W	NaCl	12	6	18
bc-YPL147W	NaCl	5	13	18
bc-YPL246C	NaCl	5	13	18
bc-YPL274W	NaCl	3	15	18
bc-YPR109W	NaCl	3	15	18
bc-YPR131C	NaCl	7	11	18
bc-YPR152C	NaCl	8	10	18
bc-YBR163W	NaCl	6	11	17
bc-YBR194W	NaCl	4	13	17
bc-YDL168W	NaCl	13	4	17
bc-YDR101C	NaCl	7	10	17
bc-YDR128W	NaCl	13	4	17
bc-YDR158W	NaCl	9	8	17
bc-YDR237W	NaCl	8	9	17
bc-YDR293C	NaCl	6	11	17
bc-YDR315C-1	NaCl	12	5	17
bc-YDR395W	NaCl	10	7	17
bc-YEL053C	NaCl	1	16	17
bc-YER067C-A	NaCl	13	4	17
bc-YER092W	NaCl	9	8	17
bc-YFL007W	NaCl	13	4	17
bc-YFR047C	NaCl	7	10	17
bc-YFR057W	NaCl	13	4	17
bc-YGL026C	NaCl	7	10	17
bc-YGL107C	NaCl	4	13	17
bc-YGL210W	NaCl	6	11	17
bc-YGL224C-1	NaCl	10	7	17
bc-YGL237C-2	NaCl	7	10	17
bc-YGR077C	NaCl	5	12	17
bc-YGR127W	NaCl	2	15	17
bc-YGR173W	NaCl	4	13	17
bc-YHL019C	NaCl	10	7	17
bc-YHR060W	NaCl	11	6	17
bc-YHR100C	NaCl	3	14	17
bc-YHR181W	NaCl	6	11	17
bc-YIL006W	NaCl	8	9	17
bc-YIL044C	NaCl	7	10	17
bc-YIL136W	NaCl	13	4	17
bc-YIL153W	NaCl	5	12	17
bc-YIR037W	NaCl	3	14	17
bc-YJL158C	NaCl	4	13	17
bc-YJL162C	NaCl	15	2	17
bc-YJL182C	NaCl	7	10	17
bc-YJR038C	NaCl	11	6	17
bc-YKL110C	NaCl	4	13	17
bc-YKR032W	NaCl	9	8	17
bc-YLL045C	NaCl	10	7	17
bc-YLR085C	NaCl	9	8	17
bc-YLR150W	NaCl	6	11	17
bc-YLR213C	NaCl	8	9	17
bc-YLR441C	NaCl	3	14	17
bc-YLR448W	NaCl	9	8	17
bc-YML090W	NaCl	6	11	17
bc-YML099C	NaCl	10	7	17
bc-YMR032W	NaCl	7	10	17
bc-YMR066W	NaCl	5	12	17
bc-YMR194W	NaCl	3	14	17
bc-YMR202W-2	NaCl	4	13	17
bc-YMR210W	NaCl	3	14	17
bc-YMR225C	NaCl	9	8	17
bc-YMR280C	NaCl	13	4	17
bc-YNL030W	NaCl	10	7	17
bc-YNL111C	NaCl	12	5	17
bc-YNL193W	NaCl	4	13	17
bc-YNL218W	NaCl	8	9	17
bc-YNL249C	NaCl	3	14	17
bc-YNR032C-A	NaCl	5	12	17
bc-YOL033W	NaCl	5	12	17
bc-YOL124C	NaCl	3	14	17
bc-YOR091W	NaCl	9	8	17
bc-YOR125C	NaCl	5	12	17
bc-YOR201C	NaCl	14	3	17
bc-YOR226C	NaCl	11	6	17
bc-YOR237W	NaCl	11	6	17
bc-YPL031C	NaCl	13	4	17
bc-YPL132W	NaCl	15	2	17
bc-YPL152W	NaCl	4	13	17
bc-YPL191C	NaCl	16	1	17
bc-YPR150W	NaCl	7	10	17
bc-YPR199C	NaCl	6	11	17
bc-YBL002W	NaCl	6	10	16
bc-YBL045C	NaCl	8	8	16
bc-YBL049W	NaCl	12	4	16
bc-YBL059W	NaCl	3	13	16
bc-YBR107C	NaCl	12	4	16
bc-YBR166C	NaCl	8	8	16
bc-YCR075C	NaCl	2	14	16
bc-YDL049C	NaCl	5	11	16
bc-YDL080C	NaCl	8	8	16
bc-YDL082W	NaCl	4	12	16
bc-YDL101C	NaCl	12	4	16
bc-YDR022C	NaCl	4	12	16
bc-YDR056C	NaCl	5	11	16
bc-YDR067C	NaCl	14	2	16
bc-YDR127W	NaCl	5	11	16
bc-YDR174W	NaCl	7	9	16
bc-YDR184C	NaCl	14	2	16
bc-YDR410C	NaCl	7	9	16
bc-YDR466W	NaCl	2	14	16
bc-YDR484W	NaCl	2	14	16
bc-YDR536W	NaCl	11	5	16
bc-YEL004W	NaCl	14	2	16
bc-YEL040W	NaCl	12	4	16
bc-YER056C	NaCl	6	10	16
bc-YFR001W	NaCl	3	13	16
bc-YFR009W	NaCl	3	13	16
bc-YGL132W	NaCl	12	4	16
bc-YGL220W	NaCl	8	8	16
bc-YGR001C	NaCl	4	12	16
bc-YGR040W	NaCl	4	12	16
bc-YGR054W	NaCl	4	12	16
bc-YHL036W	NaCl	10	6	16
bc-YHL047C	NaCl	3	13	16
bc-YHR117W	NaCl	5	11	16
bc-YHR121W	NaCl	2	14	16
bc-YIL017C	NaCl	8	8	16
bc-YIL160C	NaCl	1	15	16
bc-YJR005C-A	NaCl	15	1	16
bc-YKL002W-2	NaCl	12	4	16
bc-YKL062W	NaCl	8	8	16
bc-YKL092C	NaCl	8	8	16
bc-YKL131W	NaCl	11	5	16
bc-YKL190W	NaCl	3	13	16
bc-YKL198C-1	NaCl	4	12	16
bc-YKR006C	NaCl	11	5	16
bc-YKR059W	NaCl	7	9	16
bc-YLL048C	NaCl	11	5	16
bc-YLL052C	NaCl	7	9	16
bc-YLR019W	NaCl	8	8	16
bc-YLR028C	NaCl	9	7	16
bc-YLR067C	NaCl	10	6	16
bc-YLR250W	NaCl	5	11	16
bc-YLR261C	NaCl	10	6	16
bc-YLR270W	NaCl	3	13	16
bc-YLR285W	NaCl	9	7	16
bc-YLR352W	NaCl	4	12	16
bc-YMR084W	NaCl	12	4	16
bc-YMR086W	NaCl	10	6	16
bc-YMR089C	NaCl	0	16	16
bc-YMR193C-A	NaCl	10	6	16
bc-YMR222C	NaCl	11	5	16
bc-YMR224C	NaCl	7	9	16
bc-YMR246W	NaCl	11	5	16
bc-YMR247W-A	NaCl	10	6	16
bc-YMR251W	NaCl	13	3	16
bc-YMR303C	NaCl	5	11	16
bc-YMR305C	NaCl	14	2	16
bc-YNL089C-1	NaCl	8	8	16
bc-YNL089C-2	NaCl	7	9	16
bc-YNL183C	NaCl	4	12	16
bc-YNL273W	NaCl	3	13	16
bc-YNL291C	NaCl	6	10	16
bc-YNL297C	NaCl	3	13	16
bc-YNL300W	NaCl	11	5	16
bc-YNL323W	NaCl	4	12	16
bc-YOL039W	NaCl	4	12	16
bc-YOR006C	NaCl	5	11	16
bc-YOR008C-A	NaCl	14	2	16
bc-YOR187W	NaCl	10	6	16
bc-YOR198C	NaCl	10	6	16
bc-YOR208W	NaCl	8	8	16
bc-YOR239W-1	NaCl	12	4	16
bc-YOR298W	NaCl	7	9	16
bc-YPL047W	NaCl	2	14	16
bc-YPL072W	NaCl	13	3	16
bc-YPL115C	NaCl	14	2	16
bc-YPL154C	NaCl	5	11	16
bc-YPL185W	NaCl	4	12	16
bc-YPL256C	NaCl	10	6	16
bc-YPL262W	NaCl	10	6	16
bc-YPR018W	NaCl	5	11	16
bc-YPR132W	NaCl	3	13	16
bc-YPR174C	NaCl	5	11	16
bc-YPR194C	NaCl	4	12	16
bc-YPR200C	NaCl	1	15	16
bc-YBL043W	NaCl	7	8	15
bc-YBR104W	NaCl	2	13	15
bc-YBR219C	NaCl	11	4	15
bc-YBR278W	NaCl	3	12	15
bc-YDL071C	NaCl	4	11	15
bc-YDL079C	NaCl	14	1	15
bc-YDL130W-A	NaCl	8	7	15
bc-YDL133C-A	NaCl	2	13	15
bc-YDL146W	NaCl	9	6	15
bc-YDL236W	NaCl	5	10	15
bc-YDR051C	NaCl	2	13	15
bc-YDR111C	NaCl	3	12	15
bc-YDR463W	NaCl	5	10	15
bc-YDR486C	NaCl	10	5	15
bc-YDR506C-2	NaCl	12	3	15
bc-YDR530C	NaCl	11	4	15
bc-YEL011W	NaCl	4	11	15
bc-YER017C	NaCl	3	12	15
bc-YER139C	NaCl	5	10	15
bc-YER154W	NaCl	9	6	15
bc-YER169W	NaCl	2	13	15
bc-YFL040W	NaCl	5	10	15
bc-YGL016W	NaCl	5	10	15
bc-YGL213C	NaCl	6	9	15
bc-YGL258W	NaCl	12	3	15
bc-YGR150C	NaCl	7	8	15
bc-YGR199W	NaCl	3	12	15
bc-YHR071W	NaCl	1	14	15
bc-YHR086W	NaCl	11	4	15
bc-YHR095W	NaCl	10	5	15
bc-YHR179W	NaCl	1	14	15
bc-YHR184W	NaCl	9	6	15
bc-YIL058W	NaCl	6	9	15
bc-YIL090W	NaCl	8	7	15
bc-YIL156W	NaCl	14	1	15
bc-YIL168W	NaCl	13	2	15
bc-YIL170W	NaCl	9	6	15
bc-YJR097W	NaCl	3	12	15
bc-YJR101W	NaCl	6	9	15
bc-YJR116W	NaCl	2	13	15
bc-YKL043W	NaCl	10	5	15
bc-YKL084W	NaCl	7	8	15
bc-YKL148C	NaCl	10	5	15
bc-YKL157W-2	NaCl	8	7	15
bc-YKL158W	NaCl	7	8	15
bc-YKR035W-A	NaCl	9	6	15
bc-YKR091W-1	NaCl	4	11	15
bc-YLL032C	NaCl	3	12	15
bc-YLL041C	NaCl	11	4	15
bc-YLL058W	NaCl	12	3	15
bc-YLR012C	NaCl	2	13	15
bc-YLR023C	NaCl	12	3	15
bc-YLR031W	NaCl	6	9	15
bc-YLR203C	NaCl	10	5	15
bc-YLR338W	NaCl	9	6	15
bc-YLR362W	NaCl	2	13	15
bc-YLR443W	NaCl	6	9	15
bc-YMR150C	NaCl	5	10	15
bc-YMR209C	NaCl	9	6	15
bc-YMR221C	NaCl	2	13	15
bc-YMR250W	NaCl	12	3	15
bc-YMR254C	NaCl	14	1	15
bc-YMR278W	NaCl	10	5	15
bc-YMR287C	NaCl	9	6	15
bc-YNL074C	NaCl	11	4	15
bc-YNL109W	NaCl	11	4	15
bc-YNL226W	NaCl	4	11	15
bc-YNL264C	NaCl	10	5	15
bc-YNR033W-2	NaCl	9	6	15
bc-YOR085W	NaCl	7	8	15
bc-YOR215C	NaCl	5	10	15
bc-YOR219C	NaCl	2	13	15
bc-YOR334W	NaCl	7	8	15
bc-YOR355W	NaCl	2	13	15
bc-YOR364W-2	NaCl	11	4	15
bc-YPL017C-2	NaCl	9	6	15
bc-YPL179W	NaCl	13	2	15
bc-YPL240C	NaCl	10	5	15
bc-YBL008W	NaCl	8	6	14
bc-YBL038W	NaCl	8	6	14
bc-YBL053W	NaCl	8	6	14
bc-YBR168W	NaCl	3	11	14
bc-YBR204C	NaCl	11	3	14
bc-YBR213W	NaCl	5	9	14
bc-YBR223C	NaCl	10	4	14
bc-YBR226C	NaCl	2	12	14
bc-YCL064C	NaCl	6	8	14
bc-YDL027C	NaCl	2	12	14
bc-YDR213W	NaCl	9	5	14
bc-YDR284C	NaCl	3	11	14
bc-YDR314C	NaCl	13	1	14
bc-YDR351W	NaCl	2	12	14
bc-YDR352W	NaCl	7	7	14
bc-YDR379C-A	NaCl	2	12	14
bc-YDR485C-1	NaCl	3	11	14
bc-YDR523C	NaCl	5	9	14
bc-YEL041W-1	NaCl	6	8	14
bc-YER050C	NaCl	3	11	14
bc-YER051W	NaCl	2	12	14
bc-YER184C	NaCl	13	1	14
bc-YFL020C	NaCl	3	11	14
bc-YFL051C	NaCl	10	4	14
bc-YFR032C-A	NaCl	3	11	14
bc-YGL085W	NaCl	1	13	14
bc-YGL133W	NaCl	9	5	14
bc-YGL164C	NaCl	2	12	14
bc-YGL192W	NaCl	9	5	14
bc-YGR016W	NaCl	7	7	14
bc-YGR061C	NaCl	10	4	14
bc-YGR062C-1	NaCl	10	4	14
bc-YGR132C	NaCl	7	7	14
bc-YGR242W	NaCl	9	5	14
bc-YHL012W	NaCl	6	8	14
bc-YHL043W	NaCl	10	4	14
bc-YHR011W	NaCl	5	9	14
bc-YHR097C	NaCl	5	9	14
bc-YHR162W	NaCl	2	12	14
bc-YHR178W	NaCl	9	5	14
bc-YIL001W	NaCl	9	5	14
bc-YIL024C	NaCl	6	8	14
bc-YIL029C	NaCl	8	6	14
bc-YIL074C	NaCl	4	10	14
bc-YIR019C	NaCl	2	12	14
bc-YJL052W	NaCl	5	9	14
bc-YJL096W-2	NaCl	7	7	14
bc-YJL163C-2	NaCl	7	7	14
bc-YJL165C-1	NaCl	4	10	14
bc-YJL165C-2	NaCl	3	11	14
bc-YJR126C	NaCl	6	8	14
bc-YJR137C	NaCl	5	9	14
bc-YJR140C	NaCl	7	7	14
bc-YKL109W	NaCl	4	10	14
bc-YKL137W-1	NaCl	3	11	14
bc-YKL164C	NaCl	3	11	14
bc-YLL024C	NaCl	6	8	14
bc-YLL057C	NaCl	11	3	14
bc-YLR004C	NaCl	2	12	14
bc-YLR139C	NaCl	3	11	14
bc-YLR200W	NaCl	2	12	14
bc-YLR231C	NaCl	3	11	14
bc-YLR232W	NaCl	10	4	14
bc-YLR241W	NaCl	4	10	14
bc-YLR253W	NaCl	6	8	14
bc-YLR283W	NaCl	3	11	14
bc-YLR288C	NaCl	5	9	14
bc-YLR325C	NaCl	3	11	14
bc-YLR326W	NaCl	8	6	14
bc-YLR360W	NaCl	6	8	14
bc-YLR445W-2	NaCl	5	9	14
bc-YML086C	NaCl	5	9	14
bc-YML100W-A	NaCl	9	5	14
bc-YMR097C	NaCl	5	9	14
bc-YMR107W	NaCl	4	10	14
bc-YMR275C	NaCl	11	3	14
bc-YNL005C	NaCl	7	7	14
bc-YNL013C	NaCl	11	3	14
bc-YNL136W	NaCl	6	8	14
bc-YNL254C	NaCl	2	12	14
bc-YNL257C	NaCl	11	3	14
bc-YNL288W	NaCl	6	8	14
bc-YNL315C-1	NaCl	10	4	14
bc-YOL006C	NaCl	10	4	14
bc-YOL055C	NaCl	8	6	14
bc-YOL096C	NaCl	9	5	14
bc-YOR030W	NaCl	13	1	14
bc-YOR155C	NaCl	13	1	14
bc-YOR242C	NaCl	5	9	14
bc-YPL036W	NaCl	10	4	14
bc-YPL077C	NaCl	8	6	14
bc-YPL109C	NaCl	11	3	14
bc-YPL133C	NaCl	9	5	14
bc-YPL163C	NaCl	9	5	14
bc-YPL184C	NaCl	3	11	14
bc-YPL206C	NaCl	7	7	14
bc-YPL225W	NaCl	8	6	14
bc-YPL257W	NaCl	12	2	14
bc-YBL090W	NaCl	6	7	13
bc-YBR020W-2	NaCl	10	3	13
bc-YBR045C	NaCl	6	7	13
bc-YBR105C-2	NaCl	3	10	13
bc-YBR116C	NaCl	11	2	13
bc-YBR215W	NaCl	5	8	13
bc-YBR225W	NaCl	5	8	13
bc-YBR248C	NaCl	9	4	13
bc-YBR297W	NaCl	10	3	13
bc-YCR002C	NaCl	8	5	13
bc-YCR086W	NaCl	9	4	13
bc-YCR106W	NaCl	8	5	13
bc-YDL050C	NaCl	6	7	13
bc-YDL067C	NaCl	6	7	13
bc-YDL142C	NaCl	7	6	13
bc-YDL211C	NaCl	3	10	13
bc-YDR079C-A	NaCl	9	4	13
bc-YDR083W	NaCl	6	7	13
bc-YDR100W	NaCl	9	4	13
bc-YDR116C	NaCl	12	1	13
bc-YDR249C	NaCl	3	10	13
bc-YDR255C	NaCl	8	5	13
bc-YDR295C	NaCl	4	9	13
bc-YDR304C	NaCl	7	6	13
bc-YDR330W	NaCl	7	6	13
bc-YDR428C	NaCl	4	9	13
bc-YDR435C	NaCl	2	11	13
bc-YDR477W	NaCl	8	5	13
bc-YDR485C-2	NaCl	11	2	13
bc-YDR505C	NaCl	10	3	13
bc-YEL008W	NaCl	9	4	13
bc-YER032W	NaCl	1	12	13
bc-YER040W	NaCl	6	7	13
bc-YER049W	NaCl	8	5	13
bc-YER116C	NaCl	9	4	13
bc-YFL041W-A	NaCl	10	3	13
bc-YFR036W	NaCl	10	3	13
bc-YGL004C	NaCl	9	4	13
bc-YGL054C	NaCl	4	9	13
bc-YGL067W	NaCl	9	4	13
bc-YGL081W-2	NaCl	3	10	13
bc-YGL114W	NaCl	6	7	13
bc-YGL163C	NaCl	4	9	13
bc-YGL217C	NaCl	7	6	13
bc-YGL226C-A	NaCl	7	6	13
bc-YGL236C	NaCl	2	11	13
bc-YGR019W	NaCl	3	10	13
bc-YGR035C	NaCl	10	3	13
bc-YGR051C	NaCl	9	4	13
bc-YGR097W	NaCl	9	4	13
bc-YGR174C	NaCl	9	4	13
bc-YGR254W	NaCl	5	8	13
bc-YGR266W	NaCl	2	11	13
bc-YGR282C	NaCl	4	9	13
bc-YHR022C	NaCl	8	5	13
bc-YHR115C	NaCl	4	9	13
bc-YHR203C	NaCl	1	12	13
bc-YIL042C	NaCl	6	7	13
bc-YIL053W	NaCl	1	12	13
bc-YIL055C	NaCl	9	4	13
bc-YIL119C	NaCl	10	3	13
bc-YIL149C	NaCl	1	12	13
bc-YJL063C	NaCl	3	10	13
bc-YJL077C	NaCl	7	6	13
bc-YJL116C	NaCl	6	7	13
bc-YJL170C	NaCl	11	2	13
bc-YJL206C-A	NaCl	9	4	13
bc-YJR032W	NaCl	6	7	13
bc-YJR063W	NaCl	4	9	13
bc-YJR066W	NaCl	6	7	13
bc-YKL031W	NaCl	4	9	13
bc-YKL050C	NaCl	2	11	13
bc-YKL096W-A	NaCl	2	11	13
bc-YLL019C	NaCl	4	9	13
bc-YLL046C	NaCl	1	12	13
bc-YLL061W	NaCl	13	0	13
bc-YLR069C	NaCl	9	4	13
bc-YLR114C	NaCl	6	7	13
bc-YLR120C	NaCl	2	11	13
bc-YLR146C	NaCl	6	7	13
bc-YLR152C	NaCl	6	7	13
bc-YLR201C	NaCl	10	3	13
bc-YLR211C-1	NaCl	10	3	13
bc-YLR239C	NaCl	5	8	13
bc-YLR279W	NaCl	9	4	13
bc-YLR282C	NaCl	6	7	13
bc-YLR447C	NaCl	5	8	13
bc-YMR054W	NaCl	1	12	13
bc-YMR096W	NaCl	4	9	13
bc-YMR206W	NaCl	9	4	13
bc-YMR288W	NaCl	4	9	13
bc-YMR297W	NaCl	9	4	13
bc-YNL117W	NaCl	7	6	13
bc-YNL190W	NaCl	5	8	13
bc-YNL206C	NaCl	4	9	13
bc-YNL237W	NaCl	8	5	13
bc-YNL304W	NaCl	9	4	13
bc-YNR012W	NaCl	1	12	13
bc-YNR025C	NaCl	6	7	13
bc-YNR040W	NaCl	8	5	13
bc-YNR069C	NaCl	6	7	13
bc-YNR073C	NaCl	9	4	13
bc-YOL007C	NaCl	7	6	13
bc-YOL032W	NaCl	3	10	13
bc-YOL044W	NaCl	3	10	13
bc-YOR025W	NaCl	9	4	13
bc-YOR067C	NaCl	4	9	13
bc-YOR084W	NaCl	6	7	13
bc-YOR212W	NaCl	5	8	13
bc-YOR252W	NaCl	5	8	13
bc-YOR303W-1	NaCl	4	9	13
bc-YOR305W	NaCl	6	7	13
bc-YOR314W	NaCl	7	6	13
bc-YOR324C	NaCl	10	3	13
bc-YPL065W	NaCl	10	3	13
bc-YPL130W	NaCl	2	11	13
bc-YPL157W	NaCl	8	5	13
bc-YPL165C-1	NaCl	8	5	13
bc-YPL205C	NaCl	2	11	13
bc-YPL221W	NaCl	9	4	13
bc-YPL265W	NaCl	4	9	13
bc-YPR167C	NaCl	4	9	13
bc-YPR198W	NaCl	2	11	13
bc-YPR201W	NaCl	13	0	13
bc-YBL067C	NaCl	7	5	12
bc-YBR025C	NaCl	8	4	12
bc-YBR078W	NaCl	5	7	12
bc-YBR098W-1	NaCl	7	5	12
bc-YBR106W	NaCl	8	4	12
bc-YBR113W	NaCl	6	6	12
bc-YBR130C	NaCl	5	7	12
bc-YBR138C	NaCl	3	9	12
bc-YBR150C	NaCl	3	9	12
bc-YBR220C	NaCl	1	11	12
bc-YBR286W	NaCl	7	5	12
bc-YCR004C	NaCl	3	9	12
bc-YDL036C-1	NaCl	5	7	12
bc-YDL074C	NaCl	8	4	12
bc-YDL124W	NaCl	3	9	12
bc-YDL159W	NaCl	2	10	12
bc-YDL227C	NaCl	3	9	12
bc-YDR073W	NaCl	3	9	12
bc-YDR103W	NaCl	3	9	12
bc-YDR150W	NaCl	2	10	12
bc-YDR153C	NaCl	2	10	12
bc-YDR162C	NaCl	5	7	12
bc-YDR251W	NaCl	5	7	12
bc-YDR256C	NaCl	1	11	12
bc-YDR268W	NaCl	8	4	12
bc-YDR269C	NaCl	7	5	12
bc-YDR287W	NaCl	7	5	12
bc-YDR289C	NaCl	2	10	12
bc-YDR405W	NaCl	6	6	12
bc-YDR436W	NaCl	0	12	12
bc-YER020W	NaCl	1	11	12
bc-YER156C	NaCl	10	2	12
bc-YER166W	NaCl	9	3	12
bc-YER176W	NaCl	3	9	12
bc-YER186C	NaCl	6	6	12
bc-YFL042C-1	NaCl	6	6	12
bc-YFL055W	NaCl	3	9	12
bc-YFR049W	NaCl	5	7	12
bc-YFR053C	NaCl	10	2	12
bc-YGL033W-1	NaCl	6	6	12
bc-YGL109W	NaCl	1	11	12
bc-YGL170C	NaCl	6	6	12
bc-YGL202W-1	NaCl	2	10	12
bc-YGL205W	NaCl	10	2	12
bc-YGL209W	NaCl	10	2	12
bc-YGL255W	NaCl	3	9	12
bc-YGR022C	NaCl	5	7	12
bc-YGR023W	NaCl	9	3	12
bc-YGR052W	NaCl	6	6	12
bc-YGR125W	NaCl	3	9	12
bc-YGR151C	NaCl	5	7	12
bc-YGR169C-A	NaCl	7	5	12
bc-YGR222W	NaCl	3	9	12
bc-YHL008C	NaCl	5	7	12
bc-YHL032C	NaCl	3	9	12
bc-YHR045W	NaCl	6	6	12
bc-YHR111W	NaCl	10	2	12
bc-YHR126C	NaCl	8	4	12
bc-YHR156C	NaCl	3	9	12
bc-YHR187W	NaCl	1	11	12
bc-YIL066C	NaCl	6	6	12
bc-YIL089W	NaCl	7	5	12
bc-YIL123W	NaCl	5	7	12
bc-YIL162W	NaCl	8	4	12
bc-YJL145W	NaCl	2	10	12
bc-YJL191W-1	NaCl	2	10	12
bc-YKL005C	NaCl	7	5	12
bc-YKL032C	NaCl	5	7	12
bc-YKL063C	NaCl	8	4	12
bc-YKL068W	NaCl	7	5	12
bc-YKL130C	NaCl	1	11	12
bc-YKL133C	NaCl	10	2	12
bc-YKL198C-2	NaCl	6	6	12
bc-YKR045C	NaCl	8	4	12
bc-YKR049C	NaCl	5	7	12
bc-YKR093W	NaCl	3	9	12
bc-YKR096W	NaCl	3	9	12
bc-YKR104W	NaCl	8	4	12
bc-YLL039C	NaCl	4	8	12
bc-YLR011W	NaCl	2	10	12
bc-YLR020C	NaCl	6	6	12
bc-YLR058C	NaCl	6	6	12
bc-YLR095C	NaCl	2	10	12
bc-YLR174W	NaCl	3	9	12
bc-YLR177W	NaCl	5	7	12
bc-YLR258W	NaCl	3	9	12
bc-YLR318W	NaCl	8	4	12
bc-YLR344W	NaCl	0	12	12
bc-YLR356W	NaCl	8	4	12
bc-YLR364W	NaCl	2	10	12
bc-YMR055C	NaCl	10	2	12
bc-YMR085W	NaCl	8	4	12
bc-YMR122C	NaCl	3	9	12
bc-YMR130W	NaCl	2	10	12
bc-YMR136W	NaCl	10	2	12
bc-YMR164C	NaCl	11	1	12
bc-YMR244C-A	NaCl	2	10	12
bc-YMR255W	NaCl	7	5	12
bc-YMR257C	NaCl	4	8	12
bc-YMR284W	NaCl	3	9	12
bc-YNL037C	NaCl	7	5	12
bc-YNL054W	NaCl	3	9	12
bc-YNL122C	NaCl	7	5	12
bc-YNL279W	NaCl	8	4	12
bc-YNR056C	NaCl	3	9	12
bc-YOL003C	NaCl	10	2	12
bc-YOL009C	NaCl	5	7	12
bc-YOL013C	NaCl	1	11	12
bc-YOL029C	NaCl	9	3	12
bc-YOL045W	NaCl	2	10	12
bc-YOR031W	NaCl	12	0	12
bc-YOR038C	NaCl	6	6	12
bc-YOR132W	NaCl	8	4	12
bc-YOR137C	NaCl	4	8	12
bc-YOR156C	NaCl	6	6	12
bc-YOR209C	NaCl	10	2	12
bc-YOR231W	NaCl	7	5	12
bc-YOR273C	NaCl	7	5	12
bc-YOR289W	NaCl	2	10	12
bc-YOR321W	NaCl	1	11	12
bc-YOR348C	NaCl	4	8	12
bc-YOR384W	NaCl	10	2	12
bc-YPL013C	NaCl	4	8	12
bc-YPL159C	NaCl	8	4	12
bc-YPL196W	NaCl	3	9	12
bc-YPL259C	NaCl	4	8	12
bc-YPL277C	NaCl	8	4	12
bc-YPR008W	NaCl	3	9	12
bc-YPR111W	NaCl	11	1	12
bc-YBL042C	NaCl	10	1	11
bc-YBL044W	NaCl	7	4	11
bc-YBL086C	NaCl	3	8	11
bc-YBL102W	NaCl	7	4	11
bc-YBR044C	NaCl	8	3	11
bc-YBR056W-A	NaCl	5	6	11
bc-YBR063C	NaCl	6	5	11
bc-YBR064W	NaCl	3	8	11
bc-YBR092C	NaCl	7	4	11
bc-YBR177C	NaCl	10	1	11
bc-YBR187W	NaCl	10	1	11
bc-YBR268W	NaCl	4	7	11
bc-YBR282W	NaCl	5	6	11
bc-YCL012C	NaCl	3	8	11
bc-YCL045C	NaCl	2	9	11
bc-YCR003W	NaCl	4	7	11
bc-YCR037C	NaCl	9	2	11
bc-YCR082W	NaCl	5	6	11
bc-YDL112W	NaCl	1	10	11
bc-YDL156W	NaCl	10	1	11
bc-YDL230W	NaCl	4	7	11
bc-YDR011W	NaCl	7	4	11
bc-YDR063W	NaCl	1	10	11
bc-YDR090C-2	NaCl	8	3	11
bc-YDR124W	NaCl	4	7	11
bc-YDR161W	NaCl	2	9	11
bc-YDR194C	NaCl	3	8	11
bc-YDR216W	NaCl	10	1	11
bc-YDR231C	NaCl	2	9	11
bc-YDR281C	NaCl	9	2	11
bc-YDR318W-2	NaCl	2	9	11
bc-YDR329C	NaCl	5	6	11
bc-YDR375C	NaCl	8	3	11
bc-YDR465C	NaCl	6	5	11
bc-YDR535C	NaCl	3	8	11
bc-YDR541C	NaCl	2	9	11
bc-YEL005C	NaCl	3	8	11
bc-YEL017W	NaCl	6	5	11
bc-YEL038W	NaCl	6	5	11
bc-YEL041W-2	NaCl	9	2	11
bc-YEL057C	NaCl	3	8	11
bc-YER047C	NaCl	8	3	11
bc-YER140W	NaCl	4	7	11
bc-YER158C	NaCl	7	4	11
bc-YFL056C	NaCl	4	7	11
bc-YFR031C-A	NaCl	6	5	11
bc-YGL064C	NaCl	4	7	11
bc-YGL077C	NaCl	5	6	11
bc-YGL079W	NaCl	8	3	11
bc-YGL129C	NaCl	7	4	11
bc-YGL176C	NaCl	1	10	11
bc-YGL196W-1	NaCl	10	1	11
bc-YGL196W-2	NaCl	4	7	11
bc-YGL215W	NaCl	3	8	11
bc-YGL227W	NaCl	9	2	11
bc-YGL230C	NaCl	8	3	11
bc-YGL260W	NaCl	10	1	11
bc-YGR053C	NaCl	5	6	11
bc-YGR069W	NaCl	2	9	11
bc-YGR178C	NaCl	4	7	11
bc-YHL044W	NaCl	8	3	11
bc-YHR061C	NaCl	3	8	11
bc-YHR116W	NaCl	8	3	11
bc-YHR153C	NaCl	2	9	11
bc-YIL101C	NaCl	2	9	11
bc-YIR038C	NaCl	6	5	11
bc-YJL023C	NaCl	5	6	11
bc-YJL098W	NaCl	2	9	11
bc-YJL185C	NaCl	6	5	11
bc-YJL196C-2	NaCl	1	10	11
bc-YJL206C-2	NaCl	4	7	11
bc-YJR015W	NaCl	2	9	11
bc-YJR033C	NaCl	7	4	11
bc-YJR062C	NaCl	5	6	11
bc-YJR133W	NaCl	3	8	11
bc-YKL026C	NaCl	6	5	11
bc-YKL071W	NaCl	11	0	11
bc-YKL086W	NaCl	1	10	11
bc-YKL087C	NaCl	8	3	11
bc-YKL093W	NaCl	9	2	11
bc-YKL170W	NaCl	3	8	11
bc-YKL175W	NaCl	5	6	11
bc-YKL217W	NaCl	5	6	11
bc-YKR007W	NaCl	3	8	11
bc-YKR028W	NaCl	7	4	11
bc-YKR033C	NaCl	6	5	11
bc-YKR105C	NaCl	5	6	11
bc-YLR087C	NaCl	6	5	11
bc-YLR138W	NaCl	2	9	11
bc-YLR173W	NaCl	9	2	11
bc-YLR191W	NaCl	10	1	11
bc-YLR271W	NaCl	4	7	11
bc-YLR349W	NaCl	6	5	11
bc-YLR371W-2	NaCl	6	5	11
bc-YLR405W	NaCl	5	6	11
bc-YML110C	NaCl	7	4	11
bc-YML111W	NaCl	4	7	11
bc-YMR052C-A	NaCl	6	5	11
bc-YMR067C	NaCl	8	3	11
bc-YMR173W-A	NaCl	9	2	11
bc-YMR175W-2	NaCl	3	8	11
bc-YMR233W	NaCl	6	5	11
bc-YMR300C	NaCl	8	3	11
bc-YMR312W	NaCl	3	8	11
bc-YNL049C	NaCl	5	6	11
bc-YNL063W	NaCl	7	4	11
bc-YNL076W	NaCl	6	5	11
bc-YNL081C	NaCl	4	7	11
bc-YNL140C	NaCl	2	9	11
bc-YNL184C	NaCl	5	6	11
bc-YNL204C	NaCl	9	2	11
bc-YNL298W	NaCl	10	1	11
bc-YNL301C	NaCl	6	5	11
bc-YNL309W	NaCl	7	4	11
bc-YNL336W	NaCl	2	9	11
bc-YNR032W	NaCl	6	5	11
bc-YNR034W	NaCl	10	1	11
bc-YNR067C	NaCl	8	3	11
bc-YOL031C	NaCl	6	5	11
bc-YOL047C	NaCl	6	5	11
bc-YOL083W	NaCl	7	4	11
bc-YOL122C	NaCl	2	9	11
bc-YOL132W	NaCl	2	9	11
bc-YOR026W-2	NaCl	8	3	11
bc-YOR040W	NaCl	2	9	11
bc-YOR054C	NaCl	3	8	11
bc-YOR111W	NaCl	2	9	11
bc-YOR163W	NaCl	9	2	11
bc-YOR205C	NaCl	3	8	11
bc-YOR308C	NaCl	6	5	11
bc-YOR318C	NaCl	4	7	11
bc-YOR343C	NaCl	10	1	11
bc-YOR349W	NaCl	6	5	11
bc-YPL038W-A	NaCl	6	5	11
bc-YPL039W	NaCl	11	0	11
bc-YPL103C	NaCl	6	5	11
bc-YPL112C	NaCl	6	5	11
bc-YPL139C	NaCl	3	8	11
bc-YPL145C	NaCl	4	7	11
bc-YPL236C	NaCl	1	10	11
bc-YPL239W	NaCl	6	5	11
bc-YPL263C	NaCl	1	10	11
bc-YPR100W	NaCl	6	5	11
bc-YBL003C	NaCl	8	2	10
bc-YBL037W	NaCl	4	6	10
bc-YBR030W	NaCl	7	3	10
bc-YBR131W	NaCl	9	1	10
bc-YBR214W	NaCl	1	9	10
bc-YBR272C	NaCl	2	8	10
bc-YDL038C	NaCl	6	4	10
bc-YDL088C	NaCl	2	8	10
bc-YDL180W	NaCl	1	9	10
bc-YDL200C	NaCl	3	7	10
bc-YDL242W	NaCl	4	6	10
bc-YDR042C	NaCl	3	7	10
bc-YDR069C	NaCl	6	4	10
bc-YDR078C	NaCl	2	8	10
bc-YDR090C-1	NaCl	9	1	10
bc-YDR120C	NaCl	7	3	10
bc-YDR175C	NaCl	1	9	10
bc-YDR205W	NaCl	1	9	10
bc-YDR209C	NaCl	7	3	10
bc-YDR223W	NaCl	2	8	10
bc-YDR233C	NaCl	4	6	10
bc-YDR272W	NaCl	2	8	10
bc-YDR285W	NaCl	3	7	10
bc-YDR297W	NaCl	3	7	10
bc-YDR340W	NaCl	1	9	10
bc-YDR511W	NaCl	1	9	10
bc-YDR540C	NaCl	4	6	10
bc-YEL010W	NaCl	6	4	10
bc-YEL048C	NaCl	4	6	10
bc-YEL052W	NaCl	5	5	10
bc-YER090W	NaCl	3	7	10
bc-YER103W	NaCl	4	6	10
bc-YER174C	NaCl	4	6	10
bc-YER183C	NaCl	3	7	10
bc-YER185W	NaCl	6	4	10
bc-YFL030W	NaCl	3	7	10
bc-YFL034W	NaCl	3	7	10
bc-YFR007W	NaCl	7	3	10
bc-YFR055W	NaCl	7	3	10
bc-YGL090W	NaCl	7	3	10
bc-YGL139W	NaCl	3	7	10
bc-YGL143C	NaCl	7	3	10
bc-YGL148W	NaCl	4	6	10
bc-YGL175C	NaCl	7	3	10
bc-YGL243W	NaCl	1	9	10
bc-YGR021W	NaCl	7	3	10
bc-YGR025W	NaCl	5	5	10
bc-YGR034W	NaCl	2	8	10
bc-YGR055W	NaCl	5	5	10
bc-YGR068C	NaCl	3	7	10
bc-YGR122C-A	NaCl	3	7	10
bc-YGR124W	NaCl	4	6	10
bc-YGR138C	NaCl	2	8	10
bc-YGR149W	NaCl	6	4	10
bc-YGR168C	NaCl	1	9	10
bc-YGR176W	NaCl	9	1	10
bc-YGR203W	NaCl	1	9	10
bc-YGR220C	NaCl	6	4	10
bc-YGR241C	NaCl	4	6	10
bc-YGR247W	NaCl	4	6	10
bc-YGR276C	NaCl	4	6	10
bc-YGR281W	NaCl	3	7	10
bc-YGR288W	NaCl	7	3	10
bc-YHL029C	NaCl	1	9	10
bc-YHR076W	NaCl	9	1	10
bc-YHR077C	NaCl	6	4	10
bc-YHR133C	NaCl	3	7	10
bc-YHR137W	NaCl	3	7	10
bc-YHR151C	NaCl	4	6	10
bc-YIL007C	NaCl	3	7	10
bc-YIL020C	NaCl	4	6	10
bc-YIL041W-2	NaCl	4	6	10
bc-YIL059C	NaCl	4	6	10
bc-YIL072W	NaCl	6	4	10
bc-YIL073C	NaCl	3	7	10
bc-YIL173W	NaCl	5	5	10
bc-YJL089W	NaCl	6	4	10
bc-YJL099W	NaCl	8	2	10
bc-YJL199C	NaCl	5	5	10
bc-YJR025C	NaCl	6	4	10
bc-YJR070C	NaCl	7	3	10
bc-YJR099W	NaCl	1	9	10
bc-YKL015W	NaCl	5	5	10
bc-YKL040C	NaCl	5	5	10
bc-YKL072W	NaCl	7	3	10
bc-YKL221W	NaCl	4	6	10
bc-YKL222C	NaCl	1	9	10
bc-YKR020W	NaCl	9	1	10
bc-YKR046C	NaCl	8	2	10
bc-YKR065C	NaCl	5	5	10
bc-YLL001W	NaCl	4	6	10
bc-YLL016W	NaCl	5	5	10
bc-YLR038C	NaCl	3	7	10
bc-YLR043C	NaCl	4	6	10
bc-YLR080W	NaCl	3	7	10
bc-YLR081W	NaCl	3	7	10
bc-YLR082C	NaCl	4	6	10
bc-YLR149C	NaCl	4	6	10
bc-YLR281C	NaCl	8	2	10
bc-YLR284C	NaCl	5	5	10
bc-YLR319C	NaCl	1	9	10
bc-YLR387C	NaCl	6	4	10
bc-YLR390W-A	NaCl	2	8	10
bc-YML034W	NaCl	1	9	10
bc-YML068W	NaCl	9	1	10
bc-YML100W	NaCl	4	6	10
bc-YML101C	NaCl	4	6	10
bc-YML118W	NaCl	6	4	10
bc-YMR062C	NaCl	5	5	10
bc-YMR075C-A	NaCl	6	4	10
bc-YMR075W	NaCl	3	7	10
bc-YMR091C	NaCl	4	6	10
bc-YMR102C	NaCl	7	3	10
bc-YMR105C	NaCl	2	8	10
bc-YMR111C	NaCl	4	6	10
bc-YMR155W	NaCl	3	7	10
bc-YMR173W-2	NaCl	2	8	10
bc-YMR184W	NaCl	3	7	10
bc-YMR194C-A	NaCl	8	2	10
bc-YMR214W	NaCl	3	7	10
bc-YMR237W	NaCl	2	8	10
bc-YMR258C	NaCl	2	8	10
bc-YNL021W	NaCl	7	3	10
bc-YNL056W	NaCl	3	7	10
bc-YNL073W	NaCl	3	7	10
bc-YNL177C	NaCl	3	7	10
bc-YNL223W	NaCl	3	7	10
bc-YNL329C	NaCl	4	6	10
bc-YNR047W	NaCl	0	10	10
bc-YOR002W	NaCl	9	1	10
bc-YOR073W	NaCl	5	5	10
bc-YOR127W	NaCl	4	6	10
bc-YOR229W	NaCl	1	9	10
bc-YOR233W	NaCl	3	7	10
bc-YOR246C	NaCl	1	9	10
bc-YOR291W	NaCl	5	5	10
bc-YOR304W	NaCl	2	8	10
bc-YOR339C	NaCl	3	7	10
bc-YOR345C	NaCl	4	6	10
bc-YOR351C	NaCl	5	5	10
bc-YOR380W	NaCl	1	9	10
bc-YPL009C	NaCl	1	9	10
bc-YPL053C	NaCl	5	5	10
bc-YPL067C	NaCl	5	5	10
bc-YPL068C	NaCl	6	4	10
bc-YPL088W	NaCl	6	4	10
bc-YPL101W	NaCl	4	6	10
bc-YPL165C-2	NaCl	4	6	10
bc-YPL194W-1	NaCl	3	7	10
bc-YPL219W	NaCl	2	8	10
bc-YPL241C	NaCl	9	1	10
bc-YPL250C	NaCl	9	1	10
bc-YPR021C	NaCl	3	7	10
bc-YPR031W	NaCl	4	6	10
bc-YPR114W	NaCl	8	2	10
bc-YPR192W	NaCl	5	5	10
bc-YBL029W	NaCl	3	6	9
bc-YBL056W	NaCl	1	8	9
bc-YBL064C	NaCl	6	3	9
bc-YBR046C	NaCl	1	8	9
bc-YBR058C	NaCl	6	3	9
bc-YBR157C-1	NaCl	5	4	9
bc-YBR300C	NaCl	6	3	9
bc-YCL055W	NaCl	1	8	9
bc-YCL062W	NaCl	0	9	9
bc-YCR001W	NaCl	4	5	9
bc-YDL039C	NaCl	3	6	9
bc-YDL063C	NaCl	2	7	9
bc-YDL066W	NaCl	8	1	9
bc-YDL068W	NaCl	3	6	9
bc-YDL086W	NaCl	1	8	9
bc-YDL089W	NaCl	2	7	9
bc-YDL137W	NaCl	5	4	9
bc-YDL138W	NaCl	3	6	9
bc-YDL190C	NaCl	1	8	9
bc-YDL202W	NaCl	4	5	9
bc-YDL222C	NaCl	3	6	9
bc-YDR096W	NaCl	2	7	9
bc-YDR099W	NaCl	3	6	9
bc-YDR110W	NaCl	1	8	9
bc-YDR121W	NaCl	1	8	9
bc-YDR133C	NaCl	4	5	9
bc-YDR179C	NaCl	1	8	9
bc-YDR259C	NaCl	2	7	9
bc-YDR294C	NaCl	3	6	9
bc-YDR310C	NaCl	6	3	9
bc-YDR318W-1	NaCl	3	6	9
bc-YDR338C	NaCl	6	3	9
bc-YDR421W	NaCl	6	3	9
bc-YDR474C	NaCl	2	7	9
bc-YDR522C	NaCl	4	5	9
bc-YER053C	NaCl	5	4	9
bc-YER078C	NaCl	3	6	9
bc-YER113C	NaCl	5	4	9
bc-YER130C	NaCl	3	6	9
bc-YFL018C	NaCl	4	5	9
bc-YFR048W	NaCl	6	3	9
bc-YGL019W	NaCl	2	7	9
bc-YGL051W	NaCl	3	6	9
bc-YGL089C	NaCl	2	7	9
bc-YGL153W	NaCl	8	1	9
bc-YGL156W	NaCl	1	8	9
bc-YGL174W	NaCl	6	3	9
bc-YGL211W-1	NaCl	7	2	9
bc-YGL222C	NaCl	8	1	9
bc-YGL263W	NaCl	0	9	9
bc-YGR089W	NaCl	5	4	9
bc-YGR100W	NaCl	2	7	9
bc-YGR137W	NaCl	4	5	9
bc-YGR146C	NaCl	4	5	9
bc-YGR165W	NaCl	4	5	9
bc-YGR166W	NaCl	5	4	9
bc-YGR181W	NaCl	3	6	9
bc-YGR249W	NaCl	5	4	9
bc-YGR279C	NaCl	1	8	9
bc-YGR287C	NaCl	2	7	9
bc-YHL004W	NaCl	7	2	9
bc-YHR110W	NaCl	2	7	9
bc-YHR114W	NaCl	3	6	9
bc-YHR130C	NaCl	9	0	9
bc-YHR132W-A	NaCl	2	7	9
bc-YHR149C	NaCl	7	2	9
bc-YHR150W	NaCl	2	7	9
bc-YHR155W	NaCl	3	6	9
bc-YHR159W	NaCl	4	5	9
bc-YHR167W	NaCl	7	2	9
bc-YIL030C	NaCl	2	7	9
bc-YIL039W	NaCl	3	6	9
bc-YIL060W	NaCl	3	6	9
bc-YIL065C	NaCl	3	6	9
bc-YIL077C	NaCl	9	0	9
bc-YIL127C	NaCl	3	6	9
bc-YJL067W	NaCl	5	4	9
bc-YJL071W	NaCl	3	6	9
bc-YJL073W	NaCl	4	5	9
bc-YJL082W	NaCl	5	4	9
bc-YJL151C-1	NaCl	2	7	9
bc-YJR079W	NaCl	3	6	9
bc-YJR106W	NaCl	5	4	9
bc-YJR128W	NaCl	1	8	9
bc-YJR139C	NaCl	3	6	9
bc-YKL025C	NaCl	6	3	9
bc-YKL081W	NaCl	4	5	9
bc-YKL132C	NaCl	5	4	9
bc-YKL160W	NaCl	1	8	9
bc-YKL177W	NaCl	6	3	9
bc-YKL188C	NaCl	5	4	9
bc-YKL208W	NaCl	4	5	9
bc-YKL211C	NaCl	3	6	9
bc-YKR009C	NaCl	5	4	9
bc-YKR097W	NaCl	6	3	9
bc-YKR098C	NaCl	2	7	9
bc-YLL021W	NaCl	7	2	9
bc-YLL028W	NaCl	8	1	9
bc-YLL040C	NaCl	2	7	9
bc-YLR001C	NaCl	4	5	9
bc-YLR092W	NaCl	2	7	9
bc-YLR125W-2	NaCl	6	3	9
bc-YLR205C	NaCl	2	7	9
bc-YLR214W	NaCl	5	4	9
bc-YLR220W	NaCl	4	5	9
bc-YLR280C	NaCl	5	4	9
bc-YLR335W	NaCl	2	7	9
bc-YLR363C	NaCl	3	6	9
bc-YLR425W	NaCl	2	7	9
bc-YLR433C	NaCl	3	6	9
bc-YLR437C	NaCl	8	1	9
bc-YML108W	NaCl	2	7	9
bc-YML124C	NaCl	6	3	9
bc-YMR052W	NaCl	4	5	9
bc-YMR058W	NaCl	1	8	9
bc-YMR081C	NaCl	4	5	9
bc-YMR137C	NaCl	4	5	9
bc-YMR204C	NaCl	3	6	9
bc-YMR223W	NaCl	7	2	9
bc-YMR230W	NaCl	3	6	9
bc-YMR238W	NaCl	1	8	9
bc-YMR244W	NaCl	5	4	9
bc-YMR251W-A	NaCl	4	5	9
bc-YMR259C	NaCl	4	5	9
bc-YMR271C	NaCl	2	7	9
bc-YMR274C	NaCl	8	1	9
bc-YMR299C	NaCl	7	2	9
bc-YNL057W	NaCl	4	5	9
bc-YNL100W	NaCl	1	8	9
bc-YNL121C	NaCl	6	3	9
bc-YNL160W	NaCl	3	6	9
bc-YNL217W	NaCl	2	7	9
bc-YNL239W	NaCl	3	6	9
bc-YNL299W	NaCl	6	3	9
bc-YNL324W	NaCl	4	5	9
bc-YNL333W	NaCl	2	7	9
bc-YNR002C	NaCl	6	3	9
bc-YNR024W	NaCl	7	2	9
bc-YNR055C	NaCl	3	6	9
bc-YOL018C	NaCl	2	7	9
bc-YOL075C	NaCl	2	7	9
bc-YOL101C	NaCl	1	8	9
bc-YOL106W	NaCl	6	3	9
bc-YOR016C	NaCl	4	5	9
bc-YOR027W	NaCl	3	6	9
bc-YOR041C	NaCl	3	6	9
bc-YOR069W-1	NaCl	5	4	9
bc-YOR069W-2	NaCl	6	3	9
bc-YOR128C	NaCl	2	7	9
bc-YOR283W	NaCl	2	7	9
bc-YOR286W	NaCl	3	6	9
bc-YOR299W	NaCl	3	6	9
bc-YOR306C	NaCl	4	5	9
bc-YOR316C	NaCl	3	6	9
bc-YOR327C	NaCl	5	4	9
bc-YOR347C	NaCl	3	6	9
bc-YOR350C	NaCl	4	5	9
bc-YOR382W	NaCl	1	8	9
bc-YPL049C	NaCl	3	6	9
bc-YPL073C	NaCl	5	4	9
bc-YPL096W	NaCl	2	7	9
bc-YPL123C	NaCl	3	6	9
bc-YPL187W	NaCl	6	3	9
bc-YPL202C	NaCl	4	5	9
bc-YPL230W	NaCl	3	6	9
bc-YPL244C	NaCl	5	4	9
bc-YPL269W	NaCl	2	7	9
bc-YPL272C	NaCl	2	7	9
bc-YPL273W	NaCl	3	6	9
bc-YPR007C	NaCl	5	4	9
bc-YPR012W	NaCl	4	5	9
bc-YAL054C	NaCl	3	5	8
bc-YBL063W	NaCl	5	3	8
bc-YBR020W-1	NaCl	4	4	8
bc-YBR021W	NaCl	5	3	8
bc-YBR037C	NaCl	4	4	8
bc-YBR040W	NaCl	2	6	8
bc-YBR043C	NaCl	1	7	8
bc-YBR210W	NaCl	4	4	8
bc-YBR235W	NaCl	4	4	8
bc-YBR249C	NaCl	3	5	8
bc-YBR274W-2	NaCl	3	5	8
bc-YCL029C	NaCl	1	7	8
bc-YCL038C	NaCl	2	6	8
bc-YCR014C	NaCl	4	4	8
bc-YCR017C	NaCl	2	6	8
bc-YCR030C	NaCl	5	3	8
bc-YCR031C	NaCl	5	3	8
bc-YCR060W	NaCl	2	6	8
bc-YCR090C	NaCl	1	7	8
bc-YDL012C	NaCl	2	6	8
bc-YDL107W	NaCl	5	3	8
bc-YDL149W	NaCl	5	3	8
bc-YDL171C	NaCl	3	5	8
bc-YDL226C	NaCl	2	6	8
bc-YDR035W	NaCl	4	4	8
bc-YDR055W	NaCl	5	3	8
bc-YDR059C	NaCl	3	5	8
bc-YDR092W-1	NaCl	3	5	8
bc-YDR109C	NaCl	1	7	8
bc-YDR134C	NaCl	6	2	8
bc-YDR142C	NaCl	6	2	8
bc-YDR144C	NaCl	1	7	8
bc-YDR155C	NaCl	2	6	8
bc-YDR165W	NaCl	2	6	8
bc-YDR204W	NaCl	6	2	8
bc-YDR218C	NaCl	2	6	8
bc-YDR260C	NaCl	7	1	8
bc-YDR270W	NaCl	1	7	8
bc-YDR370C	NaCl	5	3	8
bc-YDR380W	NaCl	6	2	8
bc-YDR383C	NaCl	1	7	8
bc-YDR388W	NaCl	3	5	8
bc-YDR391C	NaCl	2	6	8
bc-YDR400W	NaCl	3	5	8
bc-YDR424C	NaCl	1	7	8
bc-YDR425W	NaCl	2	6	8
bc-YDR457W	NaCl	4	4	8
bc-YDR501W-1	NaCl	3	5	8
bc-YDR516C	NaCl	5	3	8
bc-YEL037C	NaCl	6	2	8
bc-YEL059C-A	NaCl	5	3	8
bc-YEL060C	NaCl	0	8	8
bc-YEL064C	NaCl	2	6	8
bc-YER015W	NaCl	2	6	8
bc-YER027C-2	NaCl	2	6	8
bc-YER035W	NaCl	1	7	8
bc-YER048C	NaCl	4	4	8
bc-YER073W	NaCl	4	4	8
bc-YER084W	NaCl	5	3	8
bc-YER114C	NaCl	1	7	8
bc-YER121W	NaCl	1	7	8
bc-YER123W	NaCl	4	4	8
bc-YER131W	NaCl	0	8	8
bc-YER143W	NaCl	3	5	8
bc-YER181C	NaCl	7	1	8
bc-YFL053W	NaCl	2	6	8
bc-YFL054C	NaCl	2	6	8
bc-YFR019W	NaCl	2	6	8
bc-YGL062W	NaCl	2	6	8
bc-YGL199C	NaCl	7	1	8
bc-YGL226W	NaCl	7	1	8
bc-YGL228W	NaCl	6	2	8
bc-YGL241W	NaCl	3	5	8
bc-YGL256W	NaCl	4	4	8
bc-YGR085C	NaCl	3	5	8
bc-YGR087C	NaCl	3	5	8
bc-YGR131W	NaCl	1	7	8
bc-YGR161W-C	NaCl	3	5	8
bc-YGR205W	NaCl	4	4	8
bc-YGR223C	NaCl	1	7	8
bc-YHL006C	NaCl	4	4	8
bc-YHL034C	NaCl	2	6	8
bc-YHR037W	NaCl	3	5	8
bc-YHR109W	NaCl	6	2	8
bc-YHR125W	NaCl	4	4	8
[truncated: 1,098 more rows]

## Sheet: Figure 2e
genotype	population	replicate	total_Scars_100cells
WT	average	1	49.7382
WT	average	2	60.3093
WT	average	3	84.1346
FIT3	TOP	1	184.651
FIT3	TOP	2	141.699
FIT3	TOP	3	160.915
HUG1	TOP	1	133.884
HUG1	TOP	2	153.608
HUG1	TOP	3	143.103
SAG1	TOP	1	72.3214
SAG1	TOP	2	51.6129
SAG1	TOP	3	48.6726

## Sheet: Figure 2f
genotype	population	replicate	morphology	cells	percentage total			mito morphology	average percentage	stdev
WT	average	1	tubular	87	63.9706		WT	tubular	79.5986	13.5748
WT	average	1	intermediate	26	19.1176			intermediate	12.946	5.60213
WT	average	1	fused	23	16.9118			fused	7.45544	8.63161
FIT3_TOP	TOP	1	tubular	48	38.4		FIT3	tubular	33.711	4.92975
FIT3_TOP	TOP	1	intermediate	38	30.4			intermediate	30.2886	4.76806
FIT3_TOP	TOP	1	fused	39	31.2			fused	36.0004	4.6013
HUG1_TOP	TOP	1	tubular	36	33.0275		HUG1	tubular	34.1086	1.61488
HUG1_TOP	TOP	1	intermediate	35	32.1101			intermediate	28.7116	6.18843
HUG1_TOP	TOP	1	fused	38	34.8624			fused	37.1798	7.05119
WT	average	2	tubular	92	88.4615
WT	average	2	intermediate	12	11.5385
WT	average	2	fused	0	0		t.test tubular WT vs mutant
FIT3_TOP	TOP	2	tubular	55	34.1615		WT	TOP FIT3
FIT3_TOP	TOP	2	intermediate	41	25.4658		63.9706	38.4	0.00531669
FIT3_TOP	TOP	2	fused	65	40.3727		88.4615	34.1615
HUG1_TOP	TOP	2	tubular	41	35.9649		86.3636	28.5714
HUG1_TOP	TOP	2	intermediate	37	32.4561
HUG1_TOP	TOP	2	fused	36	31.5789
WT	average	3	tubular	95	86.3636		WT	TOP HUG1
WT	average	3	intermediate	9	8.18182		63.9706	33.0275	0.00449671
WT	average	3	fused	6	5.45455		88.4615	35.9649
FIT3_TOP	TOP	3	tubular	40	28.5714		86.3636	33.3333
FIT3_TOP	TOP	3	intermediate	49	35
FIT3_TOP	TOP	3	fused	51	36.4286
HUG1_TOP	TOP	3	tubular	34	33.3333		WT	TOP SAG1
HUG1_TOP	TOP	3	intermediate	22	21.5686		63.9706	78.2609	0.554936
HUG1_TOP	TOP	3	fused	46	45.098		88.4615	66.6667
							86.3636	77.1429

## Sheet: Figure 3d
condition	seurat_clusters	iESR_Gasch2017_UCell_mean	iESR_Gasch2017_UCell_median	iESR_Gasch2017_UCell_max	iESR_Gasch2017_UCell_min	iESR_Gasch2017_UCell_sd
control	0	0.111939018547233	0.110716190476191	0.228264761904762	0.0635904761904762	0.0178155165675981
control	1	0.112883503903746	0.111622857142857	0.228767619047619	0.0677752380952381	0.019449867134385
control	2	0.111030616950554	0.109279047619048	0.209443809523809	0.0677790476190476	0.0191160259647896
control	3	0.113647240747101	0.112419047619048	0.226725714285714	0.0680304761904762	0.019348480425922
control	4	0.113835000720988	0.112643809523809	0.230845714285714	0.0673066666666666	0.0193841532345161
control	5	0.104201759239739	0.101615238095238	0.205131428571429	0.0675542857142857	0.0186889846904058
control	6	0.104467445937406	0.102504761904762	0.221251428571429	0.0635695238095239	0.0177524214897831
control	7	0.102829860828458	0.100310476190476	0.204824761904762	0.0636609523809524	0.0176299828368692
control	8	0.112144311540696	0.109784761904762	0.228824761904762	0.0627561904761905	0.0210982100187839
control	9	0.110176964229657	0.108598095238095	0.23616	0.0670742857142858	0.0188962847259442
control	10	0.109695799012138	0.108807619047619	0.194967619047619	0.0674476190476191	0.0171400939526689
control	11	0.0975296239603534	0.0946790476190476	0.198369523809524	0.067192380952381	0.0170868196561874
control	12	0.116124255508173	0.115075238095238	0.210386666666667	0.0675542857142857	0.0196774177162948
control	13	0.0911362174122174	0.0896542857142857	0.171685714285714	0.0636114285714285	0.0129630768212965
control	14	0.134203941966644	0.128106666666667	0.346655238095238	0.0692914285714286	0.0334357951758537
control	15	0.11196534040672	0.110567619047619	0.25271619047619	0.0675771428571429	0.0194111056995713
control	16	0.112440680039537	0.111691428571429	0.200887619047619	0.0682380952380952	0.0192748775987395
control	17	0.102778661732378	0.100735238095238	0.173340952380952	0.063047619047619	0.0170402193951024
control	18	0.09189004801055	0.0900228571428572	0.179651428571429	0.0684133333333333	0.0141629910878603
control	19	0.119993107960742	0.1162	0.23295619047619	0.0725142857142858	0.0256499885482403

## Sheet: Figure 3e
condition	seurat_clusters	markers17N_UCell_sd	iESR_Gasch2017_UCell_mean	iESR_Gasch2017_UCell_median	iESR_Gasch2017_UCell_max	iESR_Gasch2017_UCell_min	iESR_Gasch2017_UCell_sd
NaCl	0	0.239129611788674	0.232220305081004	0.232885714285714	0.378632380952381	0.112773333333333	0.040284552080287
NaCl	1	0.24443166524407	0.224813659436758	0.223905714285714	0.386580952380952	0.106179047619048	0.0403626705915951
NaCl	2	0.237488811841254	0.221199769618431	0.221821904761905	0.356508571428571	0.104514285714286	0.0385774425223565
NaCl	3	0.238194526546086	0.224771803278689	0.224504761904762	0.376247619047619	0.0993752380952381	0.0402554428904333
NaCl	4	0.23229361263963	0.212667431569349	0.210653333333333	0.400384761904762	0.102579047619048	0.0410429845228122
NaCl	5	0.228913334754488	0.202406521127831	0.200435238095238	0.361990476190476	0.102085714285714	0.0379410021323865
NaCl	6	0.236957745996597	0.217225777127278	0.21692	0.367554285714286	0.101259047619048	0.0371459621364661
NaCl	7	0.250298341275469	0.246096724490912	0.246822857142857	0.396053333333333	0.0817561904761904	0.0421756318313587
NaCl	8	0.217519517207341	0.228208350543057	0.227107619047619	0.381870476190476	0.106133333333333	0.0432008587198226
NaCl	9	0.21007806391506	0.248598464228803	0.248701904761905	0.419708571428571	0.123925714285714	0.0435129634262223
NaCl	10	0.199444337297005	0.169715169004519	0.163229523809524	0.32576380952381	0.0968	0.0337584859563086
NaCl	11	0.24301683619801	0.214662422324083	0.214601904761905	0.341870476190476	0.102230476190476	0.0382767000091389
NaCl	12	0.228521732578518	0.204389676050347	0.203015238095238	0.331525714285714	0.105129523809524	0.0371744213790541
NaCl	13	0.252893053342072	0.251065809775386	0.253514285714286	0.373571428571429	0.107302857142857	0.0391639372681688
NaCl	14	0.260433756470575	0.200369271741236	0.200198095238095	0.324460952380952	0.100613333333333	0.0347980489491241
NaCl	15	0.240184151684279	0.228221834582121	0.229664761904762	0.360289523809524	0.11228380952381	0.0411482944406172
NaCl	16	0.231520987434078	0.205639632653061	0.205015238095238	0.353152380952381	0.11184380952381	0.0416520448255741
NaCl	17	0.280438560811249	0.214915760368664	0.212318095238095	0.33540380952381	0.13648	0.0355202500384487

## Sheet: Figure 3f
		NaCl competition				control competition
		n1	n2	n3		n1	n2	n3
t0_YPD	WT	41.3	45.5	43.9		44.7	44.1	46
	HSP12 TOP	58.7	54.5	56.1		55.3	55.9	54
t48_NaCl	WT	12.4	15.3	10.2
	HSP12 TOP	87.6	84.7	89.8
t48_YPD						64.1	64.3	65.3
						35.9	35.7	34.7
t.test
t0 vs 48h NaCl								t0 vs 48h YPD
8.64624e-05								8.19388e-06

## Sheet: Figure 4e
	strain						strain						strain						strain						strain
	MSS116	N1	N2	N3			MRPL7	N1	N2	N3			SNF7	N1	N2	N3			RIM8	N1	N2	N3			WT	N1	N2	N3
mean		6524	6380	6550				6183	6171	6275				6490	6390	6422				8248	8182	8205				4385	4404	4403
AVERAGE		6484.67						6209.67						6434						8211.67						4397.33
t.test mutant vs WT		2.52618e-06						6.92618e-07						2.86733e-07						4.81568e-09

## Sheet: Figure 4f
population	strain	replicate	morphology	cells	percentage total			strain	mito morphology	average percentage	stdev
average	WT	1	tubular	90	88.2353			WT	tubular	89.4567	1.2539
average	WT	1	intermediate	9	8.82353				intermediate	6.30818	2.23614
average	WT	1	fused	3	2.94118				fused	4.23516	1.62621
TOP	MSS116	1	tubular	52	50.9804			MSS116	tubular	54.7487	4.39354
TOP	MSS116	1	intermediate	30	29.4118				intermediate	29.5764	0.191951
TOP	MSS116	1	fused	20	19.6078				fused	15.6749	4.58549
TOP	MRPL7	1	tubular	32	26.2295			MRPL7	tubular	18.1654	6.99198
TOP	MRPL7	1	intermediate	35	28.6885				intermediate	21.8587	7.12366
TOP	MRPL7	1	fused	55	45.082				fused	59.9759	13.3995
TOP	RIM8	1	tubular	3	3.52941			RIM8	tubular	13.1298	8.96244
TOP	RIM8	1	intermediate	17	20				intermediate	15.8126	4.90466
TOP	RIM8	1	fused	65	76.4706				fused	71.0576	8.13535
TOP	SNF7	1	tubular	5	6.17284			SNF7	tubular	11.3301	5.05634
TOP	SNF7	1	intermediate	11	13.5802				intermediate	12.1147	2.43631
TOP	SNF7	1	fused	65	80.2469				fused	76.5552	3.21033
average	WT	2	tubular	49	90.7407
average	WT	2	intermediate	3	5.55556			t.test tubular WT vs mutant
average	WT	2	fused	2	3.7037			WT	MSS116	t.test
TOP	MSS116	2	tubular	80	53.6913			88.2353	50.9804	0.000192718	***
TOP	MSS116	2	intermediate	44	29.5302			90.7407	53.6913
TOP	MSS116	2	fused	25	16.7785			89.3939	59.5745
TOP	MRPL7	2	tubular	11	14.4737
TOP	MRPL7	2	intermediate	11	14.4737
TOP	MRPL7	2	fused	54	71.0526			WT	MRPL7
TOP	RIM8	2	tubular	10	21.2766			88.2353	26.2295	6.42892e-05	****
TOP	RIM8	2	intermediate	8	17.0213			90.7407	14.4737
TOP	RIM8	2	fused	29	61.7021			89.3939	13.7931
TOP	SNF7	2	tubular	7	16.2791
TOP	SNF7	2	intermediate	4	9.30233
TOP	SNF7	2	fused	32	74.4186			WT	SNF7
average	WT	3	tubular	59	89.3939			88.2353	6.17284	1.30502e-05	***
average	WT	3	intermediate	3	4.54545			90.7407	16.2791
average	WT	3	fused	4	6.06061			89.3939	11.5385
TOP	MSS116	3	tubular	28	59.5745
TOP	MSS116	3	intermediate	14	29.7872
TOP	MSS116	3	fused	5	10.6383			WT	RIM8
TOP	MRPL7	3	tubular	8	13.7931			88.2353	3.52941	0.00012773	****
TOP	MRPL7	3	intermediate	13	22.4138			90.7407	21.2766
TOP	MRPL7	3	fused	37	63.7931			89.3939	14.5833
TOP	RIM8	3	tubular	7	14.5833
TOP	RIM8	3	intermediate	5	10.4167
TOP	RIM8	3	fused	36	75
TOP	SNF7	3	tubular	6	11.5385
TOP	SNF7	3	intermediate	7	13.4615
TOP	SNF7	3	fused	39	75

## Sheet: Figure 4h
strain	replicate	gene	FC
WT	1	promPHO84	1.01912
SAS4	1	promPHO84	0.549619
SAS5	1	promPHO84	0.614215
YPL216W	1	promPHO84	0.286387
WT	2	promPHO84	1.00136
SAS4	2	promPHO84	0.635713
SAS5	2	promPHO84	0.247763
YPL216W	2	promPHO84	0.285634
WT	3	promPHO84	1.17754
SAS4	3	promPHO84	0.263279
SAS5	3	promPHO84	0.154445
YPL216W	3	promPHO84	0.0980869
WT	1	promVTC1	1.01058
SAS4	1	promVTC1	0.703815
SAS5	1	promVTC1	0.569704
YPL216W	1	promVTC1	0.455359
WT	2	promVTC1	1.00028
SAS4	2	promVTC1	0.402586
SAS5	2	promVTC1	0.278479
YPL216W	2	promVTC1	0.732265
WT	3	promVTC1	1.00039
SAS4	3	promVTC1	0.410514
SAS5	3	promVTC1	0.580262
YPL216W	3	promVTC1	0.3122

[truncated: 9 more sheets: Figure 4i, Sup. Fig. 1D, Sup. Fig. 1i, Sup. Fig. 1j, Sup. Fig. 3d, Sup. Fig. 4d, Sup. Fig- 4e, Sup. Fig. 5f, Rebuttal Figure 1]
